# Supplementary material for: DEAPR: Differential Expression and Pathway Ranking Tool Demonstrates NRASG12V and NRASG12D Mutations Have Differing Effects in THP-1 Cells
Source: Cancers (Basel). 2025 Jan 30;17(3):467. doi: 10.3390/cancers17030467 (PMC11816133; doi:10.3390/cancers17030467)
Supplement: Supplementary file 1 [file cancers-17-00467-s001.zip]

Archive with 2 entries (2 files):
- Supplementary Methods and Figures.pdf
- Supplementary Tables.xlsx
