# Supplementary material for: DEAPR: Differential Expression and Pathway Ranking Tool Demonstrates NRASG12V and NRASG12D Mutations Have Differing Effects in THP-1 Cells
Source: Cancers (Basel). 2025 Jan 30;17(3):467. doi: 10.3390/cancers17030467 (PMC11816133; doi:10.3390/cancers17030467)
Supplement: Supplementary file 1 [file cancers-17-00467-s001.zip › Supplementary Tables.xlsx]

## Sheet: Supp Table S1
Supplemental Table S1: Variability analysis of protein coding genes
	Variability calculated by dividing the maximum FPKM value in a set by the minimum FPKM value in the set for each gene
		Number of genes based on level of variability						Ratio of variability
Group	Sample	<2	2-5	5-10	>10	Total	Sample	<2	2-5	5-10	>10
1	Thp1-0ug	7057	529	38	94	7718	Thp1-0ug	0.914356	0.0685411	0.00492356	0.0121793
2	Thp1-1ug	6911	599	51	104	7665	Thp1-1ug	0.901631	0.0781474	0.00665362	0.0135682
3	Thp1-10ug	6898	643	47	105	7693	Thp1-10ug	0.896659	0.0835825	0.00610945	0.0136488
4	B11-0ug	6540	641	50	105	7336	B11-0ug	0.891494	0.0873773	0.0068157	0.014313
5	B11-1ug	7023	444	36	93	7596	B11-1ug	0.924566	0.0584518	0.00473934	0.0122433
6	B11-10ug	6790	496	38	95	7419	B11-10ug	0.915218	0.0668554	0.00512198	0.012805

## Sheet: Supp Table S2
Supplemental Table S2: Variability analysis of non-protein coding genes
	Variability calculated by dividing the maximum FPKM value in a set by the minimum FPKM value in the set for each gene
		Number of genes based on level of variability						Ratio of variability
Group	Sample	<2	2-5	5-10	>10	Total	Sample	<2	2-5	5-10	>10
1	Thp1-0ug	2236	442	63	123	2864	Thp1-0ug	0.780726	0.15433	0.0219972	0.0429469
2	Thp1-1ug	2154	474	56	154	2838	Thp1-1ug	0.758985	0.167019	0.0197322	0.0542636
3	Thp1-10ug	2134	552	46	142	2874	Thp1-10ug	0.742519	0.192067	0.0160056	0.0494085
4	B11-0ug	2344	600	70	151	3165	B11-0ug	0.7406	0.189573	0.0221169	0.0477093
5	B11-1ug	2374	382	33	93	2882	B11-1ug	0.823734	0.132547	0.0114504	0.0322693
6	B11-10ug	2171	342	38	88	2639	B11-10ug	0.82266	0.129595	0.0143994	0.033346

## Sheet: Supp Table S3
Supplemental Table S3: Results of DEAPR Comparison 3 (Comp3), based on FPKMs, DE genes sensitive to 1 ug of dox
	* - Derived from averages for DELV genes; derived from SRMM calculation for SRMM only genes
			Group 1 (THP-1, 0 ug dox)			Group 2 (THP-1, 1 ug dox)
	Selected by		NRAS G12D/+			NRAS G12D/+								Rankings
Gene Name	DELV?	SRMM?	S1	S2	S3	S4	S5	S6	Avg Grp 1	Avg Grp 2	Fold Chg*	Abs Fold Chg	Abs Diff*	Abs Fold Chg	Abs Diff	Weighted
AC097637.1	Yes	Yes	0.01	0.01	0.01	1.908	1.952	2.12	0.01	1.993	199.322	199.322	1.983	1	16	2.5
SPDYE2	Yes		1.278	0.871	1.03	0.01	0.01	0.01	1.06	0.01	-105.993	105.993	1.05	2	26	4.4
AC016027.6		Yes	1.861	2.418	1.019	0.01	0.01	0.01	1.766	0.01	-101.867	101.867	1.009	3	28	5.5
IGFBP3	Yes	Yes	6.068	7.498	6.83	2.022	1.171	1.169	6.799	1.454	-4.676	4.676	5.345	6	7	6.1
GET1-SH3BGR		Yes	0.01	0.01	0.01	1.998	1.017	2.337	0.01	1.784	101.682	101.682	1.007	4	29	6.5
TLR9		Yes	1.723	1.517	1.432	0.093	0.01	0.01	1.557	0.038	-15.447	15.447	1.339	5	25	7
NDUFC2-KCTD14		Yes	10.167	2.59	1.45	40.16	69.758	51.309	4.736	53.742	3.95	3.95	29.993	8	1	7.3
PLEKHA3	Yes	Yes	0.524	0.65	0.746	3.182	3.084	2.595	0.64	2.954	4.617	4.617	2.314	7	15	7.8
EBI3	Yes	Yes	10.334	8.418	7.908	3.061	2.48	1.536	8.887	2.359	-3.767	3.767	6.528	10	5	9.5
CCL4L2		Yes	2.395	3.592	3.319	0.242	0.61	0.437	3.102	0.43	-3.929	3.929	1.785	9	20	10.1
CCL3L3	Yes	Yes	8.324	7.202	5.369	1.705	2.34	1.661	6.965	1.902	-3.661	3.661	5.063	11	8	10.7
CXCL8	Yes	Yes	5.269	6.312	6.912	1.568	1.384	2.268	6.164	1.74	-3.543	3.543	4.425	12	10	11.8
ICAM1	Yes	Yes	5.202	5.353	5.625	2.02	2.383	1.288	5.393	1.897	-2.843	2.843	3.496	13	11	12.8
CCL3	Yes	Yes	9.033	8.237	9.194	2.744	4.205	2.375	8.821	3.108	-2.838	2.838	5.713	14	6	13.2
CCL2	Yes	Yes	7.368	6.808	7.154	2.666	1.903	3.028	7.11	2.532	-2.808	2.808	4.578	15	9	14.4
CCL4		Yes	3.09	3.04	4.829	0.335	0.898	1.106	3.653	0.78	-2.749	2.749	1.934	16	18	16.2
TNF	Yes	Yes	15.197	14.9	15.152	6.269	5.544	5.37	15.083	5.728	-2.633	2.633	9.355	18	2	16.4
SGK1	Yes	Yes	4.606	3.811	5.002	1.511	1.6	1.825	4.473	1.645	-2.719	2.719	2.828	17	13	16.6
NLGN4Y	Yes		4.222	2.281	3.369	1.223	1.649	1.134	3.291	1.335	-2.464	2.464	1.955	19	17	18.8
ZNF846	Yes		5.571	3.184	4.005	1.485	1.353	2.403	4.253	1.747	-2.434	2.434	2.506	21	14	20.3
CXCL1		Yes	3.295	2.881	2.313	0.948	0.309	0.271	2.83	0.509	-2.44	2.44	1.365	20	24	20.4
IL1B	Yes	Yes	2.394	2.437	2.732	1.078	1.102	0.969	2.521	1.05	-2.401	2.401	1.471	22	23	22.1
BEND7	Yes		0.846	1.489	1.33	3.311	1.804	3.494	1.222	2.87	2.348	2.348	1.648	23	22	22.9
FKBP7	Yes		3.659	2.905	2.28	1.211	1.546	1.07	2.948	1.275	-2.311	2.311	1.673	24	21	23.7
PLA2G4C	Yes		4.455	8.098	6.205	3.963	2.205	2.793	6.253	2.987	-2.093	2.093	3.266	26	12	24.6
NPAS1	Yes		0.769	1.119	0.661	1.901	1.571	2.133	0.85	1.869	2.199	2.199	1.019	25	27	25.2
IL4I1	Yes	Yes	18.128	17.812	19.262	9.156	9.824	8.225	18.401	9.068	-2.029	2.029	9.332	28	3	25.5
C19orf81	Yes		5.42	2.756	2.81	1.787	2.282	1.185	3.662	1.751	-2.091	2.091	1.91	27	19	26.2
YIPF6	Yes		10.089	16.447	12.789	6.451	4.475	8.567	13.108	6.497	-2.017	2.017	6.611	29	4	26.5

## Sheet: Supp Table S4
Supplemental Table S4: Results of DEAPR Comparison 8 (Comp8), based on FPKMs, DE genes sensitive to 10 ug of dox
	* - Derived from averages for DELV genes; derived from SRMM calculation for SRMM only genes
			Group 1 (THP-1, 1 ug dox)			Group 2 (THP-1, 10 ug dox)
	Selected by		NRAS G12D/+			NRAS G12D/+								Rankings
Gene Name	DELV?	SRMM?	S4	S5	S6	S7	S8	S9	Avg Grp 1	Avg Grp 2	Fold Chg*	Abs Fold Chg	Abs Diff*	Abs Fold Chg	Abs Diff	Weighted
SLC6A8	Yes	Yes	44.866	37.994	38.443	11.517	11.427	10.37	40.434	11.105	-3.641	3.641	29.33	4	4	4
AL589666.1		Yes	1.944	7.407	3.212	0.01	0.01	0.01	4.187	0.01	-194.373	194.373	1.934	1	38	4.7
AL049779.1		Yes	0.01	0.843	0.98	4.281	4.184	4.396	0.611	4.287	4.271	4.271	3.204	2	32	5
MRPS33	Yes	Yes	10.926	6.015	6.569	21.176	36.439	26.844	7.837	28.153	3.592	3.592	20.316	5	9	5.4
TBC1D30	Yes	Yes	6.86	6.177	5.562	1.32	1.455	2.127	6.2	1.634	-3.793	3.793	4.565	3	30	5.7
ALDOC	Yes	Yes	26.22	24.404	23.68	6.269	9.029	6.223	24.768	7.174	-3.453	3.453	17.595	6	11	6.5
PNCK	Yes	Yes	26.988	19.532	26.052	9.192	7.78	7.105	24.191	8.026	-3.014	3.014	16.165	7	12	7.5
SULF2	Yes	Yes	7.243	8.058	9.108	2.832	2.189	3.281	8.136	2.767	-2.94	2.94	5.369	8	25	9.7
ASNS	Yes	Yes	5.358	6.178	6.5	17.052	18.506	13.389	6.012	16.316	2.714	2.714	10.304	10	18	10.8
SLC6A9	Yes	Yes	1.595	1.25	0.886	3.812	3.361	3.582	1.244	3.585	2.883	2.883	2.341	9	35	11.6
KYNU	Yes	Yes	16.382	20.072	12.909	5.163	6.641	6.458	16.454	6.087	-2.703	2.703	10.367	11	17	11.6
TMEM45A	Yes	Yes	20.042	18.856	18.76	5.911	8.64	7.544	19.219	7.365	-2.61	2.61	11.854	12	16	12.4
CD300A	Yes	Yes	30.39	34.452	31.869	12.268	14.67	14.384	32.237	13.774	-2.34	2.34	18.463	16	10	15.4
KLF2	Yes	Yes	2.933	3.7	2.312	1.101	1.236	1.12	2.982	1.152	-2.587	2.587	1.829	13	40	15.7
ADM2	Yes	Yes	3.934	3.465	2.91	7.639	7.805	9.216	3.437	8.22	2.392	2.392	4.783	15	29	16.4
ZNF337	Yes	Yes	0.938	0.722	1.057	2.472	2.565	1.617	0.906	2.218	2.449	2.449	1.312	14	45	17.1
DMAC1	Yes	Yes	12.088	11.43	12.276	21.7	38.689	22.775	11.931	27.721	2.323	2.323	15.79	18	13	17.5
S100A10	Yes	Yes	42.986	42.829	43.655	18.686	18.545	18.539	43.157	18.59	-2.322	2.322	24.567	19	6	17.7
PSAT1	Yes	Yes	45.286	44.905	45.835	106.824	103.312	98.966	45.342	103.034	2.272	2.272	57.692	21	1	19
NIPA1	Yes	Yes	0.988	1.062	0.83	2.39	2.551	1.761	0.96	2.234	2.327	2.327	1.274	17	47	20
LSP1	Yes	Yes	52.295	51.707	51.938	22.615	24.247	22.021	51.98	22.961	-2.264	2.264	29.019	22	5	20.3
GRB10	Yes	Yes	5.267	4.161	3.938	7.973	11.683	11.182	4.455	10.279	2.307	2.307	5.824	20	24	20.4
IL4I1	Yes	Yes	9.156	9.824	8.225	3.362	4.851	3.856	9.068	4.023	-2.254	2.254	5.045	23	27	23.4
CHAC1	Yes	Yes	4.688	5.115	6.177	11.516	12.925	11.561	5.326	12	2.253	2.253	6.674	24	22	23.8
S100P	Yes	Yes	12.308	11.077	8.114	22.31	21.855	25.298	10.5	23.154	2.205	2.205	12.655	26	15	24.9
PFKFB4	Yes	Yes	8.19	9.987	9.035	3.592	4.034	4.494	9.071	4.04	-2.245	2.245	5.031	25	28	25.3
SKP1	Yes	Yes	92.977	78.978	91.169	44.075	49.225	30.395	87.708	41.232	-2.127	2.127	46.476	29	2	26.3
ORM1	Yes	Yes	9.845	12.596	14.067	27.442	28.218	23.358	12.169	26.339	2.164	2.164	14.17	28	14	26.6
SSX2IP	Yes		2.861	2.418	2.299	4.144	5.704	6.641	2.526	5.497	2.176	2.176	2.97	27	33	27.6
NDRG1	Yes	Yes	71	72.784	59.763	32.836	36.18	26.964	67.849	31.993	-2.121	2.121	35.856	31	3	28.2
HMGCS1	Yes	Yes	39.604	43.417	38.87	18.034	19.694	19.923	40.631	19.217	-2.114	2.114	21.414	32	8	29.6
BNIP3	Yes	Yes	15.878	15.356	17.684	7.495	7.405	8.313	16.306	7.737	-2.107	2.107	8.568	33	19	31.6
ZNF737	Yes	Yes	3.517	2.035	1.819	1.151	1.205	1.119	2.457	1.159	-2.121	2.121	1.298	30	46	31.6
VIM	Yes	Yes	43.125	40.152	41.009	21.498	17.685	20.253	41.429	19.812	-2.091	2.091	21.617	37	7	34
CALHM2	Yes	Yes	4.108	4.815	4.446	2.016	1.681	2.652	4.456	2.116	-2.106	2.106	2.34	34	36	34.2
YPEL3	Yes	Yes	12.748	17.514	11.863	7.257	5.33	7.546	14.042	6.711	-2.092	2.092	7.331	36	20	34.4
CCL3	Yes		2.744	4.205	2.375	1.736	1.343	1.365	3.108	1.481	-2.099	2.099	1.627	35	41	35.6
BATF3	Yes	Yes	6.362	5.491	5.457	12.638	12.815	10.511	5.77	11.988	2.078	2.078	6.218	40	23	38.3
GPR183	Yes	Yes	4.842	5.7	4.694	2.575	2.304	2.413	5.079	2.43	-2.09	2.09	2.648	39	34	38.5
SLC51A	Yes		1.383	1.508	1.171	2.943	1.999	3.549	1.354	2.83	2.091	2.091	1.477	38	43	38.5
ZNF682	Yes		1.633	1.642	2.007	2.778	5.157	3	1.761	3.645	2.07	2.07	1.884	41	39	40.8
GPRC5C	Yes		12.984	9.623	8.585	4.082	5.903	5.266	10.397	5.083	-2.045	2.045	5.314	43	26	41.3
METTL7A	Yes	Yes	2.851	2.617	3.215	1.671	1.16	1.378	2.894	1.403	-2.063	2.063	1.491	42	42	42
NDUFA4L2	Yes	Yes	3.84	3.151	2.812	6.534	6.7	6.742	3.267	6.659	2.038	2.038	3.391	44	31	42.7
CTNNBIP1	Yes	Yes	13.602	13.18	13.681	7.18	6.77	6.012	13.488	6.654	-2.027	2.027	6.834	46	21	43.5
PTPRO	Yes		5.16	3.041	5.61	2.171	2.441	2.185	4.604	2.266	-2.032	2.032	2.338	45	37	44.2
SLC2A3	Yes		2.466	1.552	2.433	0.936	1.083	1.179	2.15	1.066	-2.018	2.018	1.085	47	48	47.1
FRS2	Yes	Yes	1.224	1.287	1.408	2.29	2.585	2.993	1.306	2.623	2.008	2.008	1.316	48	44	47.6

## Sheet: Supp Table S5
Supplemental Table S5: Results of DEAPR Comparison 1 (Comp1), based on FPKMs, DE genes found in NRAS-G12D
	* - Derived from averages for DELV genes; derived from SRMM calculation for SRMM only genes
			Group 1 (B11, 0 ug dox)			Group 2 (THP-1, 0 ug dox)
	Selected by		NRAS +/+			NRAS G12D/+								Rankings
Gene Name	DELV?	SRMM?	S10	S11	S12	S1	S2	S3	Avg Grp 1	Avg Grp 2	Fold Chg*	Abs Fold Chg	Abs Diff*	Abs Fold Chg	Abs Diff	Weighted
NCAM1		Yes	99.326	103.824	93.185	0.534	0.29	0.264	98.778	0.363	-174.439	174.439	92.651	32	129	41.7
PNCK	Yes	Yes	0.01	0.01	0.01	32.775	25.205	27.333	0.01	28.438	2843.75	2843.75	28.428	1	527	53.6
HSD11B1		Yes	0.127	0.01	0.01	25.969	34.213	32.746	0.049	30.976	205.216	205.216	25.843	25	573	79.8
MYBL2	Yes	Yes	5.588	3.003	5.726	106.857	111.498	116.125	4.773	111.493	23.361	23.361	106.721	101	113	102.2
TMEM176B		Yes	0.129	0.01	0.01	18.554	19.038	19.992	0.05	19.195	144.16	144.16	18.426	44	741	113.7
AC087632.2		Yes	0.229	0.306	0.01	26.536	30.01	44.741	0.182	33.762	86.836	86.836	26.231	66	565	115.9
MMP9		Yes	0.459	0.01	0.01	28.035	30.436	28.756	0.16	29.076	61.113	61.113	27.577	71	539	117.8
TYMS	Yes	Yes	12.17	10.173	11.606	169.455	182.47	192.001	11.316	181.309	16.022	16.022	169.993	124	73	118.9
CDC20	Yes	Yes	49.985	39.364	43.309	625.069	683.811	657.652	44.22	655.511	14.824	14.824	611.291	131	20	119.9
CDC45	Yes	Yes	1.716	1.317	1.228	32.08	37.494	38.227	1.42	35.933	25.3	25.3	34.513	93	427	126.4
TIMP3		Yes	0.565	1.502	1.337	37.15	41.348	40.565	1.134	39.687	24.741	24.741	35.648	96	413	127.7
CKAP4	Yes	Yes	1.012	1.387	1.363	31.787	33.42	33.44	1.254	32.883	26.225	26.225	31.629	91	472	129.1
RRM2	Yes	Yes	2.718	1.601	2.696	48.89	46.78	52.146	2.338	49.272	21.073	21.073	46.934	109	314	129.5
GAL		Yes	0.761	0.01	1.075	30.075	32.127	35.864	0.615	32.689	27.986	27.986	29.001	88	518	131
PKMYT1	Yes	Yes	4.173	4.67	4.23	76.54	63.537	63.763	4.358	67.947	15.592	15.592	63.589	126	215	134.9
TMSB15A	Yes	Yes	0.01	0.01	0.01	5.758	6.806	6.97	0.01	6.511	651.133	651.133	6.501	2	1432	145
COL4A5	Yes	Yes	6.207	6.247	6.575	0.01	0.01	0.01	6.343	0.01	-634.304	634.304	6.333	3	1443	147
UBE2C	Yes	Yes	6.163	7.81	6.917	84.102	100.373	91.709	6.963	92.061	13.221	13.221	85.098	148	154	148.6
LPL		Yes	0.355	0.234	0.495	18.705	21.823	20.612	0.362	20.38	37.752	37.752	18.21	82	749	148.7
SPP1		Yes	1.533	0.01	0.01	29.814	34.524	32.417	0.518	32.251	19.449	19.449	28.281	115	530	156.5
LTC4S	Yes	Yes	241.192	212.345	220.448	19.453	18.548	18.544	224.661	18.848	-11.919	11.919	205.813	172	64	161.2
SLC6A8	Yes	Yes	4.174	4.297	3.212	56.237	49.028	51.415	3.894	52.227	13.411	13.411	48.332	145	307	161.2
GBP5	Yes	Yes	0.01	0.01	0.01	5.346	5.009	5.653	0.01	5.336	533.58	533.58	5.326	4	1580	161.6
MAGED1		Yes	0.01	0.01	0.041	10.213	8.349	7.157	0.02	8.573	175.999	175.999	7.116	31	1370	164.9
MCM2	Yes	Yes	10.614	10.455	9.311	135.653	109.378	115.583	10.126	120.205	11.87	11.87	110.078	173	111	166.8
GIPR	Yes	Yes	31.377	41.862	34.366	3.187	2.178	2.142	35.868	2.502	-14.334	14.334	33.366	136	445	166.9
EXO1	Yes	Yes	1.045	0.636	0.808	18.199	19.364	19.582	0.83	19.048	22.954	22.954	18.218	103	748	167.5
CTSF	Yes	Yes	0.01	0.01	0.01	4.99	5.209	3.389	0.01	4.529	452.924	452.924	4.519	5	1686	173.1
TMEM45A	Yes	Yes	1.425	1.963	1.575	25.179	23.58	27.833	1.655	25.531	15.43	15.43	23.876	127	616	175.9
CEACAM6	Yes	Yes	0.708	0.745	0.878	17.167	18.675	16.662	0.777	17.501	22.524	22.524	16.724	106	813	176.7
CDCA5	Yes	Yes	3.75	4.28	4.603	50.824	51.635	53.178	4.211	51.879	12.32	12.32	47.668	163	312	177.9
TCEA3	Yes	Yes	0.01	0.01	0.01	3.892	5.075	3.675	0.01	4.214	421.364	421.364	4.204	6	1726	178
ASF1B	Yes	Yes	7.14	5.423	6.142	69.61	77.415	72.101	6.235	73.042	11.715	11.715	66.807	176	203	178.7
ORM2	Yes	Yes	0.01	0.01	0.01	3.704	4.384	4.044	0.01	4.044	404.399	404.399	4.034	7	1744	180.7
DUSP6	Yes	Yes	0.526	0.599	0.348	13.656	11.65	13.679	0.491	12.995	26.482	26.482	12.504	90	1010	182
HJURP	Yes	Yes	1.896	2.137	2.118	29.262	26.51	29.645	2.05	28.472	13.888	13.888	26.422	140	561	182.1
Z84488.1	Yes	Yes	0.01	0.01	0.01	4.515	3.616	3.831	0.01	3.988	398.761	398.761	3.978	8	1752	182.4
ACOT7	Yes	Yes	2.67	2.433	2.593	29.036	36.386	35.385	2.565	33.602	13.099	13.099	31.037	152	484	185.2
C12orf75		Yes	0.204	0.01	0.01	9.871	9.557	9.734	0.075	9.721	46.91	46.91	9.353	74	1186	185.2
TNF		Yes	0.194	0.496	0.655	15.197	14.9	15.152	0.448	15.083	22.737	22.737	14.245	104	921	185.7
CDH2	Yes	Yes	0.01	0.01	0.01	3.311	4.019	3.931	0.01	3.754	375.357	375.357	3.744	9	1779	186
NECAB2	Yes	Yes	0.01	0.01	0.01	3.065	4.567	3.113	0.01	3.582	358.17	358.17	3.572	10	1805	189.5
PLK1	Yes	Yes	10.226	9.494	8.35	102.424	105.195	96.53	9.357	101.383	10.835	10.835	92.026	196	131	189.5
CD9	Yes	Yes	0.01	0.01	0.01	4.32	3.228	3.093	0.01	3.547	354.674	354.674	3.537	11	1810	190.9
AP001931.1		Yes	3.506	35.125	28.818	0.01	0.01	0.01	22.483	0.01	-350.603	350.603	3.496	12	1816	192.4
GTSE1	Yes	Yes	2.651	2.323	3.375	36.144	34.589	32.48	2.783	34.404	12.363	12.363	31.622	162	473	193.1
PPARG	Yes	Yes	0.281	0.337	0.18	8.955	9.863	10.517	0.266	9.778	36.758	36.758	9.512	84	1175	193.1
CD14	Yes	Yes	0.307	0.609	0.535	11.275	11.643	12.821	0.484	11.913	24.626	24.626	11.429	97	1062	193.5
MS4A4E		Yes	39.842	45.729	35.795	2.928	1.451	1.851	40.455	2.077	-12.225	12.225	32.867	165	456	194.1
MYBPHL	Yes	Yes	0.01	0.01	0.01	3.499	3.082	3.731	0.01	3.437	343.725	343.725	3.427	13	1830	194.7
TBC1D30	Yes	Yes	0.177	0.228	0.141	8.252	8.113	8.896	0.182	8.42	46.2	46.2	8.238	75	1278	195.3
PLEKHO1	Yes	Yes	2.375	3.569	2.748	33.13	38.511	34.324	2.897	35.322	12.192	12.192	32.425	166	463	195.7
RAB3IL1		Yes	0.204	0.01	0.145	9.168	10.421	8.536	0.119	9.375	41.908	41.908	8.332	77	1267	196
GSDME	Yes	Yes	0.015	0.01	0.01	3.138	3.751	3.43	0.012	3.439	293.681	293.681	3.428	16	1829	197.3
GINS2	Yes	Yes	0.932	0.665	0.809	14.425	14.066	16.305	0.802	14.932	18.617	18.617	14.13	117	927	198
E2F1	Yes	Yes	2.297	2.245	2.102	28.388	26.884	28.95	2.215	28.074	12.677	12.677	25.859	157	572	198.5
PLOD2	Yes	Yes	0.01	0.01	0.01	3.669	2.679	3.31	0.01	3.219	321.91	321.91	3.209	14	1861	198.7
CCL2		Yes	0.01	0.01	0.074	7.368	6.808	7.154	0.031	7.11	92.331	92.331	6.734	65	1409	199.4
CCL4L2	Yes	Yes	0.01	0.01	0.01	2.395	3.592	3.319	0.01	3.102	310.182	310.182	3.092	15	1879	201.4
CSPG4	Yes	Yes	0.178	0.114	0.106	7.334	7.047	7.138	0.133	7.173	54.064	54.064	7.041	72	1375	202.3
MCM4	Yes	Yes	14.602	11.558	15.658	137.714	145.585	134.271	13.94	139.19	9.985	9.985	125.25	217	98	205.1
CCNA2	Yes	Yes	2.777	2.852	3.081	34.038	33.92	34.294	2.903	34.084	11.739	11.739	31.18	175	481	205.6
FILIP1L	Yes	Yes	0.21	0.161	0.279	8.481	7.957	7.466	0.217	7.968	36.786	36.786	7.751	83	1312	205.9
AC120114.4		Yes	2.849	4.643	7.288	0.01	0.01	0.01	4.927	0.01	-284.88	284.88	2.839	17	1929	208.2
CPNE7		Yes	0.01	0.01	0.193	9.826	7.455	7.936	0.071	8.406	38.603	38.603	7.262	81	1353	208.2
AGK		Yes	0.227	0.098	0.265	8.101	16.763	11.716	0.197	12.193	30.581	30.581	7.836	87	1304	208.7
NRGN	Yes	Yes	8.668	8.93	9.123	85.505	97.51	86.147	8.907	89.721	10.073	10.073	80.814	214	164	209
CXCL1	Yes	Yes	0.01	0.01	0.01	3.295	2.881	2.313	0.01	2.83	282.973	282.973	2.82	18	1933	209.5
NT5DC2	Yes	Yes	3.54	2.952	5.278	44.087	40.228	44.174	3.924	42.829	10.916	10.916	38.906	193	380	211.7
CDC6	Yes	Yes	1.685	1.643	1.364	23.331	17.574	19.521	1.564	20.142	12.882	12.882	18.578	154	735	212.1
CDC25A	Yes	Yes	0.527	0.711	0.948	11.714	13.784	12.664	0.728	12.72	17.463	17.463	11.992	120	1042	212.2
TOM1L1	Yes	Yes	0.01	0.01	0.01	3.024	2.521	2.647	0.01	2.731	273.093	273.093	2.721	19	1958	212.9
PLSCR3		Yes	9.216	8.811	9.219	0.01	0.361	0.059	9.082	0.143	-24.389	24.389	8.45	99	1260	215.1
TRIM74	Yes	Yes	3.01	2.851	1.826	0.01	0.01	0.01	2.562	0.01	-256.245	256.245	2.552	20	1993	217.3
IGFBP3		Yes	0.01	0.143	0.01	6.068	7.498	6.83	0.054	6.799	42.501	42.501	5.926	76	1490	217.4
TBC1D3I	Yes	Yes	2.825	2.297	2.474	0.01	0.01	0.01	2.532	0.01	-253.169	253.169	2.522	21	1999	218.8
CHEK1	Yes	Yes	2.153	1.926	1.475	21.076	23.15	22.848	1.851	22.358	12.076	12.076	20.506	170	675	220.5
CLDN7	Yes	Yes	71.628	65.686	65.411	8.436	6.108	5.889	67.575	6.811	-9.921	9.921	60.764	220	230	221
BIRC5	Yes	Yes	6.314	6.401	5.483	65.64	59.641	56.345	6.066	60.542	9.98	9.98	54.476	218	268	223
SV2A		Yes	0.072	0.01	0.01	5.375	5.444	5.082	0.031	5.3	70.299	70.299	5.009	69	1627	224.8
FHL1		Yes	0.174	0.106	0.281	7.03	7.766	8.701	0.187	7.833	25.046	25.046	6.75	94	1406	225.2
ANXA3	Yes	Yes	0.01	0.01	0.01	1.838	3.02	1.985	0.01	2.281	228.118	228.118	2.271	22	2056	225.4
SLAMF8	Yes	Yes	0.01	0.01	0.01	2.526	1.99	2.313	0.01	2.276	227.631	227.631	2.266	23	2058	226.5
HMX3		Yes	7.271	8.311	8.786	0.296	0.01	0.275	8.122	0.194	-24.537	24.537	6.974	98	1386	226.8
CDCA8	Yes	Yes	2.895	3.967	3.525	35.164	38.136	36.475	3.462	36.592	10.568	10.568	33.129	202	451	226.9
SH2D2A	Yes	Yes	0.01	0.01	0.01	2.599	2.234	1.762	0.01	2.199	219.863	219.863	2.189	24	2083	229.9
TESC	Yes	Yes	1.677	2.222	1.685	20.289	21.484	22.471	1.861	21.415	11.507	11.507	19.554	180	702	232.2
IL4I1	Yes	Yes	1.481	1.792	1.296	18.128	17.812	19.262	1.523	18.401	12.082	12.082	16.878	169	804	232.5
KIF18B	Yes	Yes	2.473	2.135	2.072	27.387	23.55	23.452	2.227	24.796	11.136	11.136	22.57	188	641	233.3
TBXAS1	Yes	Yes	0.265	0.333	0.24	7.658	6.534	6.103	0.279	6.765	24.222	24.222	6.486	100	1435	233.5
SLC8A1	Yes	Yes	0.287	0.197	0.204	5.451	6.325	6.245	0.229	6.007	26.211	26.211	5.778	92	1512	234
GPR27	Yes	Yes	0.095	0.057	0.111	3.774	4.678	5.411	0.088	4.621	52.603	52.603	4.533	73	1684	234.1
FAM111B		Yes	0.108	0.152	0.01	5.44	6.102	6.787	0.09	6.11	35.885	35.885	5.289	85	1585	235
CCL3		Yes	0.01	0.01	0.433	9.033	8.237	9.194	0.151	8.821	19.036	19.036	7.804	116	1307	235.1
SLCO4A1	Yes	Yes	0.742	0.417	0.472	7.62	10.055	9.354	0.544	9.01	16.574	16.574	8.466	122	1259	235.7
KIF2C	Yes	Yes	8.867	9.029	8.251	75.255	81.332	84.251	8.716	80.279	9.211	9.211	71.564	241	192	236.1
GET1-SH3BGR	Yes	Yes	2.29	2.299	1.48	0.01	0.01	0.01	2.023	0.01	-202.294	202.294	2.013	26	2132	236.6
PBK		Yes	0.758	0.744	1.883	21.197	27.787	21.646	1.128	23.544	11.258	11.258	19.314	185	713	237.8
MELK	Yes	Yes	1.969	1.558	1.824	21.738	18.387	21.097	1.783	20.408	11.444	11.444	18.624	183	733	238
INAVA	Yes	Yes	0.971	1.239	0.809	12.997	12.952	13.75	1.007	13.233	13.147	13.147	12.227	151	1027	238.6
NCAPG	Yes	Yes	1.82	2.167	1.818	23.065	20.278	21.052	1.935	21.465	11.095	11.095	19.53	189	704	240.5
SMO	Yes	Yes	0.01	0.01	0.01	2.303	1.679	1.733	0.01	1.905	190.502	190.502	1.895	27	2164	240.7
PAICS	Yes	Yes	6.183	6.551	11.786	61.427	73.694	88.031	8.173	74.384	9.101	9.101	66.211	245	206	241.1
DLGAP5	Yes	Yes	2.035	1.568	2.245	21.623	22.305	20.575	1.949	21.501	11.03	11.03	19.552	190	703	241.3
PDPN		Yes	0.041	0.01	0.01	3.502	5.276	5.414	0.02	4.731	85.868	85.868	3.461	67	1821	242.4
FAM83D	Yes	Yes	1.048	0.797	0.8	13.053	10.344	11.494	0.882	11.63	13.189	13.189	10.748	150	1095	244.5
TK1	Yes	Yes	18.615	13.291	17.459	142.424	144.515	144.11	16.455	143.683	8.732	8.732	127.228	261	96	244.5
DTX3	Yes	Yes	0.01	0.01	0.01	2.121	1.988	1.407	0.01	1.838	183.839	183.839	1.828	28	2194	244.6
RMI2	Yes	Yes	1.017	0.797	1.077	13.16	12.834	11.235	0.964	12.41	12.876	12.876	11.446	155	1061	245.6
RNASE1	Yes	Yes	0.01	0.01	0.01	1.352	1.464	2.699	0.01	1.838	183.797	183.797	1.828	29	2196	245.7
RIBC2		Yes	0.529	0.561	0.01	9.68	9.785	8.458	0.366	9.308	15.088	15.088	7.897	130	1302	247.2
ANKRD18A		Yes	0.01	0.01	0.102	6.671	4.642	4.049	0.041	5.12	39.803	39.803	3.947	80	1755	247.5
CGREF1		Yes	0.994	0.495	0.656	12.881	13.138	12.581	0.715	12.867	12.651	12.651	11.586	158	1056	247.8
SLC38A5	Yes	Yes	2.071	2.051	2.236	20.078	27.738	19.586	2.119	22.468	10.601	10.601	20.348	201	676	248.5
AL358472.7		Yes	0.01	0.01	0.01	24.353	1.78	61.402	0.01	29.179	178.048	178.048	1.77	30	2217	248.7
APBB1		Yes	0.01	0.14	0.01	4.715	4.352	5.575	0.053	4.881	31.094	31.094	4.212	86	1725	249.9
C1orf21	Yes	Yes	0.085	0.066	0.128	4.086	3.998	3.219	0.093	3.767	40.398	40.398	3.674	79	1792	250.3
RAD54L	Yes	Yes	4.211	3.01	3.148	35.164	32.937	34.137	3.457	34.079	9.859	9.859	30.623	224	489	250.5
MSMO1	Yes	Yes	2.149	2.213	2.965	27.015	23.346	25.09	2.442	25.15	10.298	10.298	22.708	208	638	251
NATD1	Yes	Yes	13.799	15.142	16.041	1.193	1.422	1.183	14.994	1.266	-11.848	11.848	13.728	174	945	251.1
AC009163.5	Yes	Yes	0.01	0.01	0.01	1.416	1.73	2.056	0.01	1.734	173.414	173.414	1.724	33	2230	252.7
OAF	Yes	Yes	6.372	5.776	7.288	59.403	55.937	57.486	6.479	57.608	8.892	8.892	51.13	251	290	254.9
OTOA	Yes	Yes	0.01	0.01	0.01	1.542	1.768	1.694	0.01	1.668	166.812	166.812	1.658	34	2247	255.3
UBE2S	Yes	Yes	7.119	7.174	8.984	68.297	62.176	74.006	7.759	68.16	8.785	8.785	60.401	258	235	255.7
FOXM1	Yes	Yes	3.69	2.865	3.535	31.512	35.266	30.52	3.364	32.433	9.642	9.642	29.069	227	516	255.9
DPEP1	Yes	Yes	0.01	0.01	0.01	2.194	1.677	1.1	0.01	1.657	165.707	165.707	1.647	35	2252	256.7
AC104452.1		Yes	10.029	6.979	8.646	0.116	0.462	0.258	8.552	0.279	-15.098	15.098	6.517	129	1429	259
CCNE2	Yes	Yes	0.57	0.633	0.598	8.227	8.251	8.464	0.6	8.314	13.847	13.847	7.714	142	1316	259.4
CARD11	Yes	Yes	0.01	0.01	0.01	1.939	1.47	1.396	0.01	1.602	160.156	160.156	1.592	36	2272	259.6
TCEAL2	Yes	Yes	0.01	0.01	0.01	1.573	1.411	1.815	0.01	1.6	159.959	159.959	1.59	37	2273	260.6
PRR5L		Yes	0.01	0.01	0.01	3.165	1.557	3.544	0.01	2.755	155.691	155.691	1.547	38	2286	262.8
TPX2	Yes	Yes	6.761	7.668	6.622	58.725	62.651	60.284	7.017	60.553	8.629	8.629	53.536	264	277	265.3
CLEC5A	Yes	Yes	0.01	0.01	0.01	1.544	1.384	1.563	0.01	1.497	149.716	149.716	1.487	39	2311	266.2
PGA3	Yes	Yes	0.01	0.01	0.01	1.594	1.382	1.483	0.01	1.487	148.662	148.662	1.477	40	2313	267.3
SPC25	Yes	Yes	1.235	1.075	1.442	13.916	14.569	13.372	1.25	13.952	11.158	11.158	12.702	187	1000	268.3
BATF3		Yes	0.399	0.45	0.01	8.399	6.492	6.623	0.286	7.171	14.435	14.435	6.042	134	1477	268.3
KCNH2	Yes	Yes	0.01	0.01	0.01	1.503	1.406	1.504	0.01	1.471	147.103	147.103	1.461	41	2315	268.4
ORC1	Yes	Yes	3.584	2.604	1.95	26.425	25.724	24.692	2.713	25.614	9.442	9.442	22.901	228	633	268.5
KIF4A	Yes	Yes	1.579	1.433	1.669	16.461	16.719	16.553	1.56	16.578	10.624	10.624	15.017	200	890	269
APOBEC3B	Yes	Yes	1.57	1.452	1.522	18.837	14.937	14.934	1.515	16.236	10.72	10.72	14.721	199	901	269.2
FCAR	Yes	Yes	0.01	0.01	0.01	1.495	1.886	1.015	0.01	1.465	146.53	146.53	1.455	42	2317	269.5
GINS1	Yes	Yes	0.733	1.465	1.049	12.934	12.119	12.107	1.082	12.387	11.444	11.444	11.305	182	1067	270.5
UNCX		Yes	3.379	3.556	4.088	0.01	0.01	0.136	3.674	0.052	-24.914	24.914	3.243	95	1854	270.9
FERMT1	Yes	Yes	0.01	0.01	0.01	1.809	1.297	1.242	0.01	1.449	144.94	144.94	1.439	43	2327	271.4
CPE		Yes	0.049	0.176	0.01	4.011	5.456	5.1	0.078	4.856	22.733	22.733	3.835	105	1770	271.5
CCNB2	Yes	Yes	7.564	5.31	6.965	55.44	56.737	57.195	6.613	56.458	8.538	8.538	49.845	269	295	271.6
KIFC1	Yes	Yes	12.216	9.129	11.209	90.564	86.497	87.03	10.851	88.03	8.112	8.112	77.179	283	176	272.3
VCAN		Yes	0.285	0.092	0.178	8.45	5.079	7.48	0.185	7.003	17.805	17.805	4.793	119	1653	272.4
CLSPN	Yes	Yes	0.435	0.647	0.587	8.646	6.807	6.631	0.556	7.362	13.238	13.238	6.806	147	1402	272.5
RAD51AP1		Yes	0.312	0.645	0.01	11.437	10.213	8.232	0.322	9.961	12.762	12.762	7.587	156	1324	272.8
S100A12		Yes	1.595	0.01	0.01	16.684	21.713	18.074	0.538	18.824	10.459	10.459	15.088	205	887	273.2
LEF1	Yes		0.01	0.01	0.01	0.969	1.865	1.471	0.01	1.435	143.512	143.512	1.425	45	2330	273.5
SEC31B	Yes	Yes	40.077	40.889	42.11	6.041	3.88	4.153	41.025	4.691	-8.745	8.745	36.334	260	401	274.1
CXCL2	Yes	Yes	0.01	0.01	0.01	2.066	1.054	1.113	0.01	1.411	141.11	141.11	1.401	46	2338	275.2
HSD17B3		Yes	1.382	2.833	2.865	0.01	0.01	0.01	2.36	0.01	-138.249	138.249	1.372	47	2349	277.2
UBE2T	Yes	Yes	7.133	6.165	7.488	51.31	56.284	62.203	6.929	56.599	8.169	8.169	49.67	276	297	278.1
FADS2	Yes	Yes	16.399	20.374	18.339	140.615	143.097	143.884	18.371	142.532	7.759	7.759	124.161	299	99	279
ESPL1	Yes	Yes	1.448	0.929	1.022	14.235	10.32	12.85	1.133	12.468	11.005	11.005	11.335	192	1066	279.4
TOP2A	Yes	Yes	10.013	12.073	11.252	92.245	85.549	86.111	11.113	87.969	7.916	7.916	76.856	291	177	279.6
ETV5		Yes	0.189	0.149	0.072	3.827	5.322	5.256	0.136	4.802	20.281	20.281	3.638	111	1799	279.8
ZFP36L1	Yes	Yes	0.453	0.35	0.441	6.567	5.416	5.684	0.414	5.889	14.211	14.211	5.475	138	1558	280
ECSCR	Yes	Yes	0.01	0.01	0.01	1.165	1.322	1.503	0.01	1.33	132.99	132.99	1.32	48	2369	280.1
ETV4	Yes		0.01	0.01	0.01	1.396	1.58	1	0.01	1.325	132.502	132.502	1.315	49	2370	281.1
ZNF662		Yes	0.024	0.01	0.01	4.13	1.833	2.922	0.015	2.962	77.918	77.918	1.81	68	2200	281.2
DHRS3		Yes	0.226	0.01	0.299	4.902	5.417	4.764	0.178	5.028	15.934	15.934	4.465	125	1698	282.3
CXCL8		Yes	0.01	0.01	0.358	5.269	6.312	6.912	0.126	6.164	14.731	14.731	4.912	132	1639	282.7
SLC16A14	Yes	Yes	0.01	0.01	0.01	1.278	1.041	1.531	0.01	1.283	128.3	128.3	1.273	50	2383	283.3
ADAMTS15		Yes	0.178	0.01	0.155	4.367	3.742	3.594	0.115	3.901	20.148	20.148	3.415	112	1832	284
FPR2	Yes	Yes	0.01	0.01	0.01	1.026	1.485	1.331	0.01	1.281	128.091	128.091	1.271	51	2384	284.3
FEN1	Yes	Yes	9.651	8.07	12.031	75.272	81.544	76.595	9.917	77.804	7.845	7.845	67.886	295	200	285.5
ABCB4	Yes	Yes	0.01	0.01	0.01	1.455	1.101	1.216	0.01	1.258	125.752	125.752	1.248	52	2392	286
ZNF536	Yes	Yes	0.01	0.01	0.01	1.176	1.231	1.353	0.01	1.253	125.33	125.33	1.243	53	2395	287.2
H2BC12	Yes	Yes	65.843	64.997	58.996	7.045	8.297	8.598	63.279	7.98	-7.93	7.93	55.299	290	266	287.6
RASGRF1		Yes	0.02	0.01	0.026	2.003	1.665	2.709	0.019	2.126	63.042	63.042	1.638	70	2256	288.6
ERVMER34-1	Yes	Yes	0.01	0.01	0.01	1.139	1.549	1.009	0.01	1.232	123.231	123.231	1.222	54	2404	289
SULF2	Yes	Yes	0.976	1.366	0.88	11.672	11.767	11.118	1.074	11.519	10.725	10.725	10.445	198	1111	289.3
RADX	Yes		1.533	1.329	0.805	0.01	0.01	0.01	1.222	0.01	-122.233	122.233	1.212	55	2409	290.4
BUB1	Yes	Yes	5.268	4.392	5.507	41.676	43.805	37.974	5.056	41.151	8.14	8.14	36.096	279	405	291.6
UGT3A2		Yes	0.327	0.311	0.157	4.71	5.331	4.915	0.265	4.985	14.413	14.413	4.383	135	1705	292
DSC3	Yes	Yes	0.01	0.01	0.01	1.14	1.171	1.256	0.01	1.189	118.876	118.876	1.179	56	2420	292.4
PCSK6		Yes	0.521	0.232	0.294	6.455	6.472	9.079	0.349	7.335	12.378	12.378	5.934	161	1487	293.6
CCL4		Yes	0.036	0.062	0.155	3.09	3.04	4.829	0.084	3.653	19.621	19.621	2.885	113	1920	293.7
CKAP2L	Yes	Yes	0.678	0.762	0.606	7.795	8.089	8.067	0.682	7.984	11.701	11.701	7.301	177	1350	294.3
EBI3	Yes	Yes	0.735	0.719	0.904	10.334	8.418	7.908	0.786	8.887	11.306	11.306	8.101	184	1288	294.4
NUF2	Yes	Yes	3.889	3.86	4.566	34.196	33.804	35.595	4.105	34.532	8.412	8.412	30.427	273	496	295.3
PCDH20	Yes		1.448	0.953	1.014	0.01	0.01	0.01	1.138	0.01	-113.849	113.849	1.128	57	2441	295.4
RAD54B	Yes	Yes	0.638	0.559	0.876	7.659	8.162	8.252	0.691	8.024	11.614	11.614	7.333	179	1348	295.9
TICRR	Yes	Yes	1.603	0.973	1.027	13.628	10.925	12.235	1.201	12.263	10.209	10.209	11.061	210	1076	296.6
SQLE	Yes	Yes	14.024	12.308	13.241	99.109	99.818	99.268	13.191	99.398	7.535	7.535	86.207	314	143	296.9
PLK4	Yes	Yes	1.543	1.795	2.457	18.859	16.538	18.342	1.932	17.913	9.273	9.273	15.981	236	848	297.2
ASPM	Yes	Yes	0.797	1.272	1.207	15.332	8.783	9.834	1.092	11.316	10.364	10.364	10.224	206	1119	297.3
TMIGD3	Yes	Yes	0.01	0.01	0.01	1.057	1.206	1.066	0.01	1.11	110.953	110.953	1.1	58	2457	297.9
TRIO	Yes	Yes	9.162	9.84	9.511	0.8	0.869	0.947	9.504	0.872	-10.902	10.902	8.632	194	1244	299
FCAMR	Yes		0.01	0.01	0.01	0.929	1.421	0.94	0.01	1.097	109.667	109.667	1.087	59	2465	299.6
PCED1B	Yes	Yes	0.261	0.262	0.159	3.284	3.751	3.432	0.227	3.489	15.338	15.338	3.261	128	1851	300.3
GNAZ	Yes		0.01	0.01	0.01	1.338	0.894	0.967	0.01	1.066	106.606	106.606	1.056	60	2473	301.3
WDR62	Yes	Yes	1.468	1.096	1.553	14.825	12.642	13.331	1.372	13.599	9.912	9.912	12.227	222	1026	302.4
STC2	Yes		0.01	0.01	0.01	0.871	1.466	0.819	0.01	1.052	105.18	105.18	1.042	61	2478	302.7
E2F2	Yes	Yes	0.365	0.336	0.41	5.071	4.282	5.307	0.37	4.887	13.195	13.195	4.516	149	1687	302.8
PRTFDC1	Yes		0.01	0.01	0.016	0.688	1.361	1.324	0.012	1.124	92.555	92.555	1.112	64	2452	302.8
ODF3B	Yes	Yes	78.735	65.439	77.628	13.297	7.842	8.144	73.934	9.761	-7.575	7.575	64.173	313	214	303.1
SLC38A1		Yes	1.724	3.814	1.76	35.78	32.341	31.142	2.433	33.088	8.165	8.165	27.327	277	547	304
CENPI		Yes	0.368	0.01	0.449	6.337	5.6	7.242	0.276	6.393	12.462	12.462	5.151	160	1605	304.5
EGLN3	Yes		0.01	0.01	0.01	1.104	0.884	1.083	0.01	1.024	102.362	102.362	1.014	62	2489	304.7
UHRF1	Yes	Yes	6.08	4.734	5.865	45.05	41.568	43.545	5.56	43.388	7.804	7.804	37.828	296	390	305.4
ROBO4	Yes		0.01	0.01	0.01	1.281	0.874	0.911	0.01	1.022	102.191	102.191	1.012	63	2491	305.8
ANXA8	Yes	Yes	0.22	0.219	0.372	4.438	3.781	3.118	0.27	3.779	13.979	13.979	3.508	139	1813	306.4
DHCR7	Yes	Yes	8.283	5.203	6.958	52.009	51.254	54.257	6.815	52.506	7.705	7.705	45.692	305	324	306.9
C1S		Yes	0.125	0.01	0.283	4.932	4.056	3.921	0.139	4.303	13.849	13.849	3.637	141	1800	306.9
MND1	Yes	Yes	3.584	3.604	3.65	29.239	31.201	27.606	3.613	29.349	8.124	8.124	25.736	282	574	311.2
CENPM		Yes	5.211	2.443	4.701	40.215	42.433	46.366	4.118	43.004	7.717	7.717	35.003	302	418	313.6
PYGO1		Yes	0.028	0.01	0.01	1.638	1.178	1.294	0.016	1.37	41.352	41.352	1.149	78	2434	313.6
ZNF367	Yes	Yes	0.649	0.371	0.515	6.154	5.993	5.804	0.511	5.984	11.699	11.699	5.472	178	1559	316.1
LY86	Yes	Yes	133.863	143.511	138.767	19.891	22.605	15.228	138.714	19.241	-7.209	7.209	119.472	340	104	316.4
KIF15	Yes	Yes	1.355	1.327	1.414	12.147	13.066	12.955	1.365	12.723	9.32	9.32	11.358	234	1065	317.1
NAIP	Yes	Yes	30.785	24.4	26.619	3.558	3.176	3.43	27.268	3.388	-8.048	8.048	23.88	286	615	318.9
MT1G		Yes	0.01	4.359	4.158	34.858	39.888	33.902	2.842	36.216	7.777	7.777	29.543	298	507	318.9
TCF4	Yes	Yes	0.091	0.1	0.07	1.466	2.265	1.824	0.087	1.851	21.234	21.234	1.764	108	2219	319.1
CALHM2	Yes	Yes	0.265	0.317	0.247	3.824	3.34	3.681	0.276	3.615	13.079	13.079	3.339	153	1838	321.5
SHCBP1	Yes	Yes	1.77	2.301	2.077	17.872	17.255	18.2	2.049	17.776	8.674	8.674	15.726	262	860	321.8
FHL2		Yes	0.495	0.323	0.01	5.688	9.173	7.303	0.276	7.388	11.481	11.481	5.193	181	1599	322.8
PSRC1	Yes	Yes	5.641	4.876	6.235	44.678	38.966	42.43	5.584	42.025	7.526	7.526	36.441	315	399	323.4
KCNMB1	Yes	Yes	0.883	0.752	0.826	8.498	8.475	8.055	0.82	8.343	10.169	10.169	7.522	212	1329	323.7
EMILIN3		Yes	0.038	0.01	0.044	1.186	1.644	1.553	0.03	1.461	27.012	27.012	1.142	89	2437	323.8
SPOCK1		Yes	0.066	0.01	0.01	1.506	2.056	2.59	0.029	2.05	22.956	22.956	1.44	102	2326	324.4
CDT1	Yes	Yes	8.595	6.255	6.882	54.949	53.947	52.966	7.244	53.954	7.448	7.448	46.71	326	316	325
ABHD14A-ACY1		Yes	0.456	0.813	1.427	21.12	13.04	21.637	0.899	18.599	9.139	9.139	11.613	244	1054	325
CCND1		Yes	0.01	0.182	0.01	2.697	2.597	2.804	0.067	2.7	14.272	14.272	2.415	137	2024	325.7
BUB1B	Yes	Yes	3.562	3.692	4.809	29.834	31.969	31.498	4.021	31.101	7.734	7.734	27.08	301	553	326.2
NEK2	Yes	Yes	3.113	2.505	1.801	19.525	21.733	19.03	2.473	20.096	8.125	8.125	17.623	281	771	330
KNSTRN	Yes	Yes	4.376	3.45	3.873	28.019	31.245	30.975	3.9	30.08	7.713	7.713	26.18	304	568	330.4
IGFBPL1	Yes	Yes	0.793	0.969	1.088	9.262	9.309	9.043	0.95	9.205	9.691	9.691	8.255	226	1273	330.7
PGBD5	Yes	Yes	0.122	0.125	0.1	2.403	1.974	1.371	0.116	1.916	16.553	16.553	1.8	123	2202	330.9
NEIL3	Yes	Yes	2.25	1.638	2.232	16.574	17.577	17.575	2.04	17.242	8.452	8.452	15.202	271	880	331.9
H4C9	Yes	Yes	11.269	8.329	9.048	0.806	1.216	1.02	9.549	1.014	-9.417	9.417	8.535	230	1254	332.4
CENPA	Yes	Yes	4.876	3.372	2.712	26.403	28.88	29.268	3.653	28.184	7.715	7.715	24.53	303	598	332.5
CHPT1		Yes	0.378	0.49	0.884	10.785	8.662	10.812	0.584	10.086	9.796	9.796	7.778	225	1308	333.3
MBOAT2		Yes	0.116	0.169	0.173	2.376	4.759	3.972	0.153	3.702	13.693	13.693	2.202	143	2079	336.6
DSCC1	Yes	Yes	1.087	0.832	1.264	9.761	9.814	9.857	1.061	9.81	9.25	9.25	8.75	237	1234	336.7
NDC80	Yes	Yes	3.379	5.087	3.086	28.939	30.297	28.36	3.851	29.199	7.583	7.583	25.348	311	580	337.9
RGS16		Yes	0.01	0.01	0.274	4.157	4.311	3.321	0.098	3.929	12.133	12.133	3.047	167	1885	338.8
OIP5	Yes	Yes	1.284	1.436	2.021	14.517	13.375	13.174	1.58	13.689	8.663	8.663	12.109	263	1034	340.1
RND3		Yes	0.068	0.01	0.01	1.938	1.335	2.31	0.029	1.861	19.524	19.524	1.267	114	2386	341.2
WDR76	Yes	Yes	0.819	1.274	1.458	9.403	10.825	11.493	1.184	10.574	8.933	8.933	9.39	249	1183	342.4
WWTR1		Yes	0.05	0.01	0.01	1.116	2.064	1.461	0.023	1.547	22.207	22.207	1.066	107	2471	343.4
NCAPG2	Yes	Yes	6.231	6.211	3.917	45.833	35.978	37.838	5.453	39.883	7.314	7.314	34.43	334	430	343.6
PCOLCE2		Yes	0.01	0.075	0.01	1.459	1.36	2.837	0.032	1.885	18.106	18.106	1.285	118	2378	344
CDC42BPA		Yes	1.678	2.084	1.426	0.01	0.082	0.077	1.73	0.057	-17.356	17.356	1.344	121	2359	344.8
TNXB	Yes	Yes	3.513	2.829	2.68	0.259	0.273	0.214	3.007	0.248	-12.102	12.102	2.759	168	1951	346.3
DUSP4		Yes	0.01	0.01	0.053	1.102	1.209	1.406	0.024	1.239	20.822	20.822	1.049	110	2477	346.7
XRCC2	Yes	Yes	0.464	0.28	0.328	4.622	3.472	3.915	0.357	4.003	11.206	11.206	3.646	186	1798	347.2
CDCA2	Yes	Yes	2.412	1.901	2.506	17.647	18.375	17.703	2.273	17.908	7.879	7.879	15.635	292	862	349
TREML2	Yes	Yes	0.117	0.18	0.132	1.827	1.918	2.008	0.143	1.918	13.422	13.422	1.775	144	2214	351
TCF19	Yes	Yes	3.392	3.544	3.433	26.589	24.936	26.099	3.456	25.875	7.486	7.486	22.418	320	642	352.2
AC243967.1		Yes	0.181	0.126	0.01	3.058	2.27	4.002	0.106	3.11	12.507	12.507	2.088	159	2108	353.9
AGMAT	Yes	Yes	0.649	0.367	0.352	4.692	5.284	4.369	0.456	4.781	10.49	10.49	4.326	204	1714	355
CENPU	Yes	Yes	2	3.658	2.729	21.874	22.918	18.778	2.796	21.19	7.58	7.58	18.395	312	743	355.1
MCM5	Yes	Yes	13.525	13.03	14.855	93.28	90.973	94.091	13.803	92.782	6.722	6.722	78.978	376	170	355.4
NCAPH		Yes	1.444	2.675	1.059	20.314	26.372	40.161	1.726	28.949	7.594	7.594	17.639	310	768	355.8
FCGR2B		Yes	1.098	0.01	0.01	9.655	10.006	9.963	0.373	9.875	8.79	8.79	8.557	257	1251	356.4
CNN3		Yes	0.01	0.725	0.369	7.077	8.346	6.81	0.368	7.411	9.398	9.398	6.085	233	1471	356.8
PTGDS	Yes	Yes	64.055	50.682	57.918	8.234	9.588	7.454	57.551	8.425	-6.831	6.831	49.126	363	302	356.9
TMEM106C	Yes	Yes	10.1	8.988	13.48	65.564	75.078	78.799	10.856	73.147	6.738	6.738	62.291	372	223	357.1
E2F7	Yes	Yes	0.441	0.343	0.641	4.804	4.439	5.357	0.475	4.867	10.245	10.245	4.392	209	1704	358.5
GP9		Yes	0.359	0.01	0.335	4.437	3.866	4.577	0.235	4.293	10.77	10.77	3.507	197	1814	358.7
CENPF	Yes	Yes	3.68	3.2	2.808	28.678	20.885	22.654	3.229	24.072	7.455	7.455	20.843	325	668	359.3
KIF14	Yes	Yes	0.564	0.936	0.672	7.292	6.487	6.392	0.724	6.724	9.287	9.287	6	235	1481	359.6
PLD3	Yes	Yes	918.108	887.351	923.103	136.85	145.886	139.637	909.521	140.791	-6.46	6.46	768.729	398	15	359.7
SPC24		Yes	2.282	1.047	2.779	20.868	22.301	23.598	2.036	22.256	7.508	7.508	18.089	317	753	360.6
CDC25C	Yes	Yes	1.452	1.391	1.611	10.627	11.993	13.577	1.485	12.066	8.127	8.127	10.581	280	1105	362.5
NUSAP1	Yes	Yes	8.206	10.39	12.034	70.898	68.644	66.527	10.21	68.69	6.728	6.728	58.48	375	250	362.5
CCNB1	Yes	Yes	14.976	13.542	21.725	108.802	111.832	111.163	16.748	110.599	6.604	6.604	93.851	390	128	363.8
CDCA3	Yes	Yes	4.187	2.789	3.084	21.776	27.659	24.942	3.353	24.793	7.394	7.394	21.44	331	659	363.8
KIF7	Yes	Yes	0.074	0.102	0.071	1.229	1.179	1.204	0.082	1.204	14.674	14.674	1.122	133	2444	364.1
E2F8	Yes	Yes	1.347	0.758	1.512	10.484	10.02	9.94	1.206	10.148	8.418	8.418	8.943	272	1217	366.5
SGO1		Yes	0.348	0.668	0.91	8.945	9.98	8.004	0.642	8.976	8.794	8.794	7.094	255	1372	366.7
EFHC1	Yes	Yes	21.675	23.285	26.525	3.661	3.004	3.218	23.828	3.294	-7.234	7.234	20.534	338	674	371.6
ME3	Yes	Yes	1.392	0.919	1.791	11.061	11.636	10.438	1.367	11.045	8.078	8.078	9.678	284	1166	372.2
TRIB2		Yes	0.072	0.104	0.167	2.064	2.015	2.104	0.114	2.061	12.064	12.064	1.848	171	2185	372.4
FABP5	Yes	Yes	20.209	20.879	20.202	127.03	137.752	126.929	20.43	130.57	6.391	6.391	110.14	405	110	375.5
HSPA2		Yes	0.091	0.027	0.01	1.214	1.766	1.759	0.043	1.58	13.272	13.272	1.123	146	2442	375.6
KIF23	Yes	Yes	2.734	2.092	2.591	18.179	18.624	18.495	2.472	18.433	7.456	7.456	15.96	324	849	376.5
ADGRB1	Yes	Yes	12.357	10.361	9.87	1.857	0.944	1.279	10.863	1.36	-7.989	7.989	9.503	289	1177	377.8
SKA3		Yes	2.341	0.979	2.559	19.003	23.484	20.955	1.96	21.147	7.426	7.426	16.444	328	831	378.3
IQGAP3	Yes	Yes	5.035	4.763	4.166	36.538	28.116	31.129	4.654	31.928	6.86	6.86	27.273	360	549	378.9
CCDC34	Yes	Yes	1.204	1.045	0.619	8.859	7.396	8.079	0.956	8.111	8.483	8.483	7.155	270	1363	379.3
ARNTL2		Yes	0.362	0.156	0.303	5.312	3.913	3.623	0.274	4.283	10.001	10.001	3.26	216	1852	379.6
RFC3	Yes	Yes	3.338	3.145	2.23	20.163	24.554	18.106	2.904	20.941	7.211	7.211	18.037	339	758	380.9
HMMR	Yes	Yes	4.084	3.207	3.589	25.203	24.688	26.276	3.627	25.389	7	7	21.762	352	649	381.7
CHAF1B	Yes	Yes	1.168	0.632	1.231	7.973	8.44	8.628	1.011	8.347	8.259	8.259	7.336	275	1347	382.2
KIF20A	Yes	Yes	4.186	3.925	5.474	29.493	30.443	32.496	4.528	30.811	6.804	6.804	26.282	364	562	383.8
WNT7B		Yes	0.255	0.077	0.241	2.811	2.855	2.677	0.191	2.781	10.497	10.497	2.422	203	2023	385
PHF19	Yes	Yes	7.764	6.865	5.33	42.996	43.701	45.472	6.653	44.056	6.622	6.622	37.403	386	393	386.7
KLHL23	Yes	Yes	0.446	0.502	0.384	5.714	3.959	2.858	0.444	4.177	9.403	9.403	3.733	232	1781	386.9
CCNF	Yes	Yes	2.891	2.637	2.828	20.99	20.05	18.9	2.785	19.98	7.173	7.173	17.195	342	796	387.4
JUN	Yes	Yes	2.54	1.999	2.184	17.113	16.91	15.876	2.241	16.633	7.423	7.423	14.392	329	913	387.4
DIAPH3		Yes	0.48	0.528	0.155	4.86	4.953	4.969	0.387	4.927	9.202	9.202	4.331	242	1711	388.9
AMY2B	Yes	Yes	13.017	13.695	15.786	2.048	1.943	1.694	14.166	1.895	-7.474	7.474	12.271	321	1021	391
PGA4	Yes	Yes	0.073	0.127	0.106	1.088	1.35	1.305	0.102	1.248	12.235	12.235	1.146	164	2436	391.2
CD320	Yes	Yes	6.127	5.168	4.663	34.51	35.775	36.241	5.32	35.509	6.675	6.675	30.189	381	501	393
GRN	Yes	Yes	2997.32	2629.66	2806.85	441.55	513.01	456	2811.28	470.187	-5.979	5.979	2341.09	437	4	393.7
FAM72C	Yes	Yes	3.021	2.754	2.987	20.701	20.366	20.257	2.921	20.441	6.999	6.999	17.521	353	776	395.3
CLU	Yes	Yes	0.608	1.081	1.125	8.887	7.145	6.607	0.938	7.546	8.047	8.047	6.609	287	1421	400.4
MYLK4	Yes	Yes	1.858	1.753	1.83	0.188	0.118	0.193	1.814	0.166	-10.901	10.901	1.647	195	2251	400.6
NIM1K		Yes	0.043	0.337	0.05	3.521	3.17	3.889	0.143	3.527	9.415	9.415	2.833	231	1932	401.1
FADS1	Yes	Yes	8.765	9.171	11.107	60.127	61.808	61.071	9.681	61.002	6.301	6.301	51.321	414	288	401.4
PTTG1	Yes	Yes	17.821	17.994	22.012	106.15	125.286	116.251	19.275	115.896	6.013	6.013	96.62	433	122	401.9
SGCB		Yes	0.182	0.231	0.09	2.701	2.348	2.547	0.168	2.532	10.146	10.146	2.117	213	2102	401.9
KNL1	Yes	Yes	0.617	0.579	0.69	5.209	4.582	6.443	0.629	5.411	8.606	8.606	4.783	266	1654	404.8
CAVIN3		Yes	0.01	0.01	0.356	3.524	3.284	3.496	0.125	3.435	9.218	9.218	2.928	240	1909	406.9
SAPCD2	Yes	Yes	5.595	5.431	6.039	37.085	36.435	36.455	5.688	36.658	6.444	6.444	30.97	399	485	407.6
PMEPA1	Yes	Yes	2.389	1.438	2.263	0.131	0.24	0.228	2.03	0.199	-10.175	10.175	1.83	211	2193	409.2
HSPA4L	Yes	Yes	0.417	0.308	0.327	3.321	3.318	3.001	0.351	3.214	9.168	9.168	2.863	243	1923	411
LDLRAD3		Yes	0.315	0.08	0.25	2.912	3.106	3.986	0.215	3.335	9.241	9.241	2.597	238	1980	412.2
CKS1B	Yes	Yes	17.223	11.811	18.716	87.104	96.702	98.59	15.917	94.132	5.914	5.914	78.215	439	172	412.3
UNG	Yes	Yes	5.716	5.771	6.397	37.047	39.107	37.904	5.961	38.019	6.378	6.378	32.058	407	468	413.1
GGH		Yes	3.069	2.114	4.986	36.06	32.124	35.216	3.39	34.467	6.442	6.442	27.138	400	552	415.2
HSPB7		Yes	0.386	0.106	0.01	3.411	3.528	4.33	0.167	3.757	8.841	8.841	3.025	252	1889	415.7
CENPE	Yes	Yes	0.876	0.916	0.838	7.706	6.367	6.386	0.877	6.82	7.78	7.78	5.943	297	1485	415.8
RNF39		Yes	2.34	3.145	2.162	0.063	0.055	0.219	2.549	0.112	-9.871	9.871	1.943	223	2151	415.8
MUC19		Yes	0.111	0.11	0.01	2.728	1.784	1.227	0.077	1.913	11.012	11.012	1.115	191	2448	416.7
ERCC6L	Yes	Yes	0.379	0.249	0.383	2.807	3.534	2.761	0.337	3.034	9.005	9.005	2.697	246	1962	417.6
B3GALT4	Yes	Yes	18.807	17.573	16.925	3.051	2.415	2.392	17.768	2.619	-6.783	6.783	15.149	367	884	418.7
LBH	Yes	Yes	0.43	0.285	0.424	2.906	3.249	3.885	0.38	3.347	8.813	8.813	2.967	254	1903	418.9
CFD	Yes	Yes	2588.14	2967.6	3008.16	496.911	523.61	508.148	2854.63	509.556	-5.602	5.602	2345.08	466	3	419.7
CIT	Yes	Yes	2.664	1.498	2.375	17.258	13.385	14.429	2.179	15.024	6.895	6.895	12.845	357	988	420.1
CLSTN2	Yes	Yes	1.563	2.151	1.756	12.955	13.478	11.967	1.823	12.8	7.021	7.021	10.977	351	1084	424.3
EPHB1		Yes	0.296	0.195	0.422	4.797	3.617	3.65	0.304	4.021	8.568	8.568	3.195	267	1864	426.7
CEP55	Yes	Yes	1.709	1.022	1.408	9.418	10.45	10.082	1.38	9.983	7.235	7.235	8.603	337	1246	427.9
SERPINE2		Yes	0.475	0.063	0.476	4.719	3.965	4.296	0.338	4.327	8.336	8.336	3.489	274	1817	428.3
DEPDC1	Yes	Yes	0.733	0.693	1.125	6.542	6.113	6.868	0.851	6.508	7.65	7.65	5.657	306	1530	428.4
UNC5CL		Yes	2.021	2.214	1.576	0.09	0.159	0.057	1.937	0.102	-9.945	9.945	1.418	219	2333	430.4
TSPAN13		Yes	0.01	0.01	0.118	1.292	1.213	1.377	0.046	1.294	10.314	10.314	1.096	207	2459	432.2
ESCO2	Yes	Yes	0.875	1.437	0.772	7.67	7.516	7.821	1.028	7.669	7.459	7.459	6.641	323	1419	432.6
DPYSL2	Yes	Yes	3.654	4.028	3.292	22.822	24.45	22.909	3.658	23.393	6.395	6.395	19.735	404	693	432.9
LINC00672		Yes	1.849	1.871	1.363	0.054	0.136	0.065	1.694	0.085	-10.027	10.027	1.227	215	2401	433.6
SRGN	Yes	Yes	4361.87	3798.28	4593.29	744.2	807.379	792.175	4251.15	781.251	-5.441	5.441	3469.89	482	1	433.9
PTK2	Yes	Yes	0.422	0.541	0.43	4.261	3.391	3.707	0.464	3.786	8.159	8.159	3.322	278	1841	434.3
PRRT4	Yes	Yes	0.357	0.271	0.228	3.269	2.326	1.959	0.285	2.518	8.832	8.832	2.233	253	2071	434.8
H2BS1		Yes	20.225	17.289	20.58	1.104	2.604	1.996	19.365	1.901	-6.639	6.639	14.685	383	904	435.1
TNFRSF21	Yes	Yes	0.702	0.569	1.122	6.143	6.205	5.899	0.798	6.082	7.622	7.622	5.284	308	1587	435.9
DAB2IP	Yes	Yes	0.378	0.391	0.259	3.605	2.865	2.389	0.342	2.953	8.627	8.627	2.611	265	1976	436.1
CYP46A1		Yes	0.365	0.01	0.059	3.126	3.212	3.496	0.145	3.278	8.568	8.568	2.761	268	1949	436.1
NCS1		Yes	0.599	0.382	0.779	6.709	6.343	5.953	0.587	6.335	7.638	7.638	5.173	307	1601	436.4
FGD2	Yes	Yes	65.356	61.852	59.861	13.48	10.169	8.792	62.357	10.814	-5.766	5.766	51.543	454	286	437.2
ITGAM	Yes	Yes	1.667	1.924	1.961	12.924	12.895	11.887	1.851	12.568	6.791	6.791	10.717	366	1098	439.2
BRCA1	Yes	Yes	3.454	2.434	2.584	23.696	15.858	15.561	2.824	18.372	6.505	6.505	15.547	397	867	444
TTK	Yes	Yes	2.915	4.342	2.882	22.098	22.518	19.754	3.38	21.457	6.349	6.349	18.077	410	755	444.5
NLRP2		Yes	0.22	0.02	0.136	2.501	2.212	1.976	0.125	2.23	9.002	9.002	1.757	247	2224	444.7
SHISAL1		Yes	0.055	0.122	0.053	1.23	1.209	1.473	0.077	1.304	9.92	9.92	1.087	221	2463	445.2
MYH10		Yes	0.262	0.01	0.119	2.298	2.478	2.455	0.13	2.41	8.756	8.756	2.036	259	2122	445.3
LRRC4B	Yes	Yes	0.913	0.76	0.776	6.872	5.839	5.647	0.817	6.119	7.494	7.494	5.303	319	1584	445.5
MFSD13A		Yes	23.392	21.891	21.816	1.382	2.017	3.46	22.366	2.286	-6.305	6.305	18.355	413	746	446.3
DTYMK	Yes	Yes	15.492	17.498	15.695	85.319	88.801	91.828	16.228	88.649	5.463	5.463	72.421	478	190	449.2
ANTXR1		Yes	0.108	0.169	0.01	1.835	1.912	1.553	0.095	1.767	9.219	9.219	1.385	239	2341	449.2
IL21R		Yes	0.01	0.01	0.137	1.368	1.39	1.29	0.052	1.349	9.441	9.441	1.153	229	2431	449.2
WT1	Yes	Yes	1.421	1.885	1.667	10.817	9.971	12.826	1.657	11.205	6.761	6.761	9.547	369	1173	449.4
CCNE1	Yes	Yes	2.343	2.094	3.815	15.295	20.745	16.925	2.75	17.655	6.419	6.419	14.905	402	893	451.1
CHRNE		Yes	1.771	2.071	2.086	0.01	0.199	0.181	1.976	0.13	-8.914	8.914	1.573	250	2280	453
SLC12A8		Yes	0.01	0.174	0.19	2.459	1.699	3.092	0.125	2.417	8.956	8.956	1.509	248	2303	453.5
B3GALNT1		Yes	0.105	0.306	0.433	3.394	6.024	5.598	0.281	5.005	7.848	7.848	2.962	294	1905	455.1
INSIG1	Yes	Yes	18.882	21.475	19.22	103.453	108.9	105.4	19.859	105.918	5.334	5.334	86.059	492	145	457.3
RFC4	Yes	Yes	5.797	9.587	7.964	43.155	43.481	44.761	7.783	43.799	5.628	5.628	36.016	464	407	458.3
CDKN3	Yes	Yes	9.14	6.845	9.256	42.255	49.087	49.652	8.414	46.998	5.586	5.586	38.585	469	384	460.5
TPM1	Yes	Yes	6.91	3.849	3.895	25.664	28.766	31.527	4.884	28.652	5.866	5.866	23.768	443	619	460.6
SYTL1	Yes	Yes	4.383	8.095	5.062	37.595	30.563	33.128	5.846	33.762	5.775	5.775	27.916	453	534	461.1
C3orf80	Yes	Yes	1.067	0.788	0.551	6.568	5.499	5.541	0.802	5.869	7.317	7.317	5.067	333	1618	461.5
FAM72D	Yes	Yes	2.631	2.455	2.958	17.124	16.865	16.903	2.681	16.964	6.327	6.327	14.283	412	919	462.7
POLQ	Yes	Yes	1.278	0.818	1.04	8.425	6.796	6.652	1.045	7.291	6.974	6.974	6.245	354	1449	463.5
TP53INP2	Yes	Yes	16.019	13.046	16.071	2.178	3.12	1.764	15.045	2.354	-6.391	6.391	12.691	406	1002	465.6
LRP8	Yes	Yes	6.696	5.883	4.715	35.551	30.988	32.254	5.765	32.931	5.712	5.712	27.166	459	551	468.2
NLGN4Y		Yes	0.283	0.153	0.124	4.222	2.281	3.369	0.187	3.291	8.054	8.054	1.998	285	2136	470.1
SEPTIN5		Yes	0.728	3.092	0.072	18.991	20.875	22.388	1.297	20.751	6.141	6.141	15.898	428	852	470.4
AURKA	Yes	Yes	10.565	9.044	11.06	51.002	55.865	58.113	10.223	54.993	5.379	5.379	44.77	488	335	472.7
STIL	Yes	Yes	3.221	2.511	2.59	17.462	17.753	16.177	2.774	17.131	6.175	6.175	14.357	424	915	473.1
RNF157	Yes	Yes	0.238	0.368	0.319	2.183	2.422	2.657	0.308	2.42	7.848	7.848	2.112	293	2104	474.1
HOXA7		Yes	0.01	0.01	0.146	1.431	1.881	1.281	0.055	1.531	8.79	8.79	1.135	256	2438	474.2
SFRP1	Yes	Yes	1.417	1.207	1.249	8.71	8.544	8.707	1.291	8.653	6.704	6.704	7.363	379	1344	475.5
IGFLR1	Yes	Yes	80.85	80.541	82.006	14.995	13.982	17.411	81.132	15.463	-5.247	5.247	65.67	506	209	476.3
HMGCS1	Yes	Yes	9.3	9.712	8.533	49.478	49.33	48.86	9.182	49.223	5.361	5.361	40.041	489	365	476.6
NRP1	Yes	Yes	0.239	0.381	0.373	3.245	2.579	1.859	0.331	2.561	7.741	7.741	2.23	300	2072	477.2
CTSH	Yes	Yes	25.523	19.918	17.303	101.844	117.669	105.974	20.914	108.495	5.188	5.188	87.581	515	141	477.6
TUBB4B	Yes	Yes	113.567	92.825	105.72	527.184	540.042	531.19	104.038	532.805	5.121	5.121	428.768	528	29	478.1
ADCY4		Yes	17.591	19.613	14.901	2.402	1.156	1.451	17.368	1.67	-6.203	6.203	12.499	419	1011	478.2
PRC1	Yes	Yes	9.524	7.817	9.823	43.029	49.591	52.368	9.055	48.329	5.337	5.337	39.274	491	374	479.3
ANLN	Yes	Yes	3.625	3.024	3.746	22.266	20.172	18.527	3.465	20.322	5.865	5.865	16.857	444	806	480.2
BICDL1	Yes	Yes	2.554	2.639	2.18	15.747	15.173	14.612	2.457	15.177	6.176	6.176	12.72	423	998	480.5
ZNF438	Yes	Yes	49.365	50.347	44.904	9.917	8.88	8.323	48.205	9.04	-5.332	5.332	39.165	493	376	481.3
ALOX5AP	Yes	Yes	13.312	14.022	9.892	60.301	69.254	66.207	12.409	65.254	5.259	5.259	52.846	504	281	481.7
STAR	Yes	Yes	2.039	1.624	2.551	12.366	13	13.785	2.071	13.05	6.3	6.3	10.979	415	1083	481.8
ODC1	Yes	Yes	18.944	18.787	17.184	86.563	100.76	96.853	18.305	94.725	5.175	5.175	76.42	516	178	482.2
RRM1	Yes	Yes	11.369	10.708	10.381	56.335	56.074	58.707	10.819	57.039	5.272	5.272	46.22	502	318	483.6
B4GALT2	Yes	Yes	3.934	3.832	2.427	19.333	21.533	18.748	3.397	19.871	5.849	5.849	16.474	446	828	484.2
NEK8	Yes	Yes	25.599	23.87	20.971	5.245	3.491	3.606	23.48	4.114	-5.707	5.707	19.366	460	711	485.1
SIGLEC7	Yes	Yes	0.58	0.489	0.361	3.74	4.019	2.824	0.477	3.528	7.399	7.399	3.051	330	1884	485.4
LRRC4	Yes	Yes	0.256	0.427	0.451	2.753	2.757	3.006	0.378	2.838	7.51	7.51	2.46	316	2013	485.7
HPDL	Yes	Yes	1.131	0.681	0.98	7.043	6.268	5.558	0.931	6.29	6.757	6.757	5.359	370	1573	490.3
OCEL1	Yes	Yes	38.673	39.206	41.079	6.843	9.227	6.273	39.652	7.447	-5.324	5.324	32.205	496	467	493.1
TNFRSF25	Yes	Yes	14.497	14.625	14.924	2.274	2.304	2.765	14.682	2.448	-5.998	5.998	12.234	435	1025	494
MKI67	Yes	Yes	2.108	1.671	1.894	14.601	10.063	10.383	1.891	11.682	6.178	6.178	9.791	422	1157	495.5
DTL		Yes	3.64	1.923	1.601	21.762	22.14	20.511	2.388	21.471	5.635	5.635	16.871	463	805	497.2
ANKRD55	Yes	Yes	0.369	0.492	0.684	3.376	4.13	3.488	0.515	3.665	7.121	7.121	3.15	345	1868	497.3
LGALS12	Yes	Yes	1.021	1.022	0.758	5.748	6.221	6.812	0.934	6.26	6.704	6.704	5.327	378	1579	498.1
MCM6	Yes	Yes	11.591	15.114	10.784	61.15	65.217	66.594	12.496	64.321	5.147	5.147	51.824	523	284	499.1
ZWINT	Yes	Yes	10.41	10.834	16.323	69.324	63.327	60.376	12.522	64.342	5.138	5.138	51.82	525	285	501
ARTN		Yes	22.532	11.196	16.479	1.814	0.748	0.937	16.736	1.166	-6.171	6.171	9.382	426	1184	501.8
CATSPERG	Yes	Yes	2.414	1.546	2.616	0.328	0.351	0.197	2.192	0.292	-7.501	7.501	1.9	318	2162	502.4
COL4A2	Yes	Yes	0.36	0.251	0.405	2.386	2.533	2.642	0.339	2.521	7.441	7.441	2.182	327	2084	502.7
S100A9	Yes	Yes	128.339	95.901	132.027	554.446	591.395	621.486	118.756	589.109	4.961	4.961	470.353	558	26	504.8
ITGB5	Yes	Yes	0.613	0.667	0.463	3.996	4.109	3.901	0.581	4.002	6.89	6.89	3.421	358	1831	505.3
SLC16A1	Yes	Yes	3.305	3.527	4.933	22.18	21.423	21.056	3.922	21.553	5.496	5.496	17.631	476	770	505.4
SH2D4A		Yes	0.29	0.719	0.899	7.793	7.565	5.987	0.636	7.115	6.663	6.663	5.089	382	1616	505.4
RGS3		Yes	0.113	0.095	0.24	3.487	1.823	3.334	0.149	2.881	7.605	7.605	1.583	309	2276	505.7
FOXH1		Yes	1.28	1.301	1.19	0.149	0.01	0.01	1.257	0.056	-8.01	8.01	1.041	288	2479	507.1
CYP1B1	Yes	Yes	0.763	0.813	0.803	5.092	5.481	5.393	0.793	5.322	6.709	6.709	4.529	377	1685	507.8
PTPRO	Yes	Yes	0.66	0.772	0.456	4.127	4.099	4.609	0.629	4.278	6.799	6.799	3.649	365	1796	508.1
TMEM71	Yes	Yes	0.394	0.517	0.322	2.825	2.224	3.797	0.411	2.949	7.173	7.173	2.538	343	1996	508.3
TMEM121B	Yes	Yes	1.012	0.913	0.708	5.949	5.814	5.715	0.878	5.826	6.638	6.638	4.948	384	1634	509
LTK	Yes	Yes	17.325	17.614	17.346	2.925	3.115	3.26	17.428	3.1	-5.621	5.621	14.328	465	917	510.2
APOBEC3A		Yes	0.01	0.01	0.415	2.944	4.642	4.973	0.145	4.186	7.085	7.085	2.528	348	1997	512.9
RBBP8	Yes	Yes	1.535	1.844	1.528	10.614	9.369	9.788	1.635	9.924	6.068	6.068	8.288	429	1269	513
RBM38	Yes	Yes	4.866	4.633	5.155	24.405	26.335	27.193	4.884	25.977	5.318	5.318	21.093	497	664	513.7
DDAH1	Yes	Yes	0.299	0.245	0.367	2.163	2.285	2.255	0.304	2.234	7.361	7.361	1.931	332	2152	514
MFAP4	Yes	Yes	0.536	0.794	0.897	5.501	4.351	5.07	0.742	4.974	6.7	6.7	4.231	380	1723	514.3
ASAP2	Yes	Yes	0.684	0.409	0.662	4.474	3.648	3.752	0.585	3.958	6.766	6.766	3.373	368	1836	514.8
SOCS2		Yes	3.545	3.396	3.386	0.284	0.21	0.493	3.442	0.329	-6.87	6.87	2.893	359	1917	514.8
CENPN	Yes	Yes	3.498	2.729	3.227	15.8	18.778	17.98	3.151	17.519	5.559	5.559	14.368	472	914	516.2
H2AC6	Yes	Yes	7.719	11.233	8.415	1.284	1.911	1.24	9.122	1.478	-6.17	6.17	7.644	427	1319	516.2
HK2	Yes	Yes	1.516	1.389	1.386	9.044	8.386	9.058	1.43	8.829	6.172	6.172	7.399	425	1341	516.6
ASB2		Yes	0.092	0.456	0.01	3.147	4.039	3.152	0.186	3.446	6.903	6.903	2.691	356	1964	516.8
ATG16L2	Yes	Yes	312.423	312.285	298.529	76.043	57.632	57.821	307.746	63.832	-4.821	4.821	243.913	571	53	519.2
SECTM1	Yes	Yes	11.299	10.645	12.826	2.291	2.14	1.515	11.59	1.982	-5.848	5.848	9.608	447	1169	519.2
KCNQ5	Yes	Yes	0.151	0.261	0.284	1.784	1.228	2.19	0.232	1.734	7.47	7.47	1.502	322	2305	520.3
KIAA1614	Yes	Yes	0.512	0.279	0.346	2.061	2.176	3.755	0.379	2.664	7.026	7.026	2.285	350	2053	520.3
AMPD3	Yes	Yes	1.424	1.013	1.109	6.736	8.314	7.078	1.182	7.376	6.241	6.241	6.194	418	1457	521.9
VAT1L	Yes	Yes	0.628	0.821	0.833	4.997	5.187	4.888	0.76	5.024	6.607	6.607	4.264	389	1718	521.9
FBXO43	Yes	Yes	0.323	0.419	0.6	3.083	3.171	2.928	0.447	3.061	6.84	6.84	2.613	362	1975	523.3
PPIC	Yes	Yes	359.377	334.266	367.259	70.244	77.038	74.374	353.634	73.885	-4.786	4.786	279.749	578	43	524.5
BTN3A1	Yes	Yes	14.748	12.948	11.812	2.649	2.319	2.041	13.169	2.337	-5.636	5.636	10.833	462	1092	525
ALDH8A1	Yes	Yes	3.087	2.048	2.77	0.451	0.263	0.427	2.635	0.38	-6.927	6.927	2.255	355	2060	525.5
FZD6	Yes	Yes	1.642	1.66	0.925	7.01	10.625	7.815	1.409	8.483	6.02	6.02	7.074	432	1374	526.2
AEN	Yes	Yes	2.321	2.047	2.27	11.893	13.091	12.491	2.213	12.492	5.645	5.645	10.279	461	1116	526.5
DHCR24	Yes	Yes	21.729	19.016	21.523	95.749	106.092	100.237	20.756	100.692	4.851	4.851	79.936	568	169	528.1
SMC2	Yes	Yes	2.94	2.298	3.303	17.144	14.423	15.25	2.847	15.606	5.482	5.482	12.759	477	994	528.7
S100P	Yes	Yes	2.29	2.401	2.495	11.248	14.387	14.506	2.395	13.38	5.586	5.586	10.985	468	1082	529.4
SKA1		Yes	1.153	0.472	1.836	13.483	10.625	11.556	1.154	11.888	5.788	5.788	8.789	452	1230	529.8
NOXA1	Yes	Yes	43.537	37.982	39.206	9.125	7.449	7.335	40.242	7.97	-5.049	5.049	32.272	539	466	531.7
PIM1	Yes	Yes	1.029	1.205	1.03	7.177	6.828	6.201	1.088	6.735	6.191	6.191	5.647	421	1532	532.1
MS4A6A	Yes	Yes	893.122	1345.99	1356.87	239.204	272.682	250.158	1198.66	254.015	-4.719	4.719	944.645	590	13	532.3
AC068831.6	Yes	Yes	2.547	2.707	3.522	16.25	16.415	14.949	2.925	15.871	5.425	5.425	12.946	483	982	532.9
ZNF33B	Yes	Yes	8.683	9.144	8.091	1.131	1.579	1.688	8.64	1.466	-5.893	5.893	7.173	441	1360	532.9
TP73	Yes	Yes	1.347	1.499	1.547	8.698	7.91	9.253	1.464	8.62	5.887	5.887	7.156	442	1362	534
TRIP13	Yes	Yes	4.421	3.136	3.425	18.46	20.142	19.454	3.661	19.352	5.287	5.287	15.691	498	861	534.3
RAD51		Yes	2.563	1.364	3.474	19.511	18.518	18.713	2.467	18.914	5.331	5.331	15.044	495	888	534.3
SERPINF2		Yes	2.258	1.594	2.433	0.177	0.219	0.105	2.095	0.167	-7.278	7.278	1.375	336	2347	537.1
TYMP	Yes	Yes	181.804	138.457	185.297	35.945	35.89	35.045	168.519	35.627	-4.73	4.73	132.893	587	90	537.3
AMMECR1	Yes	Yes	1.15	1.485	1.11	6.939	7.748	7.767	1.248	7.484	5.995	5.995	6.236	436	1450	537.4
AURKB	Yes	Yes	7.531	5.177	5.737	36.426	29.633	27.649	6.148	31.236	5.081	5.081	25.088	532	587	537.5
EMID1		Yes	0.01	0.535	0.38	3.541	4.517	4.315	0.308	4.124	6.616	6.616	3.006	387	1894	537.7
DDIAS		Yes	0.151	0.538	0.826	8.327	11.74	5.246	0.505	8.438	6.353	6.353	4.42	409	1702	538.3
MTCL1	Yes	Yes	0.247	0.227	0.136	1.447	1.589	1.401	0.203	1.479	7.28	7.28	1.276	335	2380	539.5
PTPN3	Yes	Yes	0.26	0.277	0.225	1.539	1.683	2.192	0.254	1.805	7.102	7.102	1.551	347	2284	540.7
NEO1		Yes	0.229	0.321	0.139	2.295	2.703	2.198	0.23	2.398	6.854	6.854	1.877	361	2173	542.2
DEPDC1B	Yes	Yes	2.163	3.754	3.049	16.516	15.455	15.834	2.989	15.935	5.332	5.332	12.946	494	981	542.7
TLCD2	Yes	Yes	2.433	2.848	2.31	0.444	0.397	0.286	2.53	0.376	-6.734	6.734	2.154	373	2092	544.9
PLXNC1	Yes	Yes	0.563	0.498	0.499	3.217	3.755	3.257	0.52	3.41	6.561	6.561	2.89	393	1919	545.6
SPAG5	Yes	Yes	9.287	8.285	11.923	49.24	49.807	46.283	9.832	48.443	4.927	4.927	38.611	565	383	546.8
FGFR1	Yes	Yes	6.566	6.966	6.425	36.648	31.782	31.503	6.652	33.311	5.007	5.007	26.659	546	556	547
RTN1	Yes	Yes	1.307	2.076	1.109	0.173	0.221	0.233	1.497	0.209	-7.172	7.172	1.288	344	2376	547.2
PIMREG	Yes	Yes	1.227	1.712	1.485	7.923	6.255	11.225	1.475	8.468	5.741	5.741	6.993	455	1382	547.7
KLHDC1		Yes	1.607	1.958	1.812	0.176	0.227	0.01	1.792	0.138	-7.082	7.082	1.38	349	2345	548.6
CDC25B	Yes	Yes	1.405	1.316	1.573	8.342	8.313	7.898	1.431	8.184	5.718	5.718	6.753	458	1404	552.6
CHAF1A	Yes	Yes	6.834	5.076	6.454	32.874	30.014	29.014	6.121	30.634	5.005	5.005	24.513	548	599	553.1
CALCOCO1	Yes	Yes	45.265	48.326	48.545	11.057	9.274	9.152	47.379	9.828	-4.821	4.821	37.551	572	391	553.9
TMTC1	Yes	Yes	1.069	0.952	1.078	6.695	6.223	5.559	1.033	6.159	5.963	5.963	5.126	438	1610	555.2
GINS3		Yes	1.945	1.32	0.955	12.27	11.397	10.617	1.407	11.428	5.458	5.458	8.672	479	1241	555.2
TROAP	Yes	Yes	4.232	5.663	3.872	26.946	21.68	21.138	4.589	23.255	5.067	5.067	18.666	536	731	555.5
ZNF704	Yes		0.153	0.169	0.169	1.262	1.496	0.775	0.163	1.178	7.202	7.202	1.014	341	2488	555.7
GPNMB		Yes	3.932	1.941	3.996	20.504	23.789	22.082	3.29	22.125	5.131	5.131	16.508	526	825	555.9
TSPYL5	Yes	Yes	2.391	2.289	2.031	11.761	12.305	11.87	2.237	11.979	5.355	5.355	9.742	490	1162	557.2
CENPO	Yes	Yes	3.179	2.882	3.279	15.978	14.985	17.745	3.114	16.236	5.215	5.215	13.122	512	972	558
LY9		Yes	0.177	0.01	0.01	1.26	2.096	1.438	0.066	1.598	7.108	7.108	1.083	346	2466	558
NPAS1	Yes	Yes	4.8	5.484	5.061	0.769	1.119	0.661	5.115	0.85	-6.02	6.02	4.265	431	1717	559.6
LPO		Yes	0.188	0.202	0.292	1.966	4.599	3.78	0.227	3.448	6.728	6.728	1.674	374	2241	560.7
DUT	Yes	Yes	40.579	32.903	43.368	171.916	183.244	184.752	38.95	179.971	4.621	4.621	141.02	614	84	561
CDCA7	Yes	Yes	5.657	6.516	6.995	29.874	33.282	31.837	6.389	31.664	4.956	4.956	25.275	559	582	561.3
RANBP1	Yes	Yes	41.965	46.964	51.745	192.539	230.043	225.663	46.891	216.082	4.608	4.608	169.191	616	74	561.8
PCLAF	Yes	Yes	3.712	5.005	3.69	22.534	26.5	13.842	4.136	20.959	5.068	5.068	16.823	535	808	562.3
CIP2A	Yes	Yes	1.101	1.398	1.126	6.391	7.375	6.985	1.208	6.917	5.724	5.724	5.709	457	1523	563.6
GPT2		Yes	0.851	2.393	0.69	12.771	12.604	13.227	1.311	12.867	5.266	5.266	10.211	503	1120	564.7
TRIM73	Yes	Yes	6.503	7.112	4.847	0.939	1.11	1.136	6.154	1.062	-5.797	5.797	5.092	450	1615	566.5
ARHGEF39	Yes	Yes	6.368	5.313	6.052	31.994	30.96	24.903	5.911	29.285	4.954	4.954	23.374	560	626	566.6
PIF1	Yes	Yes	2.25	2.419	2.148	14.058	11.048	10.862	2.272	11.989	5.276	5.276	9.717	501	1164	567.3
CST7	Yes	Yes	1.208	2.383	1.725	9.681	9.099	9.852	1.772	9.544	5.386	5.386	7.772	486	1311	568.5
MAD2L1	Yes	Yes	2.662	2.426	4.112	12.979	15.29	19.238	3.067	15.836	5.164	5.164	12.769	522	992	569
IGSF1		Yes	0.362	0.304	0.01	2.362	3.234	3.151	0.225	2.915	6.515	6.515	1.999	395	2135	569
SLC12A2	Yes	Yes	0.276	0.363	0.333	2.235	2.164	2.024	0.324	2.141	6.608	6.608	1.817	388	2199	569.1
APOLD1	Yes	Yes	0.322	0.399	0.521	2.116	2.023	3.813	0.414	2.651	6.406	6.406	2.237	403	2069	569.6
CDK1	Yes	Yes	5.754	6.809	5.874	31.206	28.52	30.928	6.146	30.218	4.917	4.917	24.072	566	607	570.1
CADM1		Yes	0.345	0.123	0.051	2.328	2.261	3.307	0.173	2.632	6.553	6.553	1.916	394	2156	570.2
HMGB2	Yes	Yes	92.082	96.853	95.23	406.501	442.664	441.504	94.721	430.223	4.542	4.542	335.502	630	36	570.6
MANF	Yes	Yes	8.185	16.241	14.947	60.258	55.07	68.414	13.124	61.247	4.667	4.667	48.123	604	310	574.6
SYCP2L	Yes	Yes	12.749	18.668	13.84	3.336	2.555	2.903	15.086	2.931	-5.146	5.146	12.154	524	1031	574.7
MCM10		Yes	0.587	0.968	0.448	7.991	7.226	5.547	0.668	6.921	5.73	5.73	4.579	456	1677	578.1
ADAMTS1	Yes	Yes	0.555	0.508	0.302	3.133	2.832	2.583	0.455	2.849	6.264	6.264	2.394	417	2030	578.3
CD68	Yes	Yes	1002.87	814.977	935.982	193.459	207.182	210.072	917.941	203.571	-4.509	4.509	714.37	641	17	578.6
IER5	Yes	Yes	1.849	2.593	2.763	12.055	12.51	12.714	2.402	12.426	5.174	5.174	10.024	518	1132	579.4
TNNI3		Yes	0.01	0.289	0.01	3.523	2.701	1.898	0.103	2.707	6.562	6.562	1.609	392	2267	579.5
CAMSAP2	Yes		0.136	0.246	0.189	1.45	1.508	0.9	0.19	1.286	6.752	6.752	1.095	371	2460	579.9
AUNIP		Yes	0.585	0.679	0.272	4.7	4.015	4.304	0.512	4.34	5.911	5.911	3.336	440	1840	580
HSH2D	Yes	Yes	44.867	37.724	43.221	8.508	9.226	9.018	41.937	8.917	-4.703	4.703	33.02	594	455	580.1
NUTM2B	Yes	Yes	1.839	2.15	2.53	0.312	0.441	0.26	2.173	0.337	-6.439	6.439	1.835	401	2192	580.1
EPB41L3		Yes	0.28	0.01	0.24	2.33	1.841	2.128	0.177	2.099	6.566	6.566	1.56	391	2282	580.1
MVK	Yes	Yes	4.105	4.281	5.588	20.286	22.664	26.164	4.658	23.038	4.946	4.946	18.38	562	745	580.3
SPRED2	Yes	Yes	1.693	2.233	2.177	12.2	10.147	9.586	2.034	10.645	5.233	5.233	8.61	507	1245	580.8
AL160269.1		Yes	2.673	2.923	4.261	0.424	0.108	0.286	3.286	0.273	-6.298	6.298	2.248	416	2065	580.9
NDC1	Yes	Yes	6.577	7.079	6.554	32.22	32.405	31.387	6.737	32.004	4.751	4.751	25.268	581	583	581.2
ZGRF1	Yes	Yes	0.672	0.742	0.876	5.052	3.959	4.383	0.764	4.464	5.847	5.847	3.701	448	1786	581.8
RPL39L	Yes	Yes	4.307	5.726	5.326	24.613	25.837	23.897	5.12	24.782	4.841	4.841	19.663	570	697	582.7
IGFBP2	Yes	Yes	18.161	15.507	14.969	76.097	73.437	73.318	16.212	74.284	4.582	4.582	58.072	620	253	583.3
STMN1	Yes	Yes	92.318	82.034	68.387	348.319	371.203	370.254	80.913	363.259	4.489	4.489	282.346	644	41	583.7
RECQL4	Yes	Yes	18.634	12.474	19.741	85.385	73.257	73.677	16.949	77.44	4.569	4.569	60.49	623	234	584.1
C1orf127	Yes	Yes	13.004	8.926	10.657	1.984	1.921	2.358	10.862	2.088	-5.203	5.203	8.774	514	1231	585.7
TRAIP	Yes	Yes	1.643	1.967	3.187	12.574	10.571	12.005	2.266	11.717	5.172	5.172	9.451	520	1181	586.1
SALL4		Yes	0.219	0.01	0.169	2.247	1.451	1.936	0.132	1.878	6.635	6.635	1.232	385	2398	586.3
POC1A	Yes	Yes	4.454	4.805	6.387	25.233	25.133	24.954	5.215	25.107	4.814	4.814	19.891	576	690	587.4
DDAH2	Yes	Yes	128.916	111.014	123.042	28.305	28.274	23.911	120.991	26.83	-4.509	4.509	94.161	639	127	587.8
GP1BA	Yes	Yes	2.841	2.873	1.854	0.51	0.265	0.446	2.523	0.407	-6.2	6.2	2.116	420	2103	588.3
DYNC2I2	Yes	Yes	7.885	7.559	8.215	36.977	38.308	35.719	7.886	37.001	4.692	4.692	29.115	597	514	588.7
ADAM11	Yes	Yes	12.202	12.365	12.078	2.997	1.827	2.323	12.215	2.382	-5.127	5.127	9.833	527	1153	589.6
PCNX2	Yes	Yes	0.307	0.33	0.377	2.046	2.125	2.241	0.338	2.137	6.327	6.327	1.8	411	2203	590.2
MTHFD1	Yes	Yes	11.713	6.801	10.517	42.748	44.523	47.212	9.677	44.827	4.632	4.632	35.151	612	416	592.4
KREMEN2	Yes	Yes	0.399	0.315	0.628	3.093	2.5	2.52	0.447	2.704	6.048	6.048	2.257	430	2059	592.9
PGGHG	Yes	Yes	60.668	59.718	60.166	14.57	13.437	11.652	60.184	13.22	-4.553	4.553	46.964	625	313	593.8
KIF21A		Yes	0.01	0.274	0.3	2.045	2.936	1.912	0.195	2.298	6.365	6.365	1.612	408	2266	593.8
TTYH2	Yes	Yes	5.656	7.727	5.985	0.792	1.322	1.456	6.456	1.19	-5.425	5.425	5.266	484	1592	594.8
RNASEH2A	Yes	Yes	12.274	13.212	16.139	61.566	61.685	65.922	13.875	63.058	4.545	4.545	49.183	628	301	595.3
KDM6B	Yes	Yes	11.645	10.996	10.573	2.224	2.317	1.989	11.071	2.177	-5.086	5.086	8.894	530	1222	599.2
SGSM2	Yes	Yes	38.013	36.92	37.139	9.3	7.672	7.152	37.357	8.041	-4.646	4.646	29.316	609	511	599.2
LRRC27	Yes	Yes	3.534	6.364	5.157	0.776	0.927	1.018	5.018	0.907	-5.531	5.531	4.111	473	1739	599.6
RTN4R	Yes	Yes	1.122	0.702	1.265	5.56	5.699	5.584	1.03	5.614	5.452	5.452	4.584	480	1676	599.6
TMEM229B	Yes	Yes	1.896	1.71	2.713	12.822	9.943	9.361	2.106	10.708	5.084	5.084	8.602	531	1247	602.6
CALU	Yes	Yes	6.915	6.312	9.477	32.029	35.216	37.976	7.568	35.074	4.634	4.634	27.505	611	542	604.1
CYP51A1	Yes	Yes	7.889	6.097	7.471	34.887	32.528	32.324	7.152	33.246	4.648	4.648	26.094	608	569	604.1
MCM7	Yes	Yes	37.083	37.53	38.094	159.537	169.222	168.79	37.569	165.85	4.415	4.415	128.281	661	94	604.3
GRIN3B	Yes	Yes	14.756	11.475	15.21	3.316	2.826	2.152	13.814	2.765	-4.997	4.997	11.049	552	1077	604.5
TGFB1I1		Yes	0.074	0.183	0.059	2.626	1.932	1.193	0.105	1.917	6.51	6.51	1.01	396	2492	605.6
PCNA	Yes	Yes	16.382	16.455	18.027	70.566	77.403	79.997	16.955	75.989	4.482	4.482	59.034	646	244	605.8
CD300A	Yes	Yes	5.994	7.61	6.005	31.67	30.565	29.041	6.536	30.425	4.655	4.655	23.889	605	614	605.9
MS4A14	Yes	Yes	28.004	23.864	21.947	6.264	4.008	5.438	24.605	5.237	-4.698	4.698	19.368	595	710	606.5
FOSL1		Yes	0.557	0.803	0.302	5.226	4.437	4.448	0.554	4.704	5.525	5.525	3.634	474	1801	606.7
TMEM237	Yes	Yes	0.507	0.669	0.371	3.124	2.611	3.226	0.516	2.987	5.791	5.791	2.471	451	2009	606.8
FIGNL1	Yes	Yes	1.678	1.153	2.084	9.483	9.245	6.701	1.638	8.476	5.173	5.173	6.838	519	1399	607
DYNLT2B	Yes	Yes	1.345	1.679	2.427	10.126	7.254	10.52	1.817	9.3	5.118	5.118	7.482	529	1333	609.4
HSD3B7	Yes	Yes	10.959	8.513	9.577	2.526	1.604	1.589	9.683	1.906	-5.079	5.079	7.777	533	1309	610.6
ORC6	Yes	Yes	4.624	5.762	5.902	28.05	25.363	22.716	5.429	25.376	4.674	4.674	19.947	603	688	611.5
SLC25A35	Yes	Yes	16.843	14.986	15.054	3.36	3.133	3.103	15.628	3.199	-4.886	4.886	12.429	567	1013	611.6
THBD	Yes	Yes	4.019	5.255	4.708	21.977	20.831	23.036	4.661	21.948	4.709	4.709	17.287	592	791	611.9
ADPRM	Yes	Yes	4.627	6.963	8.815	0.937	1.672	1.298	6.802	1.303	-5.222	5.222	5.499	508	1555	612.7
FCGR1A	Yes	Yes	15.315	19.888	11.52	62.183	75.404	71.12	15.574	69.569	4.467	4.467	53.995	651	275	613.4
YPEL2	Yes	Yes	9.016	10.402	11.449	1.989	2.338	1.802	10.289	2.043	-5.036	5.036	8.246	540	1275	613.5
CYFIP2	Yes	Yes	0.419	0.343	0.236	1.697	2.153	2.146	0.333	1.999	6.004	6.004	1.666	434	2244	615
CDCA4	Yes	Yes	7.139	6.671	8.038	32.751	34.133	33.124	7.283	33.336	4.577	4.577	26.053	621	570	615.9
TBC1D12	Yes	Yes	5.824	6.334	5.322	1.047	1.005	1.26	5.827	1.104	-5.278	5.278	4.723	500	1660	616
USP13	Yes	Yes	1.03	0.784	0.645	4.623	5.06	3.592	0.82	4.425	5.398	5.398	3.605	485	1803	616.8
FSCN1	Yes	Yes	26.892	23.403	25.522	107.227	112.827	111.204	25.272	110.42	4.369	4.369	85.147	669	153	617.4
NCAPD3	Yes	Yes	8.215	7.726	10.884	42.534	38.285	40.456	8.942	40.425	4.521	4.521	31.483	636	476	620
FAM72B	Yes	Yes	7.827	7.185	8.81	35.336	36.536	36.124	7.941	35.999	4.534	4.534	28.058	631	533	621.2
S100A1	Yes	Yes	6.083	5.185	7.371	1.229	0.978	1.364	6.213	1.19	-5.22	5.22	5.023	510	1625	621.5
MAFB	Yes	Yes	0.41	0.425	0.302	2.352	2.07	2.173	0.379	2.198	5.798	5.798	1.819	449	2198	623.9
SERPINF1	Yes	Yes	525.117	583.927	589.648	124.352	138.159	132.46	566.231	131.657	-4.301	4.301	434.574	694	28	627.4
HAUS8	Yes	Yes	2.723	1.728	1.805	9.957	10.922	10.201	2.085	10.36	4.968	4.968	8.275	557	1271	628.4
BCAT1		Yes	0.257	1.237	0.347	7.992	6.392	7.815	0.614	7.4	5.168	5.168	5.156	521	1603	629.2
DARS2	Yes	Yes	7.576	8.758	6.787	38.612	33.142	32.506	7.707	34.753	4.509	4.509	27.047	640	554	631.4
MMP19	Yes	Yes	5.686	5.65	5.233	1.21	0.948	1.02	5.523	1.06	-5.213	5.213	4.463	513	1699	631.6
ALX1	Yes	Yes	1.683	1.248	1.81	6.244	8.413	9.152	1.58	7.936	5.022	5.022	6.356	542	1441	631.9
SLC2A1	Yes	Yes	26.374	23.968	26.791	112.35	117.106	103.719	25.711	111.058	4.319	4.319	85.347	687	150	633.3
NOS3	Yes	Yes	0.836	0.873	0.459	4.763	3.291	3.399	0.723	3.818	5.283	5.283	3.095	499	1878	636.9
FASN	Yes	Yes	33.26	31.172	30.814	158.235	126.168	125.13	31.748	136.511	4.3	4.3	104.762	695	115	637
IL1B		Yes	0.294	0.01	0.429	2.394	2.437	2.732	0.244	2.521	5.581	5.581	1.965	470	2145	637.5
H2AX	Yes	Yes	34.162	30.053	29.886	136.702	135.111	132.671	31.367	134.828	4.298	4.298	103.461	696	118	638.2
PAQR4	Yes	Yes	8.973	7.047	10.199	38.329	39.223	39.271	8.74	38.941	4.456	4.456	30.201	654	500	638.6
TG	Yes	Yes	2.015	3.263	1.723	0.366	0.39	0.501	2.334	0.419	-5.57	5.57	1.915	471	2157	639.6
LDHA	Yes	Yes	115.918	127.121	123.781	497.374	496.463	566.63	122.273	520.156	4.254	4.254	397.883	708	31	640.3
LSP1	Yes	Yes	13.302	14.686	13.252	59.584	60.854	59.07	13.747	59.836	4.353	4.353	46.089	676	320	640.4
SLC2A3	Yes	Yes	0.356	0.637	0.485	2.325	2.46	3.273	0.493	2.686	5.449	5.449	2.193	481	2082	641.1
CALR	Yes	Yes	230.193	208.929	234.784	925.149	970.104	950.763	224.635	948.672	4.223	4.223	724.037	712	16	642.4
IL2RG	Yes	Yes	1.313	1.539	0.794	5.828	5.744	6.942	1.215	6.171	5.079	5.079	4.956	534	1632	643.8
DZANK1	Yes	Yes	31.402	55.352	60.654	9.774	10.593	13.41	49.136	11.259	-4.364	4.364	37.876	673	389	644.6
SLC43A3	Yes	Yes	25.292	24.163	24.106	100.792	111.038	103.858	24.52	105.229	4.292	4.292	80.709	698	165	644.7
PARPBP	Yes	Yes	1.191	1.006	1.994	6.762	6.493	7.747	1.397	7.001	5.012	5.012	5.604	545	1543	644.8
RALGPS1	Yes	Yes	1.627	1.2	1.128	0.293	0.153	0.228	1.318	0.225	-5.864	5.864	1.094	445	2461	646.6
ACOT11	Yes	Yes	2.693	1.559	2.403	10.379	10.407	11.007	2.218	10.598	4.778	4.778	8.38	579	1265	647.6
CHI3L1	Yes	Yes	523.634	516.947	478.181	2156.93	2081.02	2109.89	506.254	2115.95	4.18	4.18	1609.69	719	5	647.6
ORMDL1	Yes	Yes	96.263	102.559	114.689	28.744	21.962	22.588	104.504	24.431	-4.277	4.277	80.072	701	167	647.6
KIF18A	Yes	Yes	0.552	0.733	0.868	3.831	3.737	3.663	0.718	3.744	5.215	5.215	3.026	511	1888	648.7
RAP1GAP	Yes	Yes	0.348	0.391	0.243	1.29	1.855	2.343	0.327	1.83	5.587	5.587	1.502	467	2304	650.7
ANKRD45	Yes	Yes	0.774	0.726	0.82	3.171	4.857	3.983	0.774	4.004	5.175	5.175	3.23	517	1856	650.9
TJP2		Yes	0.967	0.541	1.454	7.226	8.472	8.816	0.988	8.172	4.969	4.969	5.772	556	1513	651.7
MT2A	Yes	Yes	20.202	16.283	17.276	75.008	76.249	78.559	17.92	76.605	4.275	4.275	58.685	703	247	657.4
S100A8	Yes	Yes	71.94	50.171	82.07	241.496	306.498	297.306	68.06	281.767	4.14	4.14	213.707	724	62	657.8
MIS18A	Yes	Yes	3.41	2.608	4.772	16.676	17.671	15.037	3.597	16.461	4.577	4.577	12.864	622	984	658.2
TUBA1C	Yes	Yes	93.004	89.722	85.652	358.834	374.131	376.423	89.459	369.796	4.134	4.134	280.336	727	42	658.5
MLC1	Yes	Yes	32.773	22.699	28.3	115.189	117.926	117.251	27.924	116.789	4.182	4.182	88.865	717	137	659
ERFE		Yes	1.23	0.966	0.424	10.271	7.842	6.141	0.873	8.084	4.994	4.994	4.911	553	1640	661.7
CCDC9B	Yes	Yes	5.191	6.11	5.805	1.328	1.22	0.874	5.702	1.141	-4.999	4.999	4.561	550	1679	662.9
FAM163A	Yes	Yes	0.824	0.653	1.271	4.634	4.595	4.573	0.916	4.6	5.024	5.024	3.685	541	1789	665.8
WDR90	Yes	Yes	7.813	4.661	5.987	33.171	23.392	24.353	6.154	26.972	4.383	4.383	20.818	667	669	667.2
ST6GALNAC2	Yes	Yes	11.456	9.082	11.442	2.073	1.767	2.989	10.66	2.276	-4.683	4.683	8.384	602	1263	668.1
AC104532.1		Yes	2.442	2.47	2.702	0.01	0.465	0.01	2.538	0.162	-5.257	5.257	1.978	505	2142	668.7
FANCB		Yes	0.01	0.01	0.263	1.926	1.775	1.449	0.094	1.717	5.516	5.516	1.187	475	2417	669.2
FAM124B	Yes	Yes	0.317	0.374	0.306	1.862	1.831	1.675	0.332	1.789	5.384	5.384	1.457	487	2316	669.9
WLS		Yes	0.726	0.333	0.426	4.159	3.898	3.668	0.495	3.908	5.053	5.053	2.942	538	1906	674.8
KIT	Yes	Yes	1.476	1.47	1.377	5.996	9.256	5.463	1.441	6.905	4.792	4.792	5.464	577	1562	675.5
TUBA1A	Yes	Yes	53.795	54.672	61.226	217.608	242.259	232.828	56.564	230.898	4.082	4.082	174.334	743	72	675.9
C1orf198	Yes	Yes	1.044	0.954	1.121	5.242	5.062	5.065	1.04	5.123	4.928	4.928	4.083	564	1741	681.7
CRABP1	Yes	Yes	11.867	9.357	12.995	49.326	48.438	46.289	11.406	48.018	4.21	4.21	36.611	714	397	682.3
ANP32E	Yes	Yes	9.18	9.868	10.216	44.265	39.177	41.143	9.755	41.529	4.257	4.257	31.774	707	470	683.3
SLC20A1	Yes	Yes	4.873	3.854	5.028	19.857	21.27	19.183	4.585	20.104	4.385	4.385	15.519	666	870	686.4
MYBL1	Yes	Yes	0.756	0.621	0.384	2.377	2.402	4.131	0.587	2.97	5.059	5.059	2.383	537	2032	686.5
RPA3	Yes	Yes	4.134	4.04	4.688	14.517	24.619	17.432	4.287	18.856	4.398	4.398	14.569	664	909	688.5
THBS3	Yes	Yes	46.811	29.356	31.638	8.512	8.466	8.285	35.935	8.421	-4.267	4.267	27.514	705	541	688.6
SPON2		Yes	0.929	1.588	0.652	8.163	7.447	9.694	1.056	8.435	4.69	4.69	5.859	599	1501	689.2
ST14	Yes	Yes	28.771	25.669	26.483	106.164	110.583	111.536	26.974	109.428	4.057	4.057	82.453	748	161	689.3
PRDX4	Yes	Yes	24.05	19.55	26.786	93.608	92.401	100.505	23.462	95.504	4.071	4.071	72.042	746	191	690.5
PKDCC	Yes	Yes	1.363	1.693	1.209	7.195	5.251	7.625	1.422	6.69	4.706	4.706	5.269	593	1591	692.8
KCTD11	Yes	Yes	7.216	6.103	7.946	1.039	1.638	1.858	7.088	1.511	-4.69	4.69	5.577	598	1547	692.9
MFSD2A	Yes	Yes	54.185	55.065	50.757	220.861	204.811	214.548	53.335	213.407	4.001	4.001	160.071	763	76	694.3
LSS	Yes	Yes	14.509	12.531	13.395	59.779	51.476	55.273	13.478	55.509	4.118	4.118	42.031	734	354	696
TMPO	Yes	Yes	13.769	13.394	14.009	55.991	55.161	57.767	13.724	56.306	4.103	4.103	42.583	737	346	697.9
FDPS	Yes	Yes	144.399	135.262	131.922	576.539	536.965	522.653	137.194	545.386	3.975	3.975	408.191	773	30	698.7
TREM2	Yes	Yes	21.634	19.834	22.697	83.779	88.851	86.355	21.388	86.328	4.036	4.036	64.94	754	212	699.8
TMEM251	Yes	Yes	9.117	7.868	13.558	1.952	2.295	2.502	10.181	2.25	-4.525	4.525	7.931	634	1300	700.6
RTTN	Yes	Yes	0.556	0.879	0.582	3.413	3.753	2.812	0.672	3.326	4.949	4.949	2.654	561	1971	702
CAPS	Yes	Yes	20.777	16.973	18.426	5.347	3.286	4.293	18.725	4.308	-4.346	4.346	14.417	679	912	702.3
MIF	Yes	Yes	143.624	174.827	172.211	622.719	667.516	654.757	163.554	648.331	3.964	3.964	484.776	779	25	703.6
HIVEP3	Yes	Yes	2.028	2.439	1.795	10.352	7.807	10.178	2.087	9.446	4.525	4.525	7.358	633	1345	704.2
BRIP1	Yes	Yes	0.441	0.445	0.569	2.557	2.133	2.604	0.485	2.431	5.015	5.015	1.946	544	2150	704.6
SMAD1		Yes	2.53	4.178	4.654	0.01	0.505	0.281	3.787	0.265	-5.005	5.005	2.024	547	2126	704.9
FSTL1	Yes	Yes	0.779	0.417	0.754	2.968	3.203	3.439	0.65	3.204	4.929	4.929	2.554	563	1992	705.9
KCNQ3	Yes	Yes	0.524	0.641	0.494	2.572	2.064	3.631	0.553	2.756	4.984	4.984	2.203	554	2078	706.4
ANGPTL6		Yes	0.01	0.01	0.243	1.692	1.27	1.757	0.088	1.573	5.221	5.221	1.027	509	2484	706.5
AVPI1	Yes	Yes	2.191	2.861	2.713	0.391	0.724	0.438	2.588	0.518	-4.998	4.998	2.07	551	2114	707.3
FAM72A	Yes	Yes	9.456	6.581	7.211	33.935	33.515	29.26	7.749	32.237	4.16	4.16	24.487	720	600	708
POLA2	Yes	Yes	3.907	5.141	5.15	18.782	20.163	22.128	4.733	20.358	4.302	4.302	15.625	693	863	710
HIRIP3	Yes	Yes	5.822	6.633	4.358	21.033	25.751	24.874	5.604	23.886	4.262	4.262	18.282	706	747	710.1
EVI2B	Yes	Yes	94.301	111.074	88.79	24.424	25.659	23.742	98.055	24.608	-3.985	3.985	73.447	770	186	711.6
PLD2	Yes	Yes	9.587	12.459	12.28	2.829	2.514	2.38	11.442	2.574	-4.445	4.445	8.868	655	1224	711.9
LGALS3	Yes	Yes	82.464	88.145	91.611	15.598	26.425	23.767	87.406	21.93	-3.986	3.986	65.476	768	210	712.2
ANKRD35	Yes	Yes	0.641	0.874	0.589	3.457	3.481	3.203	0.701	3.38	4.82	4.82	2.679	574	1967	713.3
TSPAN5	Yes	Yes	0.714	0.844	0.944	3.87	4.34	3.641	0.834	3.95	4.737	4.737	3.116	585	1873	713.8
CFP	Yes	Yes	122.563	157.83	102.471	27.206	35.125	34.338	127.622	32.223	-3.961	3.961	95.399	780	124	714.4
POLE2		Yes	1.226	0.01	0.654	7.055	7.877	5.706	0.63	6.879	4.655	4.655	4.48	606	1694	714.8
A2M	Yes	Yes	0.563	0.369	0.517	2.043	2.629	2.531	0.483	2.401	4.971	4.971	1.918	555	2155	715
MSH2	Yes	Yes	2.651	3.973	5.157	20.26	19.537	11.047	3.927	16.948	4.316	4.316	13.021	688	977	716.9
MICAL2	Yes	Yes	1.768	2.06	1.365	8.234	7.884	7.37	1.731	7.829	4.523	4.523	6.098	635	1468	718.3
SPSB2	Yes	Yes	15.433	18.918	22.994	4.7	4.194	4.507	19.115	4.467	-4.28	4.28	14.649	700	906	720.6
TEDC2	Yes	Yes	3.559	3.136	4.826	19.934	13.476	16.21	3.84	16.54	4.307	4.307	12.7	690	1001	721.1
ZNF37A	Yes	Yes	2.039	2.374	1.53	0.447	0.488	0.253	1.981	0.396	-5.004	5.004	1.585	549	2274	721.5
SIGLEC10	Yes	Yes	0.784	0.756	0.676	3.653	3.151	3.691	0.739	3.498	4.737	4.737	2.76	586	1950	722.4
AC068580.4	Yes	Yes	24	28.282	20.508	7.653	4.418	5.433	24.264	5.835	-4.159	4.159	18.429	721	740	722.9
CTC1	Yes	Yes	16.596	11.819	10.315	3.543	2.505	2.852	12.91	2.967	-4.351	4.351	9.943	677	1142	723.5
SERPINB1	Yes	Yes	73.865	77.116	84.369	18.464	21.391	19.49	78.45	19.782	-3.966	3.966	58.668	778	248	725
PACSIN1		Yes	0.133	0.01	0.307	1.873	1.543	1.688	0.15	1.701	5.018	5.018	1.235	543	2397	728.4
GAA	Yes	Yes	319.783	279.752	300.217	79.826	74.128	76.572	299.917	76.842	-3.903	3.903	223.075	803	58	728.5
TMEM97	Yes	Yes	4.707	5.074	5.285	20.243	23.043	19.751	5.022	21.012	4.184	4.184	15.99	716	846	729
CCDC159	Yes	Yes	60.52	55.973	62.001	18.142	13.469	13.329	59.498	14.98	-3.972	3.972	44.518	776	336	732
RACGAP1	Yes	Yes	4.624	4.874	7.907	24.572	22.447	24.826	5.802	23.949	4.128	4.128	18.147	730	750	732
LIN9	Yes	Yes	2.003	2.235	1.585	9.028	8.665	8.148	1.941	8.613	4.438	4.438	6.673	658	1414	733.6
HYOU1	Yes	Yes	30.901	31.112	29.301	116.007	126.429	114.143	30.438	118.86	3.905	3.905	88.422	800	138	733.8
CFAP126	Yes	Yes	9.016	8.424	6.312	1.423	1.302	2.599	7.917	1.775	-4.461	4.461	6.143	653	1464	734.1
TP53INP1	Yes	Yes	2.685	2.977	2.479	0.631	0.44	0.651	2.714	0.574	-4.727	4.727	2.14	588	2098	739
TMEM256-PLSCR3	Yes	Yes	0.733	1.118	0.827	3.581	4.014	4.749	0.893	4.115	4.61	4.61	3.222	615	1859	739.4
CYB5D2	Yes	Yes	9.743	9.955	12.599	1.868	3.073	2.495	10.766	2.479	-4.343	4.343	8.287	681	1270	739.9
DERL3		Yes	0.01	0.112	0.508	2.415	3.535	3.793	0.21	3.247	4.75	4.75	1.906	582	2161	739.9
RGCC	Yes	Yes	1.254	1.133	0.918	4.775	5.428	4.817	1.101	5.007	4.546	4.546	3.905	627	1760	740.3
FAAP24	Yes	Yes	1.031	1.509	1.346	5.236	7.718	4.603	1.295	5.852	4.518	4.518	4.557	637	1680	741.3
IFT46	Yes	Yes	1.113	1.959	2.191	7.98	7.548	7.748	1.754	7.759	4.423	4.423	6.004	660	1479	741.9
ABCA7	Yes	Yes	61.756	57.81	55.749	17.02	14.795	12.644	58.439	14.82	-3.943	3.943	43.619	787	341	742.4
ICAM4	Yes	Yes	5.454	7.346	8.418	2.115	1.295	1.344	7.073	1.585	-4.463	4.463	5.488	652	1556	742.4
TUBB	Yes	Yes	100.912	87.222	96.948	355.205	369.95	366.143	95.028	363.766	3.828	3.828	268.739	820	45	742.5
AXL	Yes	Yes	0.55	0.433	0.7	2.922	2.418	2.594	0.561	2.645	4.713	4.713	2.083	591	2109	742.8
SRM	Yes	Yes	30.144	33.421	32.125	118.138	126.643	124.981	31.897	123.254	3.864	3.864	91.357	811	133	743.2
PTEN	Yes	Yes	55.215	73.177	59.149	14.514	18.2	15.037	62.514	15.917	-3.927	3.927	46.596	792	317	744.5
OSBPL3	Yes	Yes	0.508	0.45	0.468	2.885	1.734	2.155	0.476	2.258	4.748	4.748	1.782	583	2210	745.7
F11R	Yes	Yes	51.874	54.278	54.166	13.22	14.078	13.409	53.439	13.569	-3.938	3.938	39.87	788	367	745.9
FBXO15		Yes	0.349	0.01	0.01	1.69	2.526	1.769	0.123	1.995	4.849	4.849	1.342	569	2360	748.1
MX1		Yes	1.356	0.624	1.788	7.974	8.359	7.833	1.256	8.055	4.382	4.382	6.046	668	1476	748.8
PHKA1		Yes	0.01	0.01	0.362	1.782	1.745	1.88	0.127	1.802	4.821	4.821	1.383	573	2343	750
MYO15B	Yes	Yes	186.221	172.368	153.431	55.702	31.24	47.105	170.673	44.682	-3.82	3.82	125.991	823	97	750.4
PTX3	Yes	Yes	0.873	0.822	0.621	2.853	3.54	4.263	0.772	3.552	4.603	4.603	2.78	618	1942	750.4
TUBA4A	Yes	Yes	10.024	14.233	7.325	43.547	42.264	39.263	10.527	41.691	3.96	3.96	31.164	781	482	751.1
MICA	Yes	Yes	29.219	23.137	24.182	8.15	5.978	4.837	25.513	6.322	-4.036	4.036	19.191	755	718	751.3
DUSP9	Yes	Yes	1.584	0.932	1.509	4.974	6.793	6.221	1.342	5.996	4.469	4.469	4.654	650	1669	751.9
INCENP	Yes	Yes	5.71	5.499	5.556	23.252	23.555	21.222	5.588	22.676	4.058	4.058	17.088	747	799	752.2
INPP5K	Yes	Yes	16.613	16.625	18.523	3.889	4.184	4.459	17.254	4.177	-4.13	4.13	13.076	728	974	752.6
NLRC3	Yes	Yes	0.501	0.664	0.879	3.414	3.079	2.957	0.681	3.15	4.623	4.623	2.469	613	2010	752.7
ANXA8L1		Yes	0.01	0.396	0.01	2.769	2.737	1.886	0.139	2.464	4.76	4.76	1.49	580	2309	752.9
ACSM3		Yes	7.632	7.503	8.819	0.853	1.717	1.551	7.984	1.374	-4.369	4.369	5.785	670	1511	754.1
ADCY1	Yes	Yes	1.143	1.921	1.731	7.042	6.505	7.529	1.598	7.025	4.396	4.396	5.427	665	1563	754.8
GATM	Yes	Yes	3.335	5.743	3.54	14.705	17.542	19.803	4.206	17.35	4.125	4.125	13.144	731	971	755
NHLRC4	Yes	Yes	3.977	3.655	4.506	0.831	0.931	0.919	4.046	0.894	-4.528	4.528	3.153	632	1867	755.5
NXN	Yes	Yes	27.079	24.438	25.928	7.199	6.129	5.99	25.815	6.439	-4.009	4.009	19.376	761	709	755.8
TUBA1B	Yes	Yes	243.1	234.69	258.971	850.628	979.503	936.107	245.587	922.079	3.755	3.755	676.492	838	18	756
AK4		Yes	0.767	1.681	1.092	7.34	10.511	7.596	1.18	8.483	4.368	4.368	5.66	671	1529	756.8
SAT2	Yes	Yes	28.242	31.897	36.99	7.961	6.805	9.671	32.376	8.145	-3.975	3.975	24.231	774	604	757
TMEM158	Yes	Yes	0.902	0.625	0.564	2.396	3.812	3.414	0.697	3.208	4.602	4.602	2.511	619	2001	757.2
C9orf40	Yes	Yes	2.034	2.357	2.28	9.726	10.268	8.709	2.224	9.567	4.302	4.302	7.344	692	1346	757.4
TTLL3	Yes	Yes	81.812	54.237	47.555	22.399	13.388	11.487	61.201	15.758	-3.884	3.884	45.443	807	327	759
C4orf46	Yes	Yes	1.494	1.375	1.452	6.687	6.656	5.698	1.441	6.347	4.406	4.406	4.906	662	1641	759.9
EPHX2	Yes	Yes	1.875	1.763	2.233	9.13	8.187	8.061	1.957	8.459	4.323	4.323	6.502	686	1431	760.5
ACBD4	Yes	Yes	23.237	20.903	21.443	6.083	5.692	4.472	21.861	5.416	-4.036	4.036	16.445	753	830	760.7
OCLN	Yes	Yes	2.428	2.219	2.12	0.426	0.515	0.503	2.256	0.482	-4.685	4.685	1.774	601	2215	762.4
SAMSN1	Yes	Yes	1.419	1.281	1.407	3.783	7.509	6.801	1.369	6.031	4.405	4.405	4.662	663	1667	763.4
CENPL	Yes	Yes	4.179	4.589	4.664	15.531	16.097	23.101	4.477	18.243	4.074	4.074	13.765	745	944	764.9
AC244197.3	Yes	Yes	12.849	6.599	8.499	2.547	1.506	2.467	9.315	2.173	-4.286	4.286	7.142	699	1364	765.5
EFCAB12	Yes	Yes	1.07	1.406	1.358	0.268	0.287	0.24	1.278	0.265	-4.819	4.819	1.013	575	2490	766.5
KCNC4		Yes	0.265	0.105	0.32	1.514	1.608	1.701	0.23	1.608	4.739	4.739	1.195	584	2414	767
EME1	Yes	Yes	5.036	5.952	6.386	24.98	21.553	22.875	5.792	23.136	3.995	3.995	17.344	765	788	767.3
RDH5	Yes	Yes	8.268	5.187	8.516	1.585	1.429	2.05	7.324	1.688	-4.339	4.339	5.636	682	1537	767.5
BTN2A2	Yes	Yes	9.188	11.059	11.445	3.172	2.226	2.102	10.564	2.5	-4.226	4.226	8.064	711	1290	768.9
CUX2	Yes	Yes	0.302	0.362	0.326	1.487	1.584	1.604	0.33	1.558	4.723	4.723	1.228	589	2400	770.1
TOMM40	Yes	Yes	17.754	16.517	21.702	65.167	73.684	74.692	18.658	71.181	3.815	3.815	52.523	825	282	770.7
NOL3	Yes	Yes	18.97	12.949	15.034	5.231	3.09	3.183	15.651	3.834	-4.082	4.082	11.817	744	1048	774.4
ATP6V1C2	Yes	Yes	14.505	12.469	15.041	3.257	3.839	3.166	14.005	3.421	-4.094	4.094	10.585	739	1104	775.5
SHTN1	Yes	Yes	5.417	5.695	6.621	1.689	1.123	1.264	5.911	1.359	-4.351	4.351	4.553	678	1681	778.3
AKR1B1	Yes	Yes	16.196	14.471	18.3	62.444	59.239	63.716	16.323	61.8	3.786	3.786	45.477	829	326	778.7
STAT2	Yes	Yes	117.966	85.704	113.062	37.114	24.576	23.112	105.577	28.267	-3.735	3.735	77.31	847	174	779.7
SLFN5	Yes	Yes	1.974	2.471	2.752	0.634	0.41	0.539	2.399	0.528	-4.548	4.548	1.871	626	2174	780.8
COL7A1	Yes	Yes	5.718	6.369	6.515	1.86	1.218	1.219	6.201	1.432	-4.33	4.33	4.769	684	1657	781.3
WWC1	Yes	Yes	0.452	0.383	0.255	2.203	1.699	1.17	0.363	1.691	4.654	4.654	1.327	607	2364	782.7
NEURL1B	Yes	Yes	0.236	0.304	0.4	1.579	1.575	1.255	0.314	1.47	4.688	4.688	1.156	600	2428	782.8
POLG2	Yes	Yes	42.443	36.668	41.451	12.488	8.228	10.664	40.187	10.46	-3.842	3.842	29.727	814	504	783
CBR1	Yes	Yes	3.937	2.896	4.022	13.955	16.482	13.39	3.619	14.609	4.037	4.037	10.991	751	1079	783.8
LRRN2		Yes	2.198	2.241	1.734	0.374	0.132	0.215	2.058	0.24	-4.639	4.639	1.36	610	2353	784.3
FGF17		Yes	2.566	2.046	1.316	0.079	0.181	0.28	1.976	0.18	-4.696	4.696	1.036	596	2482	784.6
ALX4	Yes	Yes	0.441	0.411	0.588	2.001	2.191	2.37	0.48	2.188	4.555	4.555	1.707	624	2233	784.9
KCNF1		Yes	2.514	1.887	2.082	0.119	0.41	0.13	2.161	0.22	-4.604	4.604	1.478	617	2312	786.5
ACAT2	Yes	Yes	22.769	19.645	23.709	79.884	81.009	86.061	22.041	82.318	3.735	3.735	60.277	848	238	787
FAM114A1	Yes	Yes	0.424	0.781	0.631	1.971	3.654	2.628	0.612	2.751	4.495	4.495	2.139	643	2100	788.7
GADD45A	Yes	Yes	5.924	6.083	8.288	26.585	27.19	25.5	6.765	26.425	3.906	3.906	19.661	799	698	788.9
RCN3	Yes	Yes	34.087	22.862	24.556	7.385	5.577	7.913	27.168	6.958	-3.904	3.904	20.21	801	681	789
NIPA1		Yes	11.375	12.055	7.871	1.409	0.906	1.866	10.434	1.394	-4.218	4.218	6.005	713	1478	789.5
SFXN2		Yes	0.341	0.39	0.784	4.357	4.061	3.47	0.505	3.963	4.424	4.424	2.685	659	1966	789.7
KIF11	Yes	Yes	1.477	1.089	1.995	6.637	6.704	6.238	1.52	6.526	4.293	4.293	5.006	697	1628	790.1
HSPH1	Yes	Yes	10.543	12.781	11.436	47.088	40.086	44.82	11.587	43.998	3.797	3.797	32.411	828	464	791.6
TFRC	Yes	Yes	11	10.449	8.917	41.818	35.93	38.263	10.122	38.67	3.82	3.82	28.549	822	523	792.1
H2AZ1	Yes	Yes	99.757	122.759	109.735	366.718	418.928	426.104	110.75	403.917	3.647	3.647	293.167	876	40	792.4
ANO8	Yes	Yes	5.375	4.965	4.882	1.383	0.999	1.139	5.074	1.174	-4.324	4.324	3.901	685	1761	792.6
TMEM102	Yes	Yes	11.734	9.958	11.389	3.697	2.119	2.272	11.027	2.696	-4.09	4.09	8.331	740	1268	792.8
BCAS3	Yes	Yes	11.698	10.833	10.193	2.374	2.783	2.846	10.908	2.668	-4.089	4.089	8.24	741	1277	794.6
FAM210B	Yes	Yes	13.139	13.242	11.891	2.994	3.579	2.925	12.757	3.166	-4.03	4.03	9.591	756	1170	797.4
SGK1		Yes	0.577	0.42	0.875	4.606	3.811	5.002	0.624	4.473	4.356	4.356	2.936	675	1907	798.2
PBXIP1	Yes	Yes	90.225	81.452	86.403	23.532	22.919	23.553	86.027	23.335	-3.687	3.687	62.692	863	220	798.7
CFAP70		Yes	2.573	2.093	2.471	0.464	0.158	0.214	2.379	0.278	-4.515	4.515	1.629	638	2258	800
CCDC15		Yes	0.01	0.542	0.481	3.298	3.136	2.425	0.344	2.953	4.475	4.475	1.883	648	2170	800.2
DHX32	Yes	Yes	5.443	4.52	4.41	0.911	1.178	1.25	4.791	1.113	-4.305	4.305	3.678	691	1790	800.9
CKS2	Yes	Yes	21.921	19.982	21.938	77.294	83.08	75.215	21.28	78.53	3.69	3.69	57.249	862	256	801.4
MYO1E	Yes	Yes	0.591	0.657	0.56	2.926	1.958	3.153	0.603	2.679	4.444	4.444	2.076	656	2112	801.6
POLR2F	Yes	Yes	9.818	8.523	14.944	33.771	38.917	52.37	11.095	41.686	3.757	3.757	30.591	837	490	802.3
SPEF2	Yes	Yes	5.897	6.262	7.077	1.964	1.166	1.416	6.412	1.516	-4.231	4.231	4.897	710	1642	803.2
RNF144A	Yes	Yes	0.729	1.234	0.743	4.061	3.74	3.935	0.902	3.912	4.338	4.338	3.01	683	1893	804
SUV39H1	Yes	Yes	6.086	4.793	4.949	21.514	19.213	21.186	5.276	20.638	3.911	3.911	15.361	797	874	804.7
MVD	Yes	Yes	24.87	22.42	22.316	94.175	76.475	84.945	23.202	85.198	3.672	3.672	61.996	869	227	804.8
CEACAM21	Yes	Yes	1.405	1.376	1.53	5.498	7.257	5.534	1.437	6.096	4.243	4.243	4.659	709	1668	804.9
VAMP5	Yes	Yes	12.336	12.304	14.803	3.049	3.035	3.812	13.148	3.298	-3.986	3.986	9.849	767	1151	805.4
CHRNB1	Yes	Yes	7.679	8.736	8.864	1.953	2.316	1.89	8.426	2.053	-4.104	4.104	6.373	736	1439	806.3
PRR7	Yes	Yes	0.262	0.396	0.377	1.613	1.451	1.637	0.345	1.567	4.542	4.542	1.222	629	2405	806.6
FBXO39		Yes	2.507	2.513	2.08	0.01	0.111	0.463	2.367	0.195	-4.488	4.488	1.617	645	2263	806.8
LPAR4	Yes	Yes	11.25	7.242	6.131	1.446	2.597	1.948	8.207	1.997	-4.11	4.11	6.211	735	1456	807.1
LMNTD2	Yes	Yes	26.15	25.18	26.243	6.751	6.931	6.563	25.858	6.748	-3.832	3.832	19.109	817	723	807.6
P2RX5	Yes	Yes	2.8	2.349	1.419	0.585	0.448	0.436	2.189	0.49	-4.469	4.469	1.699	649	2237	807.8
PSAP	Yes	Yes	769.337	700.008	743.139	194.008	212.659	212.08	737.495	206.249	-3.576	3.576	531.246	897	22	809.5
TUBB6	Yes	Yes	38.8	30.484	29.021	116.126	117.358	123.254	32.768	118.913	3.629	3.629	86.145	884	144	810
CKLF	Yes	Yes	15.852	18.605	21.192	72.431	68.944	62.986	18.55	68.12	3.672	3.672	49.571	868	298	811
GPSM2	Yes	Yes	2.933	3.336	1.898	13.788	10.808	8.268	2.722	10.955	4.024	4.024	8.232	759	1279	811
TPM4	Yes	Yes	22.23	21.184	23.147	77.194	83.251	82.318	22.187	80.921	3.647	3.647	58.734	875	245	812
DSN1	Yes	Yes	5.744	4.779	5.276	19.116	19.431	22.862	5.266	20.47	3.887	3.887	15.203	805	879	812.4
SLA	Yes	Yes	4.537	4.32	4.196	17.843	16.902	16.491	4.351	17.079	3.925	3.925	12.727	793	997	813.4
C1QTNF6	Yes	Yes	5.845	6.471	4.855	1.622	1.203	1.262	5.724	1.362	-4.201	4.201	4.361	715	1707	814.2
IPO4	Yes	Yes	5.662	4.591	6.342	23.257	18.327	22.686	5.532	21.423	3.873	3.873	15.892	810	853	814.3
ZFP14	Yes	Yes	2.135	3.991	2.335	0.675	0.601	0.663	2.82	0.646	-4.363	4.363	2.174	674	2085	815.1
MEGF10	Yes	Yes	1.902	1.733	1.868	0.505	0.409	0.315	1.834	0.409	-4.48	4.48	1.425	647	2331	815.4
HSPA5	Yes	Yes	65.427	60.241	60.412	211.76	226.758	225.965	62.027	221.495	3.571	3.571	159.468	898	77	815.9
CAND2		Yes	0.135	0.292	0.358	1.796	1.612	2.253	0.262	1.887	4.504	4.504	1.254	642	2390	816.8
TEAD1	Yes	Yes	0.66	0.675	0.47	2.664	2.902	2.315	0.602	2.627	4.366	4.366	2.025	672	2124	817.2
WDR54		Yes	4.256	2.473	6.14	24.439	26.549	23.464	4.29	24.817	3.821	3.821	17.324	821	790	817.9
SLC39A14	Yes	Yes	5.742	5.791	6.131	21.941	22.838	22.881	5.888	22.553	3.83	3.83	16.665	819	817	818.8
PNRC1	Yes	Yes	126.749	139.999	127.04	41.221	39.016	30.438	131.263	36.892	-3.558	3.558	94.371	902	126	824.4
IDUA	Yes	Yes	55.225	49.513	56.191	14.393	14.703	14.915	53.643	14.671	-3.656	3.656	38.972	874	379	824.5
RNASEK	Yes	Yes	176.016	155.23	227.299	40.844	58.516	58.089	186.182	52.483	-3.547	3.547	133.698	908	89	826.1
MCM3	Yes	Yes	49.857	44.003	47.86	164.944	169.208	168.236	47.24	167.463	3.545	3.545	120.223	909	103	828.4
UQCC2	Yes	Yes	33.753	37.536	33.929	90.56	141.361	141.505	35.073	124.475	3.549	3.549	89.403	906	135	828.9
POLA1	Yes	Yes	1.615	2.698	2.04	7.723	9.056	8.668	2.118	8.482	4.005	4.005	6.365	762	1440	829.8
BTAF1	Yes	Yes	26.892	32.341	29.099	9.401	6.303	8.002	29.444	7.902	-3.726	3.726	21.542	850	654	830.4
SPATC1	Yes	Yes	0.375	0.315	0.356	1.562	1.539	1.545	0.349	1.548	4.439	4.439	1.2	657	2412	832.5
EGR1	Yes	Yes	1.085	1.148	1.193	4.915	4.505	4.754	1.142	4.725	4.137	4.137	3.583	725	1804	832.9
POGLUT3	Yes	Yes	1.677	2.073	1.436	6.733	6.899	7.394	1.729	7.009	4.055	4.055	5.28	749	1589	833
LIN54	Yes	Yes	2.119	1.723	1.501	6.831	7.308	7.432	1.781	7.19	4.037	4.037	5.409	752	1566	833.4
SLC17A9	Yes	Yes	12.878	12.686	13.682	52.833	42.472	47.77	13.082	47.692	3.646	3.646	34.61	879	426	833.7
HOXB3	Yes	Yes	6.986	7.644	8.09	2.04	2.161	1.438	7.573	1.88	-4.029	4.029	5.694	757	1525	833.8
GJD3	Yes	Yes	12.963	11.793	12.815	3.467	3.202	2.914	12.524	3.194	-3.921	3.921	9.329	795	1188	834.3
CSE1L	Yes	Yes	8.667	10.307	12.748	39.602	38.603	38.246	10.574	38.817	3.671	3.671	28.243	870	531	836.1
FANCI		Yes	3.942	3.668	7.462	27.699	33.412	28.058	5.024	29.723	3.712	3.712	20.237	854	680	836.6
CCDC167	Yes	Yes	7.936	5.83	10.709	31.313	27.635	31.675	8.159	30.208	3.703	3.703	22.049	858	646	836.8
ITM2A		Yes	0.704	0.645	0.01	3.023	3.166	3.01	0.453	3.066	4.276	4.276	2.306	702	2050	836.8
CENPK		Yes	1.334	2.708	4.096	16.115	20.089	15.697	2.713	17.3	3.832	3.832	11.601	816	1055	839.9
MYCBPAP	Yes	Yes	18.419	10.493	14.458	3.554	3.733	3.94	14.457	3.742	-3.863	3.863	10.715	812	1100	840.8
APOE	Yes	Yes	4.389	3.542	3.129	15.908	14.855	11.911	3.687	14.225	3.858	3.858	10.538	813	1107	842.4
PLCL2	Yes	Yes	0.775	1.219	1.005	4.334	3.919	4.124	1	4.126	4.128	4.128	3.126	729	1872	843.3
NSUN6	Yes	Yes	4.872	8.827	7.854	1.69	1.823	1.882	7.184	1.798	-3.995	3.995	5.386	764	1569	844.5
C2CD5	Yes	Yes	3.053	3.284	2.044	10.581	11.331	10.938	2.794	10.95	3.919	3.919	8.156	796	1283	844.7
HSPE1	Yes	Yes	51.996	65.863	65.255	210.364	245.884	185.851	61.038	214.033	3.507	3.507	152.995	931	80	845.9
GNB1L	Yes	Yes	0.718	0.637	1.255	4.59	2.575	3.628	0.87	3.597	4.134	4.134	2.727	726	1954	848.8
CDK4	Yes	Yes	36.041	39.615	38.498	143.599	138.856	118.004	38.051	133.486	3.508	3.508	95.435	930	123	849.3
CHTF18	Yes	Yes	12.078	11.087	11.932	50.257	37.704	38.402	11.699	42.121	3.6	3.6	30.422	891	498	851.7
MASP2	Yes	Yes	4.132	3.424	3.869	1.122	0.981	0.671	3.809	0.924	-4.12	4.12	2.884	733	1921	851.8
SHB	Yes	Yes	0.333	0.272	0.401	1.277	1.629	1.465	0.335	1.457	4.344	4.344	1.122	680	2445	856.5
SCARF1	Yes	Yes	4.034	3.043	3.959	0.959	0.631	1.102	3.679	0.897	-4.1	4.1	2.781	738	1941	858.3
MNS1	Yes	Yes	0.474	0.56	0.48	2.428	2.325	1.716	0.505	2.157	4.274	4.274	1.652	704	2249	858.5
EPHB4	Yes	Yes	0.873	0.707	0.825	4.435	2.68	2.796	0.802	3.304	4.121	4.121	2.502	732	2003	859.1
SLC39A8	Yes	Yes	4.901	5.187	5.417	19.924	19.229	18.583	5.169	19.245	3.724	3.724	14.077	852	929	859.7
SDC4	Yes	Yes	1.88	1.449	2.163	6.842	7.034	7.868	1.831	7.248	3.959	3.959	5.417	782	1565	860.3
PHYKPL	Yes	Yes	96.765	94.131	85.13	31.209	22.786	24.811	92.009	26.269	-3.503	3.503	65.74	933	208	860.5
HMGB3	Yes	Yes	12.26	10.079	9.415	42.193	31.696	39.69	10.585	37.86	3.577	3.577	27.275	896	548	861.2
MYO1G	Yes	Yes	190.626	202.602	178.71	59.646	51.781	53.336	190.646	54.921	-3.471	3.471	135.725	948	87	861.9
CCDC86	Yes	Yes	4.56	4.478	4.67	17.455	17.234	16.591	4.569	17.093	3.741	3.741	12.524	846	1008	862.2
SASS6	Yes	Yes	1.538	1.432	1.412	6.435	5.763	5.223	1.46	5.807	3.976	3.976	4.346	772	1710	865.8
SIPA1L2	Yes	Yes	0.336	0.294	0.326	1.317	1.695	1.109	0.319	1.373	4.308	4.308	1.055	689	2475	867.6
IFT22	Yes	Yes	0.625	0.444	0.568	3.149	1.616	2.08	0.546	2.282	4.182	4.182	1.736	718	2228	869
SCIMP	Yes	Yes	5.197	4.358	4.695	0.796	1.581	1.191	4.75	1.189	-3.994	3.994	3.561	766	1807	870.1
NAV3	Yes	Yes	12.718	11.515	11.54	2.868	3.259	3.348	11.924	3.158	-3.776	3.776	8.766	832	1232	872
FAM210A	Yes	Yes	1.516	2.14	2.145	6.888	9.08	6.707	1.934	7.559	3.909	3.909	5.625	798	1539	872.1
LYZ	Yes	Yes	1657.34	1268.57	1590.83	416.681	454.209	443.13	1505.58	438.006	-3.437	3.437	1067.57	968	10	872.2
SCD	Yes	Yes	21.795	29.554	23.495	88.828	86.171	85.688	24.948	86.895	3.483	3.483	61.948	944	228	872.4
ZSWIM7	Yes	Yes	17.922	18.634	19.179	5.254	5.039	4.829	18.578	5.041	-3.686	3.686	13.538	864	951	872.7
NET1	Yes	Yes	1.606	1.866	1.874	7.016	6.795	7.165	1.782	6.992	3.924	3.924	5.21	794	1596	874.2
ZBTB4	Yes	Yes	19.462	17.887	17.239	5.455	4.54	4.833	18.196	4.943	-3.681	3.681	13.253	865	963	874.8
PYROXD2	Yes	Yes	10.088	6.658	6.345	1.662	1.776	2.497	7.697	1.978	-3.891	3.891	5.719	804	1521	875.7
TNFSF13	Yes	Yes	29.558	35.647	32.999	9.323	8.629	9.7	32.735	9.217	-3.551	3.551	23.517	904	623	875.9
PDIA4	Yes	Yes	33.287	30.475	33.772	108.939	114.708	114.055	32.511	112.567	3.462	3.462	80.056	955	168	876.3
OLIG2	Yes	Yes	1.119	0.929	1.269	3.964	4.711	4.54	1.105	4.405	3.985	3.985	3.299	769	1843	876.4
SCO2	Yes	Yes	4.988	3.965	5.77	1.404	1.292	1.01	4.908	1.235	-3.973	3.973	3.672	775	1793	876.8
DPH6	Yes	Yes	0.417	0.594	0.486	2.91	1.772	1.541	0.499	2.074	4.157	4.157	1.575	723	2277	878.4
RBKS	Yes	Yes	17.984	16.658	17.487	4.414	4.627	5.134	17.377	4.725	-3.678	3.678	12.652	867	1003	880.6
TIMELESS	Yes	Yes	7.609	7.205	8.917	29.025	28.487	26.754	7.91	28.089	3.551	3.551	20.178	905	682	882.7
PERP	Yes	Yes	2.381	2.195	2.72	8.795	9.968	8.976	2.432	9.246	3.802	3.802	6.815	826	1401	883.5
IL12RB1	Yes	Yes	2.241	2.315	2.467	7.453	10.168	9.17	2.341	8.93	3.815	3.815	6.59	824	1424	884
TTBK2	Yes	Yes	7.606	8.14	8.405	2.512	2.001	1.792	8.051	2.102	-3.831	3.831	5.949	818	1484	884.6
HROB	Yes	Yes	1.96	1.844	1.534	8.126	6.574	6.036	1.779	6.912	3.885	3.885	5.132	806	1607	886.1
FDFT1	Yes	Yes	100.206	101.392	106.342	334.768	361.386	354.734	102.647	350.296	3.413	3.413	247.649	980	50	887
VSIR	Yes	Yes	64.667	69.99	67.458	18.733	19.377	20.191	67.372	19.434	-3.467	3.467	47.938	951	311	887
CYSTM1	Yes	Yes	27.311	28.651	26.382	7.221	7.922	8.117	27.448	7.753	-3.54	3.54	19.695	911	695	889.4
CMAS	Yes	Yes	7.259	9.287	8.398	27.925	28.941	31.202	8.315	29.356	3.531	3.531	21.041	915	665	890
ORM1	Yes	Yes	3.621	2.994	3.342	11.755	13.199	11.992	3.319	12.315	3.711	3.711	8.996	856	1214	891.8
KNTC1	Yes	Yes	5.807	7.205	6.664	28.722	20.217	21.121	6.559	23.353	3.561	3.561	16.794	901	810	891.9
AGPAT5	Yes	Yes	4.237	5.246	5.145	14.518	22.679	15.989	4.876	17.729	3.636	3.636	12.852	882	986	892.4
SIPA1L1	Yes	Yes	0.503	0.267	0.327	1.122	1.384	2.055	0.366	1.52	4.158	4.158	1.155	722	2429	892.7
ZNF98	Yes	Yes	0.725	1.314	1.006	4.628	3.839	3.586	1.015	4.018	3.958	3.958	3.003	783	1897	894.4
NME1	Yes	Yes	24.234	18.68	31.4	76.918	90.109	88.148	24.772	85.058	3.434	3.434	60.287	969	236	895.7
RILP	Yes	Yes	10.393	7.516	7.75	2.243	2.474	2.106	8.553	2.274	-3.76	3.76	6.278	835	1446	896.1
NSD2	Yes	Yes	11.243	14.1	11.417	43.939	43.546	40.894	12.254	42.793	3.492	3.492	30.539	941	493	896.2
SEC61A2	Yes	Yes	5.509	4.129	2.778	1.361	0.852	0.941	4.139	1.051	-3.937	3.937	3.087	789	1880	898.1
ALOX5	Yes	Yes	2.105	2.448	1.785	8.868	6.132	8.878	2.113	7.96	3.767	3.767	5.847	834	1502	900.8
MTBP	Yes	Yes	1.358	1.088	1.782	6.142	4.959	5.314	1.41	5.471	3.881	3.881	4.062	808	1743	901.5
TCAP	Yes	Yes	2.596	2.321	1.447	0.436	0.574	0.562	2.122	0.524	-4.049	4.049	1.598	750	2270	902
SPDL1	Yes	Yes	7.287	5.454	6.426	22.042	21.553	24.339	6.389	22.644	3.544	3.544	16.255	910	835	902.5
ATAD2	Yes	Yes	10.764	11.076	10.306	38.303	37.251	36.643	10.716	37.399	3.49	3.49	26.683	942	555	903.3
VMAC	Yes	Yes	6.739	9.087	9.062	2.13	2.276	2.241	8.296	2.216	-3.744	3.744	6.08	844	1473	906.9
OXCT1	Yes	Yes	2.786	3.839	5.35	13.279	14.65	15.494	3.991	14.474	3.626	3.626	10.483	885	1109	907.4
DQX1		Yes	3.376	2.569	3.448	0.646	0.104	0.168	3.131	0.306	-3.977	3.977	1.923	771	2153	909.2
RAN	Yes	Yes	91.419	115.281	98.002	302.591	358.378	357.41	101.568	339.46	3.342	3.342	237.892	1005	57	910.2
TMEM201	Yes	Yes	4.171	2.717	4.22	14.172	12.956	13.238	3.703	13.455	3.634	3.634	9.753	883	1161	910.8
XRCC3	Yes	Yes	6.597	5.313	7.672	20.748	21.606	26.61	6.527	22.988	3.522	3.522	16.461	921	829	911.8
IL11RA	Yes	Yes	42.427	45.143	35.015	11.257	10.703	13.478	40.862	11.813	-3.459	3.459	29.049	957	517	913
HSPD1	Yes	Yes	86.866	90.763	90.212	295.654	294.816	302.238	89.28	297.569	3.333	3.333	208.289	1008	63	913.5
FAM222A	Yes	Yes	0.412	0.288	0.299	1.493	1.377	1.208	0.333	1.359	4.085	4.085	1.027	742	2485	916.3
GABARAP	Yes	Yes	161.436	194.269	160.652	44.446	62.22	48.252	172.119	51.639	-3.333	3.333	120.48	1007	102	916.5
KNOP1	Yes	Yes	1.981	1.044	1.992	6.26	5.06	7.607	1.673	6.309	3.772	3.772	4.636	833	1672	916.9
H2BC5		Yes	7.857	8.029	8.594	2.11	1.661	0.907	8.16	1.559	-3.724	3.724	5.747	851	1516	917.5
TACC3	Yes	Yes	33.351	29.258	33.226	110.896	105.486	105.869	31.945	107.417	3.363	3.363	75.472	1000	180	918
CRYBG1	Yes	Yes	1.537	2.236	1.717	6.512	6.715	7.362	1.83	6.863	3.75	3.75	5.033	840	1623	918.3
GBE1	Yes	Yes	8.36	10.35	9.557	32.251	31.153	34.578	9.422	32.661	3.466	3.466	23.239	952	627	919.5
DEFA4		Yes	0.431	0.01	0.01	2.521	2.549	1.737	0.15	2.269	4.026	4.026	1.305	758	2373	919.5
C11orf24	Yes	Yes	4.793	6.348	4.709	16.335	19.114	20.484	5.283	18.645	3.529	3.529	13.361	918	957	921.9
NCOA4	Yes	Yes	72.72	70.39	68.147	21.267	20.543	20.774	70.419	20.861	-3.376	3.376	49.558	992	299	922.7
BLM	Yes	Yes	2.732	3.302	2.752	11.653	10.246	10.1	2.929	10.666	3.642	3.642	7.737	881	1314	924.3
CDKN1A	Yes	Yes	7.046	7.496	8.037	25.827	28.259	24.458	7.526	26.181	3.479	3.479	18.655	946	732	924.6
LBR	Yes	Yes	13.835	13.886	15.206	48.281	48.926	49.103	14.309	48.77	3.408	3.408	34.461	981	429	925.8
HSPA6	Yes	Yes	0.677	1.026	0.682	3.323	2.951	3.033	0.795	3.102	3.903	3.903	2.307	802	2049	926.7
MMD		Yes	0.562	1.311	1.296	5.016	4.958	5.02	1.056	4.998	3.782	3.782	3.647	831	1797	927.6
KRTAP5-9	Yes	Yes	1.572	1.248	1.421	0.396	0.422	0.236	1.413	0.352	-4.021	4.021	1.062	760	2472	931.2
PVR	Yes	Yes	4.704	4.042	3.257	13.654	14.253	14.553	4.001	14.153	3.538	3.538	10.152	912	1122	933
PSTPIP1	Yes	Yes	10.24	7.54	9.138	33.053	30.199	29.465	8.973	30.906	3.444	3.444	21.933	965	648	933.3
TBX2	Yes	Yes	2.094	2.084	2.143	0.497	0.722	0.38	2.107	0.533	-3.952	3.952	1.574	784	2279	933.5
ERG28	Yes	Yes	7.466	6.439	7.912	24.2	24.881	26.497	7.272	25.192	3.464	3.464	17.92	953	760	933.7
MMAB	Yes	Yes	12.23	8.107	11.446	35.185	37.598	35.96	10.595	36.248	3.421	3.421	25.653	974	577	934.3
LIPE		Yes	0.449	0.245	0.112	2.381	1.783	2.951	0.269	2.372	3.969	3.969	1.334	777	2361	935.4
PSMC3	Yes	Yes	37.758	37.465	36.569	119.839	121.539	126.076	37.264	122.485	3.287	3.287	85.221	1023	151	935.8
SPTBN1	Yes	Yes	2.716	2.78	2.882	11.782	9.346	8.99	2.793	10.039	3.595	3.595	7.247	892	1355	938.3
LPAR2	Yes	Yes	100.514	84.219	75.909	29.402	26.305	23.178	86.881	26.295	-3.304	3.304	60.586	1017	233	938.6
LRRC56	Yes	Yes	3.599	3.615	3.071	0.831	0.836	1.039	3.428	0.902	-3.801	3.801	2.526	827	1998	944.1
TMEM241	Yes	Yes	0.358	0.355	0.637	1.587	1.487	2.25	0.45	1.775	3.944	3.944	1.325	786	2367	944.1
ARL17B	Yes	Yes	18.624	14.535	17.449	5.772	3.83	4.864	16.869	4.822	-3.499	3.499	12.048	934	1040	944.6
PDIA5	Yes	Yes	9.335	7.016	8.28	25.285	27.92	31.144	8.21	28.116	3.424	3.424	19.906	973	689	944.6
EVI2A	Yes	Yes	19.421	28.375	23.353	6.875	6.029	7.704	23.716	6.869	-3.453	3.453	16.847	962	807	946.5
CAV2		Yes	0.15	0.154	0.409	1.855	1.617	1.788	0.238	1.753	3.952	3.952	1.208	785	2411	947.6
KMO		Yes	0.44	0.343	0.123	1.731	2.123	2.177	0.302	2.011	3.935	3.935	1.291	790	2375	948.5
FANCG	Yes	Yes	9.286	7.136	7.755	28.392	26.684	27.622	8.059	27.566	3.421	3.421	19.507	976	705	948.9
AC073896.1		Yes	2.373	7.464	7.964	27.246	84.48	59.59	5.934	57.105	3.421	3.421	19.282	975	716	949.1
NRSN2	Yes	Yes	4.384	4.186	4.1	12.518	16.436	15.431	4.223	14.795	3.503	3.503	10.572	932	1106	949.4
ABI3		Yes	0.332	0.01	0.596	3.443	2.622	2.31	0.312	2.792	3.877	3.877	1.714	809	2232	951.3
SGO2	Yes	Yes	2.04	2.203	2.633	8.786	7.394	8.498	2.292	8.226	3.589	3.589	5.934	894	1486	953.2
RNF215	Yes	Yes	14.81	11.912	17.881	4.281	3.436	5.048	14.868	4.255	-3.494	3.494	10.613	937	1103	953.6
AMIGO2		Yes	0.634	0.268	0.546	2.495	2.43	3.028	0.483	2.651	3.833	3.833	1.796	815	2204	953.9
TYROBP	Yes	Yes	908.988	839.535	912.156	260.351	296.196	273.627	886.893	276.724	-3.205	3.205	610.169	1058	21	954.3
POP1	Yes	Yes	4.069	3.287	3.005	11.924	11.249	13.255	3.454	12.143	3.516	3.516	8.689	923	1240	954.7
NPTX2		Yes	0.392	0.252	0.158	1.731	1.806	1.543	0.267	1.693	3.933	3.933	1.151	791	2433	955.2
IL1RN	Yes	Yes	5.358	6.707	5.149	18.667	20.05	20.765	5.738	19.827	3.455	3.455	14.089	959	928	955.9
FAR2	Yes	Yes	4.654	3.592	4.761	14.04	14.848	16.501	4.336	15.129	3.489	3.489	10.794	943	1093	958
PANX2	Yes	Yes	3.57	3.848	3.111	1.18	0.879	0.755	3.51	0.938	-3.742	3.742	2.572	845	1985	959
KIF24	Yes	Yes	0.738	0.631	0.765	2.809	2.422	2.844	0.711	2.692	3.785	3.785	1.98	830	2141	961.1
HSPA8	Yes	Yes	380.765	341.039	381.128	1095.61	1192.05	1229.93	367.644	1172.53	3.189	3.189	804.886	1068	14	962.6
ORAI3	Yes	Yes	67.176	66.171	86.324	22.199	25.102	20.417	73.223	22.573	-3.244	3.244	50.651	1039	293	964.4
CLGN		Yes	0.224	0.806	0.804	3.023	3.792	3.531	0.612	3.449	3.749	3.749	2.217	842	2075	965.3
SCRN2	Yes	Yes	41.353	48.281	52.887	14.932	14.115	14.317	47.507	14.455	-3.287	3.287	33.052	1024	453	966.9
LDLR	Yes	Yes	8.53	8.619	12.161	33.369	32.024	32.599	9.77	32.664	3.343	3.343	22.894	1004	634	967
SLC1A5	Yes	Yes	31.045	56.013	32.317	122.805	131.862	127.821	39.792	127.496	3.204	3.204	87.704	1059	140	967.1
KIF3C	Yes	Yes	1.112	0.818	1.23	3.619	4.732	3.323	1.053	3.891	3.693	3.693	2.838	861	1930	967.9
MEST	Yes	Yes	3.179	4.317	4.727	13.464	13.902	15.02	4.075	14.129	3.468	3.468	10.054	950	1130	968
CDK5RAP3	Yes	Yes	306.964	258.428	330.362	122.986	73.377	84.587	298.584	93.65	-3.188	3.188	204.935	1069	67	968.8
INPP4B	Yes	Yes	1.466	1.775	1.465	5.932	5.641	5.456	1.568	5.676	3.619	3.619	4.108	887	1740	972.3
LIG1	Yes	Yes	9.863	8.426	7.75	27.646	27.455	31.779	8.679	28.96	3.337	3.337	20.281	1006	678	973.2
PTGFRN	Yes	Yes	0.911	0.526	0.897	3.225	3.053	2.426	0.778	2.901	3.729	3.729	2.124	849	2101	974.2
MSH6	Yes	Yes	6.753	7.562	6.492	23.032	22.061	25.168	6.936	23.42	3.377	3.377	16.484	991	827	974.6
SLC22A31	Yes	Yes	11.944	14.889	12.019	48.08	38.224	41.05	12.95	42.451	3.278	3.278	29.501	1027	508	975.1
HHEX	Yes	Yes	19.706	23.678	18.529	5.247	6.307	6.626	20.638	6.06	-3.406	3.406	14.578	983	908	975.5
GPT	Yes	Yes	7.926	8.698	7.416	2.408	1.695	2.707	8.014	2.27	-3.531	3.531	5.744	916	1517	976.1
RNF213	Yes	Yes	15.737	13.998	12.161	4.54	3.542	4.046	13.965	4.042	-3.455	3.455	9.923	961	1144	979.3
BEX3	Yes	Yes	17.932	17.817	24.228	61.17	65.735	65.823	19.992	64.243	3.213	3.213	44.251	1052	338	980.6
DACH1	Yes	Yes	3.101	2.848	2.881	0.846	0.627	0.907	2.943	0.793	-3.71	3.71	2.15	857	2095	980.8
TLX3	Yes	Yes	0.559	0.791	0.431	2.255	1.937	2.491	0.594	2.228	3.752	3.752	1.634	839	2257	980.8
CHD3	Yes	Yes	68.501	56.733	62.4	21.265	17.037	20.199	62.544	19.5	-3.207	3.207	43.044	1055	344	983.9
KCTD15		Yes	0.819	1.668	1.018	7.208	6.804	5.928	1.168	6.647	3.553	3.553	4.26	903	1719	984.6
VWA5A	Yes	Yes	4.394	4.299	4.192	1.465	0.89	1.204	4.295	1.186	-3.621	3.621	3.109	886	1875	984.9
COL8A2	Yes	Yes	6.212	6.055	6.668	21.414	20.5	21.861	6.312	21.258	3.368	3.368	14.946	996	891	985.5
HELLS		Yes	0.356	0.28	0.919	3.364	4.47	4.166	0.518	4	3.659	3.659	2.445	873	2018	987.5
SHOX2	Yes	Yes	179.584	175.22	180.719	58.862	58.808	52.553	178.507	56.741	-3.146	3.146	121.767	1087	100	988.3
DYNLT2	Yes	Yes	2.601	3.572	3.369	1.137	0.737	0.728	3.181	0.867	-3.668	3.668	2.313	871	2047	988.6
FBXO21	Yes	Yes	0.653	0.672	0.808	2.485	2.667	2.724	0.711	2.626	3.694	3.694	1.915	859	2158	988.9
KCNQ4	Yes	Yes	2.281	1.649	2.441	7.157	7.95	7.283	2.124	7.463	3.514	3.514	5.339	924	1575	989.1
MAP1LC3A	Yes	Yes	33.915	34.729	36.679	11.85	10.199	10.292	35.108	10.78	-3.257	3.257	24.327	1034	601	990.7
ADAMDEC1		Yes	0.727	0.97	0.01	4.195	3.532	3.635	0.569	3.787	3.642	3.642	2.562	880	1988	990.8
GSDMB		Yes	14.341	15.412	9.775	2.81	1.323	1.733	13.176	1.956	-3.479	3.479	6.965	947	1388	991.1
ENGASE	Yes	Yes	50.663	50.212	55.558	17.259	15.452	16.094	52.144	16.268	-3.205	3.205	35.876	1057	410	992.3
HASPIN	Yes	Yes	1.265	1.356	1.339	4.399	4.727	5.005	1.32	4.71	3.569	3.569	3.39	899	1835	992.6
C8orf33	Yes	Yes	11.154	12.617	11.314	41.591	37.532	34.575	11.695	37.899	3.241	3.241	26.205	1040	567	992.7
NAT8L	Yes	Yes	1.258	0.911	1.123	4.495	3.971	3.354	1.097	3.94	3.59	3.59	2.843	893	1928	996.5
C1orf226	Yes	Yes	0.346	0.448	0.596	1.499	2.166	1.545	0.463	1.737	3.748	3.748	1.273	843	2382	996.9
CYTIP		Yes	0.428	0.445	0.2	1.972	1.795	1.67	0.358	1.812	3.749	3.749	1.225	841	2402	997.1
SETD9	Yes	Yes	5.524	5.53	7.803	1.737	1.7	1.914	6.285	1.784	-3.524	3.524	4.502	920	1692	997.2
LRP5	Yes	Yes	4.845	5.647	5.699	18.527	18.359	17.425	5.397	18.103	3.354	3.354	12.706	1001	999	1000.8
CLEC12B		Yes	2.205	3.768	2.456	0.597	0.517	0.198	2.81	0.437	-3.694	3.694	1.608	860	2268	1000.8
ELANE	Yes	Yes	5007.78	4511.2	4897.82	1524.16	1571.57	1536.08	4805.6	1543.94	-3.113	3.113	3261.66	1112	2	1001
PCDH7	Yes	Yes	0.335	0.322	0.447	1.708	1.31	1.137	0.368	1.385	3.759	3.759	1.017	836	2487	1001.1
PCDHB9	Yes	Yes	2.104	2.687	3.652	0.739	0.766	0.81	2.814	0.772	-3.646	3.646	2.042	878	2121	1002.3
KPNA2	Yes	Yes	34.766	41.028	39.99	115.939	123.867	123.243	38.595	121.016	3.136	3.136	82.422	1096	162	1002.6
RBFOX2	Yes	Yes	0.9	1.356	1.036	3.148	4.526	4.061	1.097	3.912	3.565	3.565	2.815	900	1935	1003.5
TONSL	Yes	Yes	11.683	9.643	11.194	36.146	33.995	34.424	10.84	34.855	3.215	3.215	24.015	1050	610	1006
SNX24	Yes	Yes	21.752	18.104	20.188	7.343	4.951	5.84	20.015	6.045	-3.311	3.311	13.97	1015	935	1007
ITGAL	Yes	Yes	27.597	29.48	25.666	93.172	81.504	85.296	27.581	86.658	3.142	3.142	59.077	1092	243	1007.1
SLC16A5	Yes	Yes	20.472	18.367	18.003	6.285	5.038	5.781	18.947	5.701	-3.323	3.323	13.246	1012	964	1007.2
CHST2	Yes	Yes	0.427	0.493	0.425	1.655	1.635	1.707	0.448	1.666	3.716	3.716	1.217	853	2407	1008.4
CTPS1	Yes	Yes	64.922	58.84	67.557	192.994	199.742	202.758	63.773	198.498	3.113	3.113	134.725	1111	88	1008.7
HSPE1-MOB4		Yes	5.349	0.01	7.08	37.693	23.173	72.683	4.146	44.516	3.273	3.273	16.093	1029	842	1010.3
TIMM10	Yes	Yes	14.256	16.051	14.414	39.39	51.749	51.268	14.907	47.469	3.184	3.184	32.562	1072	461	1010.9
SCARF2	Yes	Yes	2.161	1.694	2.831	0.64	0.688	0.495	2.228	0.608	-3.667	3.667	1.621	872	2262	1011
STX10	Yes	Yes	57.427	57.938	56.527	17.709	19.377	17.467	57.297	18.184	-3.151	3.151	39.113	1082	377	1011.5
TLCD3A	Yes	Yes	0.371	0.456	0.462	1.802	1.746	1.235	0.43	1.594	3.711	3.711	1.165	855	2426	1012.1
ZWILCH	Yes	Yes	2.187	3.643	2.342	8.664	9.706	9.751	2.724	9.374	3.441	3.441	6.65	967	1418	1012.1
FNIP2	Yes	Yes	0.521	0.645	0.376	2.221	1.616	1.842	0.514	1.893	3.679	3.679	1.378	866	2346	1014
SPIRE2	Yes	Yes	4.374	4.121	6.387	1.565	1.066	1.607	4.961	1.413	-3.512	3.512	3.548	927	1808	1015.1
MS4A4A	Yes	Yes	22.823	23.901	28.662	6.708	7.832	8.769	25.129	7.77	-3.234	3.234	17.359	1041	787	1015.6
STAT5A	Yes	Yes	16.108	16.303	15.062	4.769	4.787	4.713	15.824	4.756	-3.327	3.327	11.068	1010	1075	1016.5
SNX7	Yes	Yes	1.203	1.006	1.267	3.941	4.427	3.896	1.159	4.088	3.528	3.528	2.929	919	1908	1017.9
PAQR6	Yes	Yes	10.417	10.245	8.506	2.415	2.763	3.363	9.723	2.847	-3.415	3.415	6.876	977	1398	1019.1
CENPW	Yes	Yes	10.847	10.998	12.118	38.506	35.516	34.332	11.321	36.118	3.19	3.19	24.797	1067	593	1019.6
FBXO5	Yes	Yes	9.744	11.654	10.753	34.026	34.373	34.393	10.717	34.264	3.197	3.197	23.547	1064	622	1019.8
YPEL3	Yes	Yes	52.32	64.764	57.557	16.95	20.411	18.295	58.214	18.552	-3.138	3.138	39.662	1094	369	1021.5
NRIP1	Yes	Yes	1.337	1.993	1.384	5.8	5.615	5.051	1.571	5.489	3.493	3.493	3.917	940	1757	1021.7
ATP6V1B1		Yes	4.021	5.295	3.174	0.894	0.413	0.785	4.164	0.698	-3.549	3.549	2.28	907	2055	1021.8
KLHL24	Yes	Yes	5.743	5.354	3.753	1.454	1.109	1.685	4.95	1.416	-3.495	3.495	3.534	935	1811	1022.6
EXOG	Yes	Yes	0.965	1.053	1.522	3.736	3.575	5.124	1.18	4.145	3.513	3.513	2.965	925	1904	1022.9
LRMDA	Yes	Yes	20.355	23.343	22.713	7.594	6.508	6.436	22.137	6.846	-3.234	3.234	15.291	1042	876	1025.4
SIVA1	Yes	Yes	39.736	43.512	39.563	135.363	123.66	121.367	40.937	126.797	3.097	3.097	85.859	1125	146	1027.1
ZNRF3	Yes	Yes	0.838	0.517	0.664	2.531	2.396	2.314	0.673	2.413	3.585	3.585	1.74	895	2227	1028.2
ST3GAL6	Yes	Yes	4.145	2.968	3.667	13.198	8.636	14.209	3.593	12.014	3.344	3.344	8.421	1003	1261	1028.8
ACADVL	Yes	Yes	591.469	559.299	559.253	191	174.069	191.297	570.007	185.455	-3.074	3.074	384.552	1140	33	1029.3
CBR3		Yes	0.01	0.446	0.01	1.626	1.653	1.778	0.155	1.686	3.647	3.647	1.18	877	2418	1031.1
TAGLN2	Yes	Yes	137.513	180.98	155.262	502.826	468.111	484.347	157.918	485.095	3.072	3.072	327.176	1142	38	1031.6
DLL4	Yes	Yes	0.573	0.558	0.599	2.55	1.711	1.966	0.576	2.075	3.601	3.601	1.499	890	2307	1031.7
NUDT13	Yes	Yes	3.064	3.778	4.456	0.966	0.845	1.409	3.766	1.073	-3.509	3.509	2.693	929	1963	1032.4
CTNNAL1	Yes	Yes	2.665	2.163	2.735	8.777	7.695	9.255	2.521	8.576	3.402	3.402	6.055	984	1475	1033.1
EMC10	Yes	Yes	55.82	31.425	35.865	114.413	128.385	137.646	41.036	126.815	3.09	3.09	85.778	1132	147	1033.5
UCN	Yes	Yes	12.167	9.53	8.152	3.966	2.369	2.518	9.95	2.951	-3.372	3.372	6.999	995	1381	1033.6
ZNF395	Yes	Yes	5.88	4.324	5.776	18.05	11.588	22.511	5.327	17.383	3.263	3.263	12.056	1033	1039	1033.6
FAM209B		Yes	2.51	3.291	1.921	0.533	0.2	0.01	2.574	0.248	-3.603	3.603	1.388	889	2339	1034
CDC14B	Yes	Yes	1.089	0.609	1.183	2.472	3.864	3.781	0.96	3.372	3.512	3.512	2.412	926	2025	1035.9
POLR1G	Yes	Yes	0.667	0.598	0.941	2.647	3.008	2.138	0.735	2.597	3.533	3.533	1.862	914	2177	1040.3
YBEY	Yes	Yes	10.993	13.001	10.818	3.622	2.58	4.307	11.604	3.503	-3.313	3.313	8.101	1014	1287	1041.3
PLAUR	Yes	Yes	13.471	13.934	12.624	40.383	41.901	43.18	13.343	41.821	3.134	3.134	28.478	1099	525	1041.6
LOXHD1		Yes	0.37	0.441	0.18	3.013	3.328	1.593	0.33	2.644	3.613	3.613	1.152	888	2432	1042.4
PINX1	Yes	Yes	2.811	3.83	3.775	9.648	14.992	9.82	3.472	11.487	3.308	3.308	8.015	1016	1294	1043.8
LGALS3BP	Yes	Yes	9.964	9.33	17.368	3.563	3.999	3.579	12.221	3.714	-3.291	3.291	8.507	1022	1255	1045.3
CES1	Yes	Yes	503.671	510.246	520.836	162.879	168.313	173.101	511.584	168.097	-3.043	3.043	343.487	1158	35	1045.7
SIX2		Yes	0.601	0.241	1.099	3.826	5.039	3.824	0.647	4.23	3.481	3.481	2.725	945	1955	1046
MYOF	Yes	Yes	0.901	1.79	1.012	4.828	3.686	4.301	1.234	4.271	3.461	3.461	3.037	956	1886	1049
ABAT	Yes	Yes	4.381	5.405	5.026	1.271	1.514	1.512	4.938	1.432	-3.447	3.447	3.505	964	1815	1049.1
IPCEF1	Yes	Yes	2.859	4.094	3.881	10.81	11.469	13.293	3.611	11.857	3.283	3.283	8.246	1025	1276	1050.1
CASTOR1		Yes	3.188	3.157	6.114	0.161	0.525	0.904	4.153	0.53	-3.493	3.493	2.254	938	2061	1050.3
PRKAR2B	Yes	Yes	2.125	2.238	2.919	7.38	8.536	8.583	2.427	8.166	3.364	3.364	5.739	999	1519	1051
RFC5	Yes	Yes	8.398	6.791	7.764	24.592	23.299	24.702	7.651	24.197	3.163	3.163	16.547	1077	823	1051.6
C1QA		Yes	0.802	0.348	0.804	3.809	4.949	2.81	0.651	3.856	3.495	3.495	2.006	936	2134	1055.8
BCAR1	Yes	Yes	0.756	0.591	1.154	2.79	2.772	3.173	0.834	2.912	3.493	3.493	2.078	939	2111	1056.2
CCL22	Yes	Yes	1.106	1.041	0.805	3.245	3.604	3.397	0.984	3.415	3.471	3.471	2.431	949	2021	1056.2
DUSP2	Yes	Yes	1.123	2.073	1.612	5.453	6.055	4.909	1.603	5.472	3.414	3.414	3.87	978	1767	1056.9
HSBP1L1	Yes	Yes	8.986	5.97	6.779	2.348	1.662	2.444	7.245	2.151	-3.368	3.368	5.094	997	1614	1058.7
PPP1R14B	Yes	Yes	32.587	28.086	31.487	89.499	94.872	97.017	30.72	93.796	3.053	3.053	63.076	1153	217	1059.4
TCEAL9		Yes	0.33	1.349	0.982	4.624	7.047	5.594	0.887	5.755	3.427	3.427	3.275	972	1849	1059.7
AGAP9	Yes	Yes	4.99	3.954	4.222	1.46	1.098	1.28	4.389	1.28	-3.43	3.43	3.109	971	1874	1061.3
LMO4	Yes	Yes	65.057	62.081	60.644	22.644	21.545	16.937	62.594	20.376	-3.072	3.072	42.219	1141	351	1062
NME2	Yes	Yes	311.204	398.972	473.074	140.788	113.992	137.076	394.417	130.618	-3.02	3.02	263.798	1176	47	1063.1
ZNF93	Yes	Yes	6.772	8.41	8.923	23.657	24.53	27.551	8.035	25.246	3.142	3.142	17.211	1093	794	1063.1
LIG4	Yes	Yes	4.555	6.379	4.59	1.332	1.807	1.419	5.175	1.519	-3.406	3.406	3.655	982	1795	1063.3
LDB1	Yes	Yes	39.94	38.703	38.881	14.632	11.422	11.821	39.175	12.625	-3.103	3.103	26.55	1120	557	1063.7
ARSA	Yes	Yes	78.078	71.077	77.633	27.058	22.085	24.922	75.596	24.688	-3.062	3.062	50.908	1150	291	1064.1
DEGS2	Yes	Yes	1.263	1.348	2.263	0.483	0.515	0.381	1.625	0.46	-3.534	3.534	1.165	913	2425	1064.2
TARBP1	Yes	Yes	89.452	97.82	79.128	34.322	25.073	28.083	88.8	29.159	-3.045	3.045	59.641	1156	239	1064.3
FAM216A	Yes	Yes	9.899	10.201	9.272	30.524	31.84	29.212	9.791	30.525	3.118	3.118	20.735	1108	672	1064.4
ZFYVE16	Yes	Yes	9.999	5.691	7.217	2.436	1.485	2.957	7.636	2.293	-3.331	3.331	5.344	1009	1574	1065.5
POLE	Yes	Yes	8.838	8.994	6.526	30.509	22.455	23.408	8.12	25.458	3.135	3.135	17.338	1097	789	1066.2
ID1		Yes	0.938	0.493	0.298	4.18	3.243	4.672	0.576	4.032	3.458	3.458	2.305	958	2051	1067.3
IQCD	Yes	Yes	4.17	3.247	3.532	1.291	1.019	0.87	3.65	1.06	-3.443	3.443	2.59	966	1983	1067.7
DNAJC4	Yes	Yes	105.293	86.438	96.39	31.996	31.139	31.738	96.04	31.624	-3.037	3.037	64.416	1164	213	1068.9
ANOS1		Yes	0.842	0.52	0.357	2.918	3.769	3.57	0.573	3.419	3.464	3.464	2.076	954	2113	1069.9
PC		Yes	0.303	0.443	0.203	1.89	2.386	1.562	0.316	1.946	3.529	3.529	1.119	917	2446	1069.9
MMRN2		Yes	1.701	2.123	3.034	0.209	0.483	0.044	2.286	0.246	-3.519	3.519	1.218	922	2406	1070.4
CRLF3	Yes	Yes	10.873	9.954	13.332	4.484	3.144	2.952	11.386	3.527	-3.229	3.229	7.859	1045	1303	1070.8
TMEM14C	Yes	Yes	57.938	50.62	53.072	17.025	18.589	17.063	53.877	17.559	-3.068	3.068	36.317	1146	402	1071.6
USP2	Yes	Yes	1.607	1.354	1.516	5.465	5.253	4.388	1.492	5.035	3.374	3.374	3.543	993	1809	1074.6
ANKRD6	Yes	Yes	6.286	5.801	4.082	1.598	1.783	1.426	5.39	1.602	-3.364	3.364	3.788	998	1773	1075.5
KLHL30	Yes	Yes	1.017	0.642	0.97	2.989	3.101	2.98	0.876	3.023	3.45	3.45	2.147	963	2096	1076.3
TRIB3	Yes	Yes	11.789	21.94	11.763	44.671	46.611	48.432	15.164	46.571	3.071	3.071	31.408	1143	477	1076.4
PCDHB10	Yes	Yes	1.487	1.725	1.457	0.495	0.381	0.454	1.556	0.443	-3.51	3.51	1.113	928	2450	1080.2
VAMP2	Yes	Yes	38.008	33.587	36.078	12.751	11.871	10.37	35.891	11.664	-3.077	3.077	24.227	1137	605	1083.8
ZNF83	Yes	Yes	25.644	22.425	25.743	8.539	7.465	7.724	24.604	7.91	-3.111	3.111	16.694	1114	814	1084
DHX36	Yes	Yes	5.291	4.4	4.495	17.165	14.299	13.262	4.729	14.909	3.153	3.153	10.18	1080	1121	1084.1
IFI27L1	Yes	Yes	10.602	8.807	15.372	34.129	34.112	38.732	11.594	35.657	3.076	3.076	24.064	1138	608	1085
BTG1	Yes	Yes	27.773	26.467	28.065	8.576	8.867	9.145	27.435	8.863	-3.096	3.096	18.572	1127	736	1087.9
TRIM38	Yes	Yes	9.335	9.752	8.375	2.879	2.758	2.907	9.154	2.848	-3.214	3.214	6.306	1051	1445	1090.4
CEP152	Yes	Yes	3.024	2.817	3.333	10.096	9.223	10.103	3.058	9.807	3.207	3.207	6.749	1056	1407	1091.1
FRAT1	Yes	Yes	11.339	11.646	12.624	3.643	4.117	3.41	11.87	3.723	-3.188	3.188	8.146	1070	1285	1091.5
CD302	Yes	Yes	10.863	14.466	13.785	4.421	3.6	4.373	13.038	4.132	-3.156	3.156	8.906	1078	1221	1092.3
CBX6	Yes	Yes	9.186	9.079	9.372	29.952	27.851	27.366	9.212	28.389	3.082	3.082	19.177	1134	719	1092.5
ZSCAN9	Yes	Yes	9.412	13.821	8.527	2.083	3.829	4.028	10.587	3.314	-3.195	3.195	7.273	1065	1352	1093.7
P2RX1	Yes	Yes	81.538	85.938	76.292	31.07	24.375	25.849	81.256	27.098	-2.999	2.999	54.158	1186	272	1094.6
STRIP2	Yes	Yes	1.286	0.839	0.843	3.28	2.541	4.2	0.989	3.34	3.377	3.377	2.351	990	2038	1094.8
NASP	Yes	Yes	71.113	57.515	82.744	206.801	202.502	216.138	70.457	208.48	2.959	2.959	138.023	1210	85	1097.5
CHRFAM7A	Yes	Yes	2.232	1.893	1.859	0.701	0.627	0.404	1.994	0.577	-3.455	3.455	1.417	960	2336	1097.6
G0S2		Yes	1.155	4.745	2.568	15.358	14.881	16.419	2.823	15.553	3.136	3.136	10.137	1095	1123	1097.8
CDA		Yes	1.33	0.775	1.945	6.347	7.588	6.917	1.35	6.951	3.263	3.263	4.402	1032	1703	1099.1
DSG2	Yes	Yes	1.636	2.051	1.621	6.022	6.124	5.239	1.769	5.795	3.275	3.275	4.026	1028	1747	1099.9
TPGS2	Yes	Yes	23.824	15.875	19.068	56.347	58.295	61.888	19.589	58.843	3.004	3.004	39.254	1182	375	1101.3
CNR1	Yes	Yes	2.3	2.538	3.587	0.616	0.832	1.033	2.808	0.827	-3.397	3.397	1.982	986	2140	1101.4
C8orf88		Yes	0.01	0.01	1.408	4.637	4.899	5.25	0.476	4.929	3.294	3.294	3.229	1019	1857	1102.8
ICMT	Yes	Yes	10.666	11.295	8.337	30.59	32.177	29.796	10.099	30.854	3.055	3.055	20.755	1151	671	1103
SRD5A1	Yes	Yes	0.623	0.521	0.596	2.032	2.26	1.676	0.58	1.989	3.43	3.43	1.409	970	2337	1106.7
FARSB	Yes	Yes	3.277	3.612	3.579	10.627	11.515	10.837	3.489	10.993	3.15	3.15	7.503	1083	1331	1107.8
SLC9B2		Yes	0.349	0.848	0.427	3.562	2.859	4.134	0.541	3.518	3.374	3.374	2.012	994	2133	1107.9
FAM160B1	Yes	Yes	2.888	2.394	2.337	0.873	0.512	0.86	2.54	0.748	-3.395	3.395	1.792	987	2205	1108.8
MAP3K20	Yes	Yes	3.05	1.897	2.639	8.034	8.195	8.046	2.529	8.091	3.2	3.2	5.562	1063	1548	1111.5
PSMC3IP		Yes	2.738	1.243	2.216	8.721	11.395	10.259	2.066	10.125	3.185	3.185	5.983	1071	1482	1112.1
UBTD1	Yes	Yes	12.503	11.562	13.607	4.357	3.654	4.008	12.557	4.006	-3.134	3.134	8.551	1098	1252	1113.4
LRR1	Yes	Yes	6.354	7.836	7.653	25.618	21.748	19.772	7.281	22.379	3.074	3.074	15.098	1139	885	1113.6
TEAD4	Yes	Yes	1.881	1.552	1.158	5.613	5.304	4.02	1.531	4.979	3.253	3.253	3.448	1035	1826	1114.1
EPDR1	Yes	Yes	4.752	6.835	6.705	18.49	18.588	19.545	6.097	18.874	3.095	3.095	12.777	1128	991	1114.3
HAAO	Yes	Yes	7.029	7.456	4.603	21.174	19.476	18.331	6.362	19.66	3.09	3.09	13.298	1133	960	1115.7
SAP30	Yes	Yes	4.149	4.211	4.883	13.527	13.628	14.093	4.414	13.75	3.115	3.115	9.335	1110	1187	1117.7
TSPAN3	Yes	Yes	7.135	5.855	9.196	19.052	25.148	23.9	7.395	22.7	3.07	3.07	15.305	1145	875	1118
COL24A1	Yes	Yes	3.008	2.895	3.353	1.265	0.797	0.721	3.085	0.928	-3.326	3.326	2.158	1011	2089	1118.8
H2BC9		Yes	0.245	0.294	0.783	3.207	3.153	2.627	0.441	2.996	3.353	3.353	1.844	1002	2188	1120.6
CRYBB1		Yes	2.597	1.087	1.738	8.479	8.219	8.318	1.807	8.339	3.165	3.165	5.622	1076	1540	1122.4
PUS7	Yes	Yes	2.646	1.636	1.852	6.51	6.642	6.499	2.045	6.551	3.204	3.204	4.506	1060	1691	1123.1
QPCT	Yes	Yes	0.864	1.337	0.827	3.58	2.921	3.468	1.009	3.323	3.292	3.292	2.314	1021	2046	1123.5
PYCR3	Yes	Yes	4.686	3.759	4.648	13.663	13.724	13.324	4.364	13.57	3.109	3.109	9.206	1116	1197	1124.1
ST3GAL4	Yes	Yes	15.468	14.378	19.653	48.843	47.748	51.174	16.5	49.255	2.985	2.985	32.755	1198	459	1124.1
RASAL3	Yes	Yes	2.899	3.975	3.598	11.79	10.114	10.897	3.491	10.934	3.132	3.132	7.443	1102	1336	1125.4
TMEM256	Yes	Yes	70.038	94.918	87.427	21.642	34.058	30.063	84.128	28.588	-2.943	2.943	55.54	1221	265	1125.4
SMC1B		Yes	0.404	0.01	0.526	1.853	1.787	1.795	0.313	1.812	3.397	3.397	1.261	985	2389	1125.4
PMAIP1	Yes	Yes	2.37	4.376	3.967	10.399	11.34	11.773	3.571	11.171	3.128	3.128	7.599	1104	1323	1125.9
COL6A2	Yes	Yes	32.439	33.059	34.213	11.224	10.877	11.019	33.237	11.04	-3.011	3.011	22.197	1180	645	1126.5
RSRP1	Yes	Yes	121.899	125.101	130.662	51.386	38.336	39.446	125.888	43.056	-2.924	2.924	82.832	1234	160	1126.6
MVP	Yes	Yes	61.36	57.634	59.689	20.661	20.808	18.928	59.561	20.132	-2.958	2.958	39.429	1211	370	1126.9
SNRPG	Yes	Yes	35.726	42.941	41.716	129.012	111.253	111.79	40.128	117.352	2.924	2.924	77.224	1233	175	1127.2
ULBP2	Yes	Yes	1.035	1.516	1.201	4.008	3.783	4.38	1.251	4.057	3.244	3.244	2.807	1038	1937	1127.9
RNFT1	Yes	Yes	26.552	29.416	23.664	7.58	9.238	9.449	26.544	8.756	-3.032	3.032	17.789	1169	765	1128.6
DTD1	Yes	Yes	1.742	1.093	1.161	4.505	4.23	4.175	1.332	4.303	3.23	3.23	2.971	1043	1901	1128.8
BTG3	Yes	Yes	4.871	4.089	5.344	15.095	13.44	15.734	4.768	14.756	3.095	3.095	9.988	1129	1135	1129.6
COLQ	Yes		1.846	0.939	1.536	0.475	0.349	0.442	1.441	0.422	-3.414	3.414	1.019	979	2486	1129.7
RAB17		Yes	0.51	0.235	0.463	1.724	3.143	2.514	0.403	2.46	3.379	3.379	1.214	989	2408	1130.9
NUTM2A		Yes	1.703	1.907	1.674	0.495	0.219	0.179	1.761	0.297	-3.384	3.384	1.179	988	2419	1131.1
MRTO4	Yes	Yes	13.24	13.593	16.18	41.304	43.66	43.42	14.338	42.795	2.985	2.985	28.457	1199	526	1131.7
TRO		Yes	0.164	0.658	0.865	4.596	4.672	2.85	0.562	4.039	3.293	3.293	1.984	1020	2139	1131.9
TMEM150A	Yes	Yes	9.508	11.432	10.499	4.286	3.106	2.676	10.48	3.356	-3.122	3.122	7.123	1106	1369	1132.3
RAB15	Yes	Yes	1.273	0.829	1.193	3.686	3.192	3.832	1.098	3.57	3.251	3.251	2.472	1036	2008	1133.2
DDX11	Yes	Yes	12.175	11.073	13.244	42.987	32.316	33.727	12.164	36.344	2.988	2.988	24.179	1195	606	1136.1
EBP	Yes	Yes	29.905	28.225	33.522	84.757	86.484	96.554	30.55	89.265	2.922	2.922	58.715	1235	246	1136.1
EZH1	Yes	Yes	23.366	20.574	26.874	8.42	7.374	7.562	23.605	7.785	-3.032	3.032	15.82	1168	857	1136.9
RBL1	Yes	Yes	2.467	3.113	1.949	8.765	7.673	7.23	2.51	7.889	3.144	3.144	5.38	1090	1571	1138.1
PGRMC1	Yes	Yes	6.856	8.232	8.506	23.343	24.911	23.207	7.865	23.821	3.029	3.029	15.956	1171	850	1138.9
STIM2	Yes	Yes	23.469	27.198	29.865	11.837	7.85	7.115	26.844	8.934	-3.005	3.005	17.91	1181	762	1139.1
TCTN2	Yes	Yes	1.119	1.295	1.539	4.571	4.355	3.758	1.317	4.228	3.209	3.209	2.911	1053	1914	1139.1
WDR4	Yes	Yes	3.842	3.22	3.541	10.188	10.498	12.254	3.535	10.98	3.107	3.107	7.446	1118	1335	1139.7
NUBPL	Yes	Yes	0.457	0.645	0.894	2.855	1.631	2.137	0.665	2.208	3.319	3.319	1.543	1013	2288	1140.5
EMP2	Yes	Yes	0.879	0.804	0.756	3.047	2.601	2.351	0.813	2.666	3.279	3.279	1.853	1026	2183	1141.7
KCNK5	Yes	Yes	4.325	3.14	3.961	11.916	11.499	11.955	3.809	11.79	3.096	3.096	7.982	1126	1299	1143.3
LSM5	Yes	Yes	13.876	21.787	18.542	56.718	42.896	59.528	18.068	53.047	2.936	2.936	34.979	1224	420	1143.6
DKC1	Yes	Yes	19.587	19.191	17.224	57.253	52.282	54.475	18.667	54.67	2.929	2.929	36.003	1228	408	1146
POMGNT2	Yes	Yes	1.963	1.846	2.016	6.326	5.719	6.315	1.942	6.12	3.152	3.152	4.178	1081	1732	1146.1
SIGMAR1	Yes	Yes	29.567	28.637	30.742	91.479	80.489	86.395	29.649	86.121	2.905	2.905	56.472	1246	261	1147.5
FZD7	Yes	Yes	0.496	0.626	0.735	1.903	2.001	2.215	0.619	2.04	3.297	3.297	1.421	1018	2332	1149.4
FOS	Yes	Yes	11.596	9.236	11.688	32.361	32.675	31.442	10.84	32.159	2.967	2.967	21.32	1206	660	1151.4
FBLN1		Yes	0.871	0.314	0.973	3.13	3.695	3.254	0.719	3.36	3.217	3.217	2.157	1049	2090	1153.1
GINS4		Yes	3.208	2.575	5.359	18.534	18.2	16.281	3.714	17.671	3.038	3.038	10.922	1161	1086	1153.5
SLC7A5		Yes	2.644	12.603	2.084	37.183	40.526	39.121	5.777	38.943	2.95	2.95	24.58	1216	597	1154.1
NAA50	Yes	Yes	15.446	10.314	10.721	37.412	34.209	36.21	12.16	35.944	2.956	2.956	23.783	1214	618	1154.4
PIP4P2	Yes	Yes	3.163	2.581	3.442	8.237	7.654	12.593	3.062	9.495	3.101	3.101	6.432	1123	1437	1154.4
FBN2	Yes	Yes	2.918	2.285	1.926	8.77	6.7	6.855	2.376	7.442	3.131	3.131	5.065	1103	1619	1154.6
PTK7		Yes	0.246	1.02	0.19	3.272	3.543	3.928	0.485	3.581	3.208	3.208	2.252	1054	2062	1154.8
C10orf143		Yes	2.282	2.814	2.449	0.698	0.01	0.537	2.515	0.415	-3.269	3.269	1.584	1031	2275	1155.4
DHRS7	Yes	Yes	18.893	17.977	22.574	7.968	5.992	5.78	19.815	6.58	-3.011	3.011	13.235	1179	966	1157.7
WDR81	Yes	Yes	16.381	15.775	14.407	5.248	4.945	5.138	15.521	5.11	-3.037	3.037	10.411	1163	1113	1158
HEXD	Yes	Yes	46.218	42.858	49.598	18.854	14.551	13.997	46.225	15.801	-2.925	2.925	30.424	1232	497	1158.5
PDZD7	Yes	Yes	19.088	21.159	16.886	6.754	6.083	6.111	19.044	6.316	-3.015	3.015	12.728	1178	996	1159.8
EPHB3	Yes	Yes	0.788	1.395	0.847	3.692	2.952	3.065	1.01	3.236	3.204	3.204	2.226	1061	2074	1162.3
NUTM2D		Yes	2.425	2.471	1.953	0.597	0.355	0.118	2.283	0.357	-3.272	3.272	1.356	1030	2355	1162.5
JMJD1C	Yes	Yes	33.455	38.808	37.207	15.319	11.4	10.569	36.49	12.429	-2.936	2.936	24.061	1225	609	1163.4
FOXO1	Yes	Yes	2.835	1.886	2.482	0.78	0.67	0.779	2.401	0.743	-3.23	3.23	1.658	1044	2248	1164.4
MOB3C	Yes	Yes	13.201	10.003	12.74	4.511	3.827	3.432	11.981	3.924	-3.054	3.054	8.058	1152	1291	1165.9
BTN3A3	Yes	Yes	4.909	4.28	4.601	1.405	1.872	1.108	4.596	1.462	-3.145	3.145	3.135	1089	1870	1167.1
SYNJ2BP-COX16		Yes	0.607	0.01	0.456	1.974	4.858	3.678	0.358	3.503	3.25	3.25	1.367	1037	2351	1168.4
CHAC2		Yes	0.01	0.696	0.449	3.129	2.247	3.433	0.385	2.937	3.228	3.228	1.551	1046	2283	1169.7
RAI14		Yes	0.429	1.157	0.41	4.115	3.647	4.02	0.665	3.927	3.153	3.153	2.491	1079	2005	1171.6
ANO9	Yes	Yes	1.715	2.855	2.156	0.642	0.907	0.538	2.242	0.696	-3.221	3.221	1.546	1048	2287	1171.9
XYLB		Yes	0.919	0.414	0.44	2.935	3.865	3.64	0.591	3.48	3.193	3.193	2.016	1066	2131	1172.5
ELK1	Yes	Yes	1.794	2.242	1.666	5.67	6.571	5.535	1.901	5.925	3.117	3.117	4.024	1109	1748	1172.9
LMNB2	Yes	Yes	24.4	21.482	23.684	68.215	65.39	65.144	23.189	66.25	2.857	2.857	43.061	1268	343	1175.5
ZNF532	Yes	Yes	2.873	3.953	2.005	8.767	10.713	7.633	2.944	9.038	3.07	3.07	6.094	1144	1469	1176.5
METTL1	Yes	Yes	5.267	7.443	5.563	13.199	15.493	25.907	6.091	18.2	2.988	2.988	12.109	1194	1033	1177.9
INCA1	Yes	Yes	3.185	3.353	2.368	1.144	0.855	0.811	2.969	0.937	-3.17	3.17	2.032	1073	2123	1178
ASIC3		Yes	7.2	4.058	2.998	0.774	0.274	0.947	4.752	0.665	-3.166	3.166	2.051	1074	2116	1178.2
AP1G2	Yes	Yes	85.931	79.839	86.106	34.555	27.183	26.741	83.959	29.493	-2.847	2.847	54.466	1281	269	1179.8
ZNF544	Yes	Yes	3.907	4.519	5.167	12.996	13.849	14.167	4.531	13.671	3.017	3.017	9.14	1177	1206	1179.9
HESX1		Yes	3.362	4.781	7.277	0.01	1.023	1.068	5.14	0.7	-3.149	3.149	2.294	1084	2052	1180.8
AC093512.2		Yes	2.09	0.662	2.327	7.199	7.99	11.764	1.693	8.984	3.094	3.094	4.872	1130	1644	1181.4
NLGN2	Yes	Yes	1.877	1.685	1.846	0.584	0.431	0.661	1.802	0.559	-3.227	3.227	1.244	1047	2394	1181.7
LAP3	Yes	Yes	18.57	15.946	19.608	50.036	50.639	54.214	18.041	51.63	2.862	2.862	33.588	1264	442	1181.8
AGAP4	Yes	Yes	7.655	5.107	5.242	2.189	1.897	1.719	6.002	1.935	-3.102	3.102	4.067	1121	1742	1183.1
TMEM44	Yes	Yes	14.256	17.061	13.168	4.559	4.72	5.565	14.828	4.948	-2.997	2.997	9.88	1187	1148	1183.1
GSTM2	Yes	Yes	49.592	58.208	45.511	19.759	16.297	17.585	51.104	17.88	-2.858	2.858	33.224	1266	448	1184.2
COL9A2	Yes	Yes	1815.05	1812.82	1714.44	706.519	584.769	614.831	1780.77	635.373	-2.803	2.803	1145.4	1316	8	1185.2
NABP2	Yes	Yes	9.028	8.578	9.458	24.598	25.592	29.049	9.021	26.413	2.928	2.928	17.391	1230	785	1185.5
NRARP	Yes	Yes	0.645	0.652	0.781	1.998	2.323	2.333	0.693	2.218	3.202	3.202	1.525	1062	2299	1185.7
BEGAIN	Yes	Yes	2.444	2.747	1.813	7.436	7.806	6.312	2.335	7.185	3.077	3.077	4.85	1136	1648	1187.2
RNF26	Yes	Yes	20.269	21.607	24.424	63.882	62.56	62.318	22.1	62.92	2.847	2.847	40.82	1280	362	1188.2
GPR162	Yes	Yes	5.876	4.488	4.975	1.698	1.577	1.667	5.113	1.647	-3.104	3.104	3.465	1119	1819	1189
MYO5A	Yes	Yes	0.762	0.863	0.812	2.905	2.735	2.074	0.812	2.571	3.165	3.165	1.759	1075	2223	1189.8
PPP1R26	Yes	Yes	8.796	7.932	8.806	2.669	3.377	2.327	8.511	2.791	-3.05	3.05	5.72	1154	1520	1190.6
ZNF69	Yes	Yes	3.82	3.998	3.11	1.312	0.95	1.227	3.643	1.163	-3.133	3.133	2.48	1100	2006	1190.6
LRRCC1	Yes	Yes	5.063	7.369	3.93	15.974	15.867	16.718	5.454	16.186	2.968	2.968	10.733	1204	1096	1193.2
FBXL20	Yes	Yes	9.565	9.207	9.114	2.984	2.202	3.997	9.296	3.061	-3.037	3.037	6.235	1165	1451	1193.6
POLD2	Yes	Yes	50.66	43.79	46.212	129.913	128.36	136.958	46.887	131.744	2.81	2.81	84.856	1309	156	1193.7
SLC43A2	Yes	Yes	12.47	14.764	18.18	3.946	6.817	4.487	15.138	5.083	-2.978	2.978	10.055	1201	1129	1193.8
AFF3	Yes	Yes	3.361	6.079	3.742	12.612	13.243	13.598	4.394	13.151	2.993	2.993	8.757	1190	1233	1194.3
COCH		Yes	0.71	1.238	1.431	5.005	4.622	4.448	1.126	4.692	3.109	3.109	3.018	1117	1892	1194.5
CD276	Yes	Yes	16.402	15.823	15.185	46.678	44.916	43.666	15.803	45.087	2.853	2.853	29.283	1272	512	1196
FGR	Yes	Yes	4.695	5.385	6.573	18.501	15.275	15.596	5.551	16.457	2.965	2.965	10.906	1208	1088	1196
FBXL15	Yes	Yes	14.211	11.381	15.478	4.488	4.206	5.056	13.69	4.583	-2.987	2.987	9.106	1196	1209	1197.3
ALDH1B1	Yes	Yes	8.78	8.234	8.446	25.495	23.658	25.114	8.486	24.756	2.917	2.917	16.269	1238	834	1197.6
SLAIN1	Yes	Yes	4.766	3.732	5.364	14.271	14.554	12.559	4.621	13.795	2.985	2.985	9.174	1197	1203	1197.6
THOP1	Yes	Yes	12.372	11.822	13.499	33.658	36.118	38.177	12.564	35.984	2.864	2.864	23.42	1262	624	1198.2
HLA-E	Yes	Yes	150.924	188.86	155.937	59.242	59.255	58.638	165.24	59.045	-2.799	2.799	106.196	1319	114	1198.5
SSRP1	Yes	Yes	36.822	39.394	32.928	96.593	106.632	103.298	36.381	102.174	2.808	2.808	65.793	1310	207	1199.7
SLC35D2	Yes	Yes	26.358	31.78	23.795	9.093	8.95	10.254	27.311	9.432	-2.896	2.896	17.879	1249	763	1200.4
ENDOD1	Yes	Yes	0.924	0.992	0.552	2.746	2.212	2.806	0.823	2.588	3.146	3.146	1.765	1088	2218	1201
FKBP4	Yes	Yes	5.067	4.874	4.214	13.437	14.646	13.916	4.718	14	2.967	2.967	9.282	1205	1194	1203.9
H4C15	Yes	Yes	14.065	15.561	15.872	5.461	4.92	5.001	15.166	5.127	-2.958	2.958	10.039	1213	1131	1204.8
PRIM1	Yes	Yes	10.391	7.659	8.234	23.831	24.783	27.567	8.761	25.393	2.898	2.898	16.632	1248	820	1205.2
SEMA6B	Yes	Yes	3.345	4.539	4.075	1.391	1.027	1.438	3.986	1.285	-3.102	3.102	2.701	1122	1961	1205.9
DNAJB2	Yes	Yes	16.916	16.524	15.192	5.583	5.434	5.47	16.211	5.496	-2.95	2.95	10.715	1218	1099	1206.1
ANKRA2	Yes	Yes	13.48	16.836	12.91	5.045	4.637	4.931	14.409	4.871	-2.958	2.958	9.538	1212	1174	1208.2
KDELR2	Yes	Yes	15.115	15.904	19.941	52.12	49.207	43.026	16.987	48.118	2.833	2.833	31.131	1290	483	1209.3
PWWP2A	Yes	Yes	26.634	25.61	28.227	8.484	10.387	9.138	26.823	9.336	-2.873	2.873	17.487	1257	780	1209.3
SLC29A2	Yes	Yes	0.757	0.603	0.655	2.25	1.656	2.43	0.671	2.112	3.146	3.146	1.441	1086	2325	1209.9
CCP110	Yes	Yes	3.085	3.27	3.02	9.857	9.488	8.78	3.125	9.375	3	3	6.25	1184	1448	1210.4
HMGB1P1	Yes	Yes	9.262	11.488	10.908	29.201	29.929	31.341	10.553	30.157	2.858	2.858	19.604	1267	701	1210.4
AP3M2	Yes	Yes	3.616	2.678	2.079	8.82	8.139	8.335	2.791	8.431	3.021	3.021	5.641	1175	1534	1210.9
PIR	Yes	Yes	1.539	2.499	1.364	5.625	5.03	5.912	1.8	5.522	3.067	3.067	3.722	1148	1783	1211.5
PALM2AKAP2	Yes	Yes	3.925	5.322	5.738	13.675	15.907	14.609	4.995	14.73	2.949	2.949	9.735	1219	1163	1213.4
LIMS1	Yes	Yes	3.566	3.592	4.331	10.319	12.662	11.181	3.83	11.387	2.973	2.973	7.557	1202	1326	1214.4
LONRF1	Yes	Yes	2.207	1.889	1.988	6.897	5.1	6.518	2.028	6.171	3.044	3.044	4.144	1157	1735	1214.8
TMEM177	Yes	Yes	4.53	3.768	5.855	12.11	14.151	15.49	4.718	13.917	2.95	2.95	9.199	1217	1198	1215.1
CTSS	Yes	Yes	213.27	218.242	191.888	66.144	97.593	61.256	207.8	74.998	-2.771	2.771	132.802	1341	91	1216
C1orf112		Yes	1.503	0.813	2.057	6.249	7.315	7.66	1.458	7.075	3.038	3.038	4.192	1160	1728	1216.8
SLC41A1	Yes	Yes	3.211	2.448	3.077	9.445	8.273	8.479	2.912	8.732	2.999	2.999	5.821	1185	1508	1217.3
MRPL37	Yes	Yes	66.151	68.726	63.515	172.051	187.474	190.146	66.13	183.224	2.771	2.771	117.093	1342	106	1218.4
DCTPP1	Yes	Yes	14.765	13.861	16.6	44.086	42.678	41.187	15.075	42.65	2.829	2.829	27.575	1294	540	1218.6
C15orf62	Yes	Yes	2.527	2.569	2.27	1.06	0.622	0.676	2.455	0.786	-3.123	3.123	1.669	1105	2243	1218.8
GRAPL	Yes	Yes	1.348	2.406	1.391	0.466	0.416	0.753	1.715	0.545	-3.146	3.146	1.17	1085	2423	1218.8
BMF	Yes	Yes	15.662	16.885	19.922	5.54	6.639	5.795	17.489	5.991	-2.919	2.919	11.498	1237	1058	1219.1
PUM3	Yes	Yes	10.55	13.545	13.051	35.766	34.36	35.547	12.382	35.225	2.845	2.845	22.843	1284	637	1219.3
MIS12	Yes	Yes	12.69	11.087	11.292	4.558	3.445	3.848	11.689	3.95	-2.959	2.959	7.739	1209	1313	1219.4
APBA2	Yes	Yes	4.24	3.63	3.54	11.253	10.931	11.646	3.803	11.277	2.965	2.965	7.474	1207	1334	1219.7
LHPP		Yes	2.008	1.881	3.415	0.01	0.598	0.323	2.435	0.31	-3.143	3.143	1.282	1091	2379	1219.8
MLXIPL	Yes	Yes	0.594	0.812	0.749	2.895	2.074	1.785	0.719	2.251	3.133	3.133	1.533	1101	2293	1220.2
IL31RA	Yes	Yes	2.959	2.052	2.313	0.727	0.85	0.771	2.442	0.782	-3.121	3.121	1.659	1107	2246	1220.9
GSTCD	Yes	Yes	2.483	2.474	2.122	7.871	6.937	6.603	2.359	7.137	3.025	3.025	4.777	1173	1656	1221.3
CASP9	Yes	Yes	11.587	13.746	16.842	4.654	4.825	4.891	14.059	4.79	-2.935	2.935	9.269	1226	1195	1222.9
RGS10	Yes	Yes	68.827	67.159	62.886	21.118	25.633	24.464	66.29	23.739	-2.793	2.793	42.552	1325	347	1227.2
WWC3	Yes	Yes	0.855	0.796	0.69	2.735	2.344	2.206	0.781	2.428	3.111	3.111	1.648	1115	2250	1228.5
CTDSPL	Yes	Yes	1.333	1.676	1.267	3.758	4.823	4.457	1.425	4.346	3.049	3.049	2.921	1155	1911	1230.6
APP	Yes	Yes	61.774	58.662	57.932	157.688	166.681	166.118	59.456	163.496	2.75	2.75	104.04	1355	117	1231.2
VAX2	Yes	Yes	8.26	7.739	6.708	3.629	1.931	2.024	7.569	2.528	-2.994	2.994	5.041	1188	1622	1231.4
OSBPL7	Yes	Yes	26.859	25.388	26.897	11.308	8.305	8.189	26.381	9.267	-2.847	2.847	17.114	1282	797	1233.5
RUVBL1	Yes	Yes	19.933	17.725	19.289	49.669	57.776	51.656	18.982	53.034	2.794	2.794	34.052	1323	435	1234.2
TFDP1	Yes	Yes	35.489	33.344	35.966	94.123	97.74	97.537	34.933	96.467	2.761	2.761	61.534	1348	229	1236.1
AMER1	Yes	Yes	0.519	0.631	0.711	1.85	2.06	1.88	0.62	1.93	3.112	3.112	1.31	1113	2371	1238.8
DONSON	Yes	Yes	4.682	5.766	5.311	15.191	13.254	17.172	5.253	15.205	2.895	2.895	9.952	1250	1141	1239.1
FAM3C	Yes	Yes	2.039	2.677	2.225	7.809	6.378	6.578	2.314	6.922	2.992	2.992	4.608	1191	1674	1239.3
ATP6V0A1	Yes	Yes	50.233	55.405	47.478	19.518	16.424	18.938	51.039	18.293	-2.79	2.79	32.746	1327	460	1240.3
SMCR8	Yes	Yes	18.707	19.254	17.819	6.994	6.174	6.322	18.593	6.496	-2.862	2.862	12.097	1263	1036	1240.3
RIPK1	Yes	Yes	10.614	9.33	10.626	3.397	3.697	3.309	10.19	3.468	-2.939	2.939	6.722	1222	1410	1240.8
HMGCR	Yes	Yes	16.782	17.024	21.83	53.04	54.031	48.103	18.545	51.725	2.789	2.789	33.179	1329	450	1241.1
PLIN2	Yes	Yes	19.429	20.128	16.452	48.982	51.923	55.249	18.67	52.051	2.788	2.788	33.381	1330	444	1241.4
WIPI1	Yes	Yes	0.902	0.712	0.961	2.287	2.55	3.095	0.858	2.644	3.08	3.08	1.786	1135	2209	1242.4
TP53I11	Yes	Yes	4.61	3.165	3.484	10.694	11.077	11.193	3.753	10.988	2.928	2.928	7.235	1231	1356	1243.5
MLLT10	Yes	Yes	23.981	25.816	24.393	10.411	7.6	8.162	24.73	8.725	-2.835	2.835	16.005	1288	845	1243.7
NT5C2	Yes	Yes	38.555	41.222	35.096	13.146	15.267	12.594	38.291	13.669	-2.801	2.801	24.622	1317	596	1244.9
PNISR	Yes	Yes	140.844	142.521	127.307	60.467	47.875	41.711	136.891	50.018	-2.737	2.737	86.873	1368	142	1245.4
VRK1	Yes	Yes	9.651	9.308	11.586	24.788	30	31.331	10.182	28.706	2.819	2.819	18.525	1303	737	1246.4
MZT1	Yes	Yes	4.248	3.573	3.324	9.729	11.17	11.646	3.715	10.848	2.92	2.92	7.133	1236	1366	1249
KCNC3	Yes	Yes	10.352	8.093	9.873	3.469	3.222	2.964	9.439	3.218	-2.933	2.933	6.221	1227	1455	1249.8
ZNF763	Yes	Yes	1.524	2.122	2.781	0.97	0.612	0.497	2.142	0.693	-3.093	3.093	1.45	1131	2322	1250.1
CLK4	Yes	Yes	18.464	25.276	20.314	8.426	7.567	6.529	21.352	7.507	-2.844	2.844	13.844	1285	939	1250.4
DLL1	Yes	Yes	7.317	8.041	9.082	2.842	2.665	2.776	8.147	2.761	-2.95	2.95	5.385	1215	1570	1250.5
L3MBTL1	Yes	Yes	6.394	5.322	5.123	2.257	1.606	1.766	5.613	1.877	-2.991	2.991	3.736	1192	1780	1250.8
GM2A	Yes	Yes	58.581	56.786	57.683	19.802	20.982	21.821	57.683	20.868	-2.764	2.764	36.815	1346	395	1250.9
CCER2	Yes	Yes	3.401	2.35	2.269	0.883	0.904	0.827	2.674	0.871	-3.068	3.068	1.802	1147	2201	1252.4
UBE2V2	Yes	Yes	9.473	7.97	12.622	25.938	37.462	21.015	10.022	28.138	2.808	2.808	18.117	1311	752	1255.1
SLC12A5	Yes	Yes	2.883	2.951	3.215	0.836	1.39	0.751	3.016	0.992	-3.039	3.039	2.024	1159	2127	1255.8
BMP8B	Yes	Yes	51.725	47.03	49.515	138.188	133.475	132.077	49.423	134.58	2.723	2.723	85.157	1380	152	1257.2
FGL2		Yes	0.2	0.518	0.351	1.605	1.927	1.711	0.356	1.748	3.098	3.098	1.087	1124	2464	1258
BORA	Yes	Yes	5.723	3.429	3.951	12.947	12.9	11.717	4.368	12.521	2.867	2.867	8.154	1259	1284	1261.5
CST3	Yes	Yes	1396.49	1649.26	1545.79	525.948	610.774	562.461	1530.51	566.394	-2.702	2.702	964.117	1402	11	1262.9
NCL	Yes	Yes	111.889	132.947	101.63	285.605	305.402	346.838	115.488	312.615	2.707	2.707	197.127	1396	69	1263.3
SOCS3	Yes	Yes	2.471	3.19	3.375	0.935	1.341	0.703	3.012	0.993	-3.033	3.033	2.019	1167	2130	1263.3
FOXRED2	Yes	Yes	3.613	4.049	5.197	14.921	11.077	10.851	4.286	12.283	2.866	2.866	7.997	1260	1297	1263.7
WEE1	Yes	Yes	6.683	4.716	3.675	15.465	13.984	13.542	5.025	14.33	2.852	2.852	9.306	1273	1189	1264.6
PPT2-EGFL8	Yes	Yes	5.213	4.36	5.261	1.774	1.678	1.527	4.945	1.659	-2.98	2.98	3.286	1200	1847	1264.7
RCL1	Yes	Yes	6.042	7.922	5.412	16.939	18.922	19.026	6.459	18.296	2.833	2.833	11.837	1289	1046	1264.7
SEC11C	Yes	Yes	9.825	14.346	16.819	32.637	41.015	40.227	13.663	37.96	2.778	2.778	24.297	1339	603	1265.4
EMSY	Yes	Yes	3.522	2.628	1.935	7.312	8.812	7.554	2.695	7.892	2.929	2.929	5.197	1229	1598	1265.9
MARCKSL1	Yes	Yes	8.136	8.088	7.445	21.438	24.24	20.935	7.889	22.204	2.814	2.814	14.315	1305	918	1266.3
VPS33B	Yes	Yes	10.11	11.803	10.23	3.695	3.516	3.904	10.714	3.705	-2.892	2.892	7.01	1254	1379	1266.5
C20orf194	Yes	Yes	9.787	9.919	8.449	3.409	2.965	3.324	9.385	3.233	-2.903	2.903	6.152	1247	1463	1268.6
SLC26A1	Yes	Yes	10.54	10.425	10.99	4.34	3.279	3.473	10.652	3.697	-2.881	2.881	6.954	1256	1390	1269.4
HABP4	Yes	Yes	0.884	1.002	0.886	2.801	2.618	2.985	0.924	2.801	3.032	3.032	1.877	1170	2172	1270.2
FARSA	Yes	Yes	33.503	30.51	30.262	84.063	86.213	86.221	31.425	85.499	2.721	2.721	54.074	1382	273	1271.1
CACNA1A		Yes	0.634	0.183	0.354	2.989	1.943	2.07	0.39	2.334	3.065	3.065	1.309	1149	2372	1271.3
PDCD4	Yes	Yes	53.793	56.198	59.534	25.275	18.498	18.153	56.509	20.642	-2.738	2.738	35.866	1367	411	1271.4
RASGRP4	Yes	Yes	24.513	25.1	24.5	9.397	8.809	8.255	24.704	8.82	-2.801	2.801	15.884	1318	854	1271.6
MELTF	Yes	Yes	4.415	2.776	4.038	12.254	9.481	10.431	3.743	10.722	2.864	2.864	6.979	1261	1385	1273.4
AC007687.1		Yes	2.676	5.374	5.303	0.735	0.266	0.885	4.451	0.629	-3.023	3.023	1.791	1174	2206	1277.2
PPAN	Yes	Yes	7.997	8.983	8.357	24.195	21.266	25.368	8.446	23.609	2.795	2.795	15.164	1322	882	1278
CATSPER3	Yes	Yes	2.244	2.37	1.843	0.894	0.699	0.533	2.152	0.709	-3.037	3.037	1.444	1162	2324	1278.2
SNRNP25	Yes	Yes	22.554	20.586	25.31	55.791	64.79	65.91	22.817	62.164	2.724	2.724	39.347	1379	372	1278.3
NUDT15	Yes	Yes	2.864	3.626	3.354	10.55	9.397	8.324	3.281	9.424	2.872	2.872	6.142	1258	1465	1278.7
CDCA7L	Yes	Yes	7.91	10.074	10.161	27.895	25.171	25.321	9.382	26.129	2.785	2.785	16.747	1332	812	1280
NCAPD2	Yes	Yes	17.471	14.97	14.87	45.371	42.095	42.232	15.77	43.233	2.741	2.741	27.462	1363	544	1281.1
TSGA10	Yes	Yes	3.459	2.183	2.732	0.699	1.107	0.981	2.791	0.929	-3.003	3.003	1.862	1183	2178	1282.5
C21orf58	Yes	Yes	8.138	6.71	8.013	25.216	19.449	19.28	7.62	21.315	2.797	2.797	13.695	1320	946	1282.6
PINLYP	Yes	Yes	5.194	4.803	4.547	15.351	16.592	9.22	4.848	13.721	2.83	2.83	8.873	1291	1223	1284.2
FAM89A		Yes	1.052	2.407	0.829	7.139	7.934	7.016	1.43	7.363	2.914	2.914	4.608	1241	1673	1284.2
PAPLN	Yes	Yes	22.233	18.215	20.754	10.335	5.574	6.001	20.401	7.303	-2.793	2.793	13.098	1324	973	1288.9
CTNS	Yes	Yes	9.334	8.426	8.865	3.794	2.981	2.537	8.875	3.104	-2.859	2.859	5.771	1265	1514	1289.9
HCST	Yes	Yes	128.11	138.681	132.174	48.356	53.734	46.934	132.988	49.675	-2.677	2.677	83.314	1416	158	1290.2
ZNF132	Yes	Yes	0.708	0.631	0.665	2.456	1.976	1.639	0.668	2.023	3.028	3.028	1.355	1172	2356	1290.4
KIFC2	Yes	Yes	90.335	77.48	88.218	35.709	29.965	29.254	85.344	31.643	-2.697	2.697	53.701	1404	276	1291.2
TMUB2	Yes	Yes	67.949	59.116	71.359	26.458	22.896	23.919	66.141	24.424	-2.708	2.708	41.717	1395	358	1291.3
SERTAD1	Yes	Yes	6.121	5.844	5.423	2.192	1.975	1.795	5.796	1.987	-2.916	2.916	3.809	1239	1771	1292.2
SMC1A	Yes	Yes	8.936	9.846	9.061	27.666	25.079	24.158	9.281	25.634	2.762	2.762	16.353	1347	832	1295.5
RGS2	Yes	Yes	0.984	1.681	1.58	3.224	4.785	4.462	1.415	4.157	2.938	2.938	2.742	1223	1952	1295.9
FN3K	Yes	Yes	12.073	9.887	10.246	3.778	4.38	3.194	10.736	3.784	-2.837	2.837	6.951	1287	1391	1297.4
TGFBR3		Yes	0.257	0.506	0.185	1.536	1.841	2.904	0.316	2.094	3.037	3.037	1.03	1166	2483	1297.7
ATRN	Yes	Yes	20.086	21.007	21.752	6.697	7.984	7.929	20.948	7.537	-2.779	2.779	13.411	1336	954	1297.8
DUSP22	Yes	Yes	19.597	16.745	21.817	7.476	6.9	6.534	19.386	6.97	-2.781	2.781	12.417	1333	1014	1301.1
HADH	Yes	Yes	25.004	22.444	20.376	61.737	64.805	56.677	22.608	61.073	2.701	2.701	38.465	1403	386	1301.3
ALS2CL	Yes	Yes	14.427	12.436	12.921	5.678	4.49	3.987	13.261	4.718	-2.811	2.811	8.543	1308	1253	1302.5
IDNK	Yes	Yes	14.74	17.481	14.411	5.917	6.162	4.596	15.544	5.559	-2.796	2.796	9.986	1321	1136	1302.5
ENOPH1	Yes	Yes	10.785	8.453	8.177	23.382	27.689	24.371	9.138	25.147	2.752	2.752	16.009	1354	844	1303
ALYREF	Yes	Yes	49.113	49.705	54.372	130.824	138.663	138.287	51.063	135.925	2.662	2.662	84.861	1431	155	1303.4
CD93	Yes	Yes	12.174	13.694	11.135	34.861	32.682	33.313	12.334	33.619	2.726	2.726	21.284	1375	661	1303.6
SPRY2	Yes	Yes	3.963	4.232	2.819	10.01	10.556	10.596	3.671	10.387	2.829	2.829	6.716	1293	1412	1304.9
UTS2	Yes	Yes	37.335	42.364	44.935	12.652	15.603	17.687	41.545	15.314	-2.713	2.713	26.231	1388	566	1305.8
CEP72	Yes	Yes	3.192	2.581	3.885	9.448	8.651	9.358	3.219	9.153	2.843	2.843	5.933	1286	1488	1306.2
PXMP2	Yes	Yes	15.347	11.579	17.29	36.232	40.9	42.938	14.738	40.023	2.716	2.716	25.285	1387	581	1306.4
RNASET2	Yes	Yes	556.563	754.712	846.047	227.663	348.781	238.265	719.107	271.57	-2.648	2.648	447.537	1449	27	1306.8
MYO1C	Yes	Yes	20.157	20.273	21.386	8.383	6.957	7.021	20.605	7.454	-2.764	2.764	13.152	1345	970	1307.5
AHSA1	Yes	Yes	44.844	49.532	50.59	135.407	133.508	116.685	48.322	128.533	2.66	2.66	80.211	1436	166	1309
RUFY2		Yes	2.466	1.846	4.873	0.583	0.617	0.606	3.061	0.602	-2.994	2.994	1.229	1189	2399	1310
CA3		Yes	0.793	0.01	0.01	2.354	2.552	2.571	0.271	2.492	2.969	2.969	1.561	1203	2281	1310.8
SELENOK	Yes	Yes	12.415	7.961	12.552	29.837	28.55	31.36	10.976	29.916	2.726	2.726	18.94	1376	726	1311
PLOD3	Yes	Yes	34.649	36.569	31.004	91.478	91.183	89.735	34.074	90.799	2.665	2.665	56.725	1428	259	1311.1
PBLD	Yes	Yes	4.191	4.731	6.16	1.69	1.766	1.759	5.027	1.738	-2.892	2.892	3.289	1252	1846	1311.4
LENG8	Yes	Yes	207.833	224.852	231.023	107.496	69.714	73.236	221.236	83.482	-2.65	2.65	137.754	1448	86	1311.8
SIRT4		Yes	2.88	1.917	2.964	0.01	0.641	0.49	2.587	0.38	-2.989	2.989	1.275	1193	2381	1311.8
CABLES2	Yes	Yes	2.405	3.529	1.938	7.435	7.66	7.346	2.624	7.48	2.851	2.851	4.856	1275	1646	1312.1
TMPRSS9	Yes	Yes	4.648	3.308	4.924	1.5	1.071	1.857	4.293	1.476	-2.909	2.909	2.817	1244	1934	1313
PFKFB3	Yes	Yes	15.189	15.093	15.633	4.988	4.895	6.588	15.305	5.49	-2.788	2.788	9.815	1331	1154	1313.3
FCGR2C	Yes	Yes	7.519	9.329	7.48	23.183	21.152	22.493	8.11	22.276	2.747	2.747	14.166	1358	926	1314.8
MRPL17	Yes	Yes	12.385	10.542	12.596	31.203	30.819	34.46	11.841	32.161	2.716	2.716	20.32	1386	677	1315.1
ZKSCAN3	Yes	Yes	3.272	2.659	2.516	1.031	0.921	0.915	2.816	0.956	-2.946	2.946	1.86	1220	2179	1315.9
USP1	Yes	Yes	7.856	8.298	7.976	20.935	23.405	21.935	8.044	22.092	2.746	2.746	14.048	1359	930	1316.1
MT1E	Yes	Yes	27.33	21.085	26.982	60.963	70.531	69.852	25.132	67.115	2.671	2.671	41.983	1423	355	1316.2
ATAD3A	Yes	Yes	10.829	9.616	12.632	32.682	30.436	26.823	11.026	29.981	2.719	2.719	18.955	1383	725	1317.2
SELPLG	Yes	Yes	113.198	95.841	111.507	39.015	42.196	39.58	106.849	40.264	-2.654	2.654	66.585	1443	204	1319.1
PI4K2B	Yes	Yes	3.453	3.21	2.927	9.81	8.596	8.655	3.197	9.02	2.822	2.822	5.824	1300	1506	1320.6
SHC2	Yes	Yes	23.913	22.141	21.233	9.626	7.043	7.897	22.429	8.189	-2.739	2.739	14.24	1366	922	1321.6
BDH1	Yes	Yes	3.361	3.285	4.906	11.064	9.281	12.059	3.851	10.802	2.805	2.805	6.951	1314	1392	1321.8
RCC1	Yes	Yes	19.204	19.398	17.763	48.047	50.77	52.003	18.789	50.273	2.676	2.676	31.485	1417	475	1322.8
WDHD1		Yes	0.888	1.547	2.271	7.98	6.69	6.467	1.569	7.046	2.848	2.848	4.197	1278	1727	1322.9
MPHOSPH6	Yes	Yes	4.198	5.966	5.345	13.83	15.064	14.206	5.169	14.367	2.779	2.779	9.197	1338	1200	1324.2
PPWD1	Yes	Yes	38.59	41.949	38.676	15.907	13.247	15.084	39.738	14.746	-2.695	2.695	24.992	1407	589	1325.2
YPEL5	Yes	Yes	24.875	28.6	29.589	8.747	9.5	12.388	27.688	10.212	-2.711	2.711	17.476	1390	781	1329.1
SHISAL2A		Yes	0.175	1.14	0.347	3.574	4.437	3.313	0.554	3.775	2.906	2.906	2.173	1245	2086	1329.1
ZNF33A	Yes	Yes	9.932	8.016	8.332	2.487	3.521	3.341	8.76	3.116	-2.811	2.811	5.643	1307	1533	1329.6
MIF4GD	Yes	Yes	95.029	95.339	102.237	34.112	38.898	37.642	97.535	36.884	-2.644	2.644	60.652	1452	232	1330
ECE1	Yes	Yes	1.249	1.507	1.158	4.212	3.478	3.599	1.305	3.763	2.884	2.884	2.458	1255	2015	1331
ECHDC2	Yes	Yes	127.765	123.454	124.463	59.082	40.505	42.683	125.227	47.423	-2.641	2.641	77.804	1460	173	1331.3
NUP35	Yes	Yes	2.732	2.947	2.739	8.362	7.504	7.881	2.806	7.916	2.821	2.821	5.11	1301	1613	1332.2
TIMM21	Yes	Yes	4.419	3.632	5.424	9.342	14.96	13.149	4.492	12.484	2.779	2.779	7.992	1337	1298	1333.1
WDR27	Yes	Yes	47.667	50.643	47.598	18.39	16.65	19.688	48.636	18.243	-2.666	2.666	30.393	1426	499	1333.3
SLC19A1	Yes	Yes	9.323	10.759	9.407	34.018	23.089	22.802	9.829	26.637	2.71	2.71	16.807	1392	809	1333.7
UCHL3	Yes	Yes	7.348	7.776	11.344	22.997	23.821	25.149	8.823	23.989	2.719	2.719	15.167	1384	881	1333.7
SSH2	Yes	Yes	14.966	17.786	15.62	6.209	5.74	5.672	16.124	5.874	-2.745	2.745	10.25	1360	1118	1335.8
TSHZ3	Yes	Yes	1.037	0.705	1.192	2.648	3.042	2.845	0.978	2.845	2.91	2.91	1.867	1243	2175	1336.2
TOPBP1	Yes	Yes	11.644	11.542	10.712	32.79	30.271	28.314	11.299	30.458	2.696	2.696	19.159	1405	721	1336.6
CCR1	Yes	Yes	11.102	13.092	11.728	32.714	31.957	32.019	11.974	32.23	2.692	2.692	20.256	1410	679	1336.9
TMEM91	Yes	Yes	19.109	21.713	17.661	6.196	5.79	9.446	19.494	7.144	-2.729	2.729	12.35	1373	1017	1337.4
SFXN1	Yes	Yes	6.241	5.818	5.315	15.621	16.637	15.396	5.791	15.885	2.743	2.743	10.094	1361	1127	1337.6
PLPPR2	Yes	Yes	28.336	27.026	26.562	11.089	9.482	9.707	27.308	10.092	-2.706	2.706	17.215	1399	793	1338.4
ZNF322	Yes	Yes	2.435	3.631	3.569	1.016	1.302	1.013	3.211	1.11	-2.892	2.892	2.101	1253	2107	1338.4
HSD17B10	Yes	Yes	34.256	32.666	30.422	83.963	90.385	82.81	32.448	85.719	2.642	2.642	53.271	1457	279	1339.2
NME1-NME2		Yes	149.229	83.115	40.575	388.386	432.972	435.014	90.973	418.791	2.603	2.603	239.157	1484	55	1341.1
SLC35F2	Yes	Yes	3.913	4.851	5.527	15.039	11.701	12.62	4.764	13.12	2.754	2.754	8.356	1351	1266	1342.5
SKIDA1	Yes	Yes	10.863	9.874	9.855	3.891	3.563	3.549	10.198	3.668	-2.78	2.78	6.53	1334	1427	1343.3
MIOS	Yes	Yes	4.822	3.421	3.553	11.026	10.615	11.062	3.932	10.901	2.772	2.772	6.969	1340	1387	1344.7
CBX8	Yes	Yes	14.712	15.515	17.675	5.385	5.112	7.027	15.967	5.841	-2.734	2.734	10.126	1370	1124	1345.4
PHLDA3	Yes	Yes	1.58	1.577	1.148	4.725	3.521	4.025	1.435	4.09	2.851	2.851	2.655	1276	1970	1345.4
H2BC17		Yes	3.05	2.533	2.331	0.562	0.8	0.387	2.638	0.583	-2.914	2.914	1.531	1240	2294	1345.4
IPO9	Yes	Yes	7.107	9.284	9.032	24.62	21.53	22.716	8.474	22.955	2.709	2.709	14.481	1394	911	1345.7
CYCS	Yes	Yes	10.788	6.159	9.326	22.362	24.152	24.573	8.757	23.695	2.706	2.706	14.938	1400	892	1349.2
TEPSIN	Yes	Yes	39.78	35.834	45.03	18.143	12.233	14.963	40.215	15.113	-2.661	2.661	25.102	1434	586	1349.2
PHF10	Yes	Yes	170.907	164.087	167.95	61.216	64.338	67.752	167.648	64.435	-2.602	2.602	103.213	1486	119	1349.3
HLA-C	Yes	Yes	364.956	337.844	352.866	125.969	139.453	142.317	351.889	135.913	-2.589	2.589	215.976	1493	61	1349.8
MSX2	Yes	Yes	2.705	4.068	3.539	0.974	1.517	1.122	3.438	1.204	-2.855	2.855	2.233	1270	2070	1350
SAT1	Yes	Yes	39.96	56.511	48.758	17.851	18.074	18.856	48.41	18.261	-2.651	2.651	30.149	1445	502	1350.7
PRKDC	Yes	Yes	12.465	13.434	11.293	37.547	30.373	31.19	12.397	33.037	2.665	2.665	20.639	1427	673	1351.6
SMOX	Yes	Yes	1.061	0.815	0.692	2.569	2.931	1.935	0.856	2.478	2.894	2.894	1.622	1251	2261	1352
STIP1	Yes	Yes	56.214	53.683	59.338	144.482	141.894	152.708	56.411	146.361	2.595	2.595	89.95	1490	134	1354.4
GNG7	Yes	Yes	6.119	7.087	6.584	2.628	2.666	1.765	6.597	2.353	-2.804	2.804	4.244	1315	1720	1355.5
PIP5KL1	Yes	Yes	11.754	10.357	10.469	4.146	4.815	2.871	10.86	3.944	-2.754	2.754	6.916	1352	1394	1356.2
MNX1	Yes	Yes	3.762	5.302	4.765	1.589	1.606	1.699	4.61	1.631	-2.826	2.826	2.979	1296	1900	1356.4
CYBRD1		Yes	0.926	1.251	1.875	5.278	5.608	5.866	1.35	5.584	2.815	2.815	3.403	1304	1833	1356.9
CILK1	Yes	Yes	4.269	4.652	4.514	2.009	1.366	1.378	4.478	1.584	-2.827	2.827	2.894	1295	1916	1357.1
JMJD7-PLA2G4B	Yes	Yes	13.971	16.275	11.709	6.087	4.677	4.611	13.985	5.125	-2.729	2.729	8.86	1372	1225	1357.3
BMP2	Yes	Yes	0.625	0.535	0.787	1.611	2.43	1.626	0.649	1.889	2.91	2.91	1.24	1242	2396	1357.4
NSDHL	Yes	Yes	8.751	9.029	8.563	21.401	27.089	22.419	8.781	23.636	2.692	2.692	14.855	1409	896	1357.7
ARRB2	Yes	Yes	10.719	9.026	10.779	26.029	27.422	28.136	10.175	27.196	2.673	2.673	17.021	1422	802	1360
RHBDF1	Yes	Yes	10.655	8.782	11.173	4.022	3.404	3.694	10.203	3.707	-2.753	2.753	6.497	1353	1433	1361
RGL2	Yes	Yes	158.672	179.336	166.787	79.116	54.978	61.2	168.265	65.098	-2.585	2.585	103.167	1499	120	1361.1
PIPOX	Yes	Yes	8.701	9.824	10.054	3.66	3.741	2.95	9.527	3.45	-2.761	2.761	6.076	1349	1474	1361.5
SORT1	Yes	Yes	1.993	1.71	1.763	4.69	5.349	5.302	1.822	5.114	2.807	2.807	3.292	1312	1845	1365.3
MLNR	Yes	Yes	1.583	1.093	1.891	5.125	3.891	3.864	1.522	4.294	2.821	2.821	2.772	1302	1946	1366.4
PRMT5	Yes	Yes	20.656	19.92	21.125	53.73	52.434	55.464	20.567	53.876	2.62	2.62	33.309	1469	446	1366.7
CNOT9	Yes	Yes	15.116	11.533	16.571	31.741	39.307	43.351	14.407	38.133	2.647	2.647	23.727	1450	620	1367
BATF	Yes	Yes	10.396	8.445	9.831	24.323	28.625	23.503	9.557	25.484	2.666	2.666	15.926	1425	851	1367.6
U2AF1L4	Yes	Yes	32.217	22.097	29.877	10.71	10.954	9.977	28.064	10.547	-2.661	2.661	17.517	1435	777	1369.2
BCL2L12	Yes	Yes	16.691	16.984	18.611	46.939	45.966	44.652	17.429	45.852	2.631	2.631	28.423	1463	528	1369.5
LSM4	Yes	Yes	43.416	47.431	51.232	127.188	136.578	103.201	47.36	122.323	2.583	2.583	74.963	1502	183	1370.1
EPM2A	Yes	Yes	0.815	0.852	1.198	2.947	2.464	2.746	0.955	2.719	2.848	2.848	1.764	1279	2220	1373.1
TREML1	Yes	Yes	0.884	0.877	0.715	2.362	2.687	2.017	0.825	2.355	2.854	2.854	1.53	1271	2295	1373.4
C16orf95	Yes		0.79	0.956	1.242	1.834	3.049	3.621	0.996	2.835	2.845	2.845	1.838	1283	2191	1373.8
PNOC		Yes	0.01	0.604	1.233	3.598	3.952	3.484	0.616	3.678	2.825	2.825	2.251	1299	2064	1375.5
KDM1B	Yes	Yes	10.044	13.602	10.062	3.941	4.416	4.011	11.236	4.122	-2.725	2.725	7.113	1377	1371	1376.4
SPA17		Yes	0.697	0.838	0.666	2.388	2.627	7.683	0.734	4.233	2.848	2.848	1.549	1277	2285	1377.8
TMEM231	Yes	Yes	0.51	0.769	0.87	2.285	1.748	2.106	0.716	2.046	2.857	2.857	1.33	1269	2362	1378.3
PPIH	Yes	Yes	93.028	91.812	110.24	239.523	235.329	279.234	98.36	251.362	2.556	2.556	153.002	1525	79	1380.4
SERPINB6	Yes	Yes	33.922	34.147	29.019	13.482	12.266	11.005	32.363	12.251	-2.642	2.642	20.112	1458	685	1380.7
DAZAP1	Yes	Yes	46.165	45.342	45.033	120.979	113.728	116.386	45.513	117.031	2.571	2.571	71.518	1513	193	1381
PODXL2	Yes	Yes	11.22	10.387	12.143	29.236	29.81	30.169	11.25	29.738	2.643	2.643	18.488	1454	738	1382.4
HPRT1	Yes	Yes	8.603	12.13	11.56	27.156	26.518	31.769	10.764	28.481	2.646	2.646	17.717	1451	767	1382.6
MACROH2A2	Yes	Yes	1.139	0.827	1.193	3.44	2.229	3.254	1.053	2.974	2.826	2.826	1.922	1297	2154	1382.7
PPCDC	Yes	Yes	4.332	7.289	6.684	12.119	21.733	15.249	6.102	16.367	2.682	2.682	10.265	1413	1117	1383.4
NKG7	Yes	Yes	17.221	14.382	15.838	39.534	42.09	42.294	15.813	41.306	2.612	2.612	25.493	1474	579	1384.5
IFRD2	Yes	Yes	16.942	22.197	22.467	49.15	60.868	49.871	20.535	53.296	2.595	2.595	32.761	1489	458	1385.9
CDK2	Yes	Yes	11.219	13.555	15.106	30.764	36.164	37.377	13.293	34.768	2.615	2.615	21.475	1471	658	1389.7
GIMAP1	Yes	Yes	3.74	2.857	3.235	1.115	1.193	1.197	3.278	1.168	-2.806	2.806	2.109	1313	2105	1392.2
DHRS7B	Yes	Yes	20.52	21.634	21.847	7.678	8.294	8.125	21.333	8.032	-2.656	2.656	13.301	1441	959	1392.8
B4GALNT1		Yes	0.285	0.584	0.438	1.664	2.215	1.913	0.436	1.931	2.851	2.851	1.08	1274	2467	1393.3
NID1	Yes	Yes	24.615	29.727	27.503	73.125	68.935	68.531	27.282	70.197	2.573	2.573	42.915	1511	345	1394.4
NFATC2		Yes	1.429	2.305	1.116	6.722	6.336	6.575	1.617	6.544	2.749	2.749	4.031	1356	1745	1394.9
PPP1R13B	Yes	Yes	1.076	0.721	1.102	2.078	3.485	2.588	0.967	2.717	2.811	2.811	1.75	1306	2225	1397.9
HMGB1	Yes	Yes	35.962	40.229	37.044	110.549	91.879	86.569	37.745	96.332	2.552	2.552	58.588	1529	249	1401
MRPL39	Yes	Yes	5.116	9.758	7.41	17.995	19.875	21.224	7.428	19.698	2.652	2.652	12.27	1444	1022	1401.8
TIAL1	Yes	Yes	46.443	50.127	41.039	16.189	17.349	19.735	45.87	17.757	-2.583	2.583	28.112	1501	532	1404.1
MPI	Yes	Yes	8.013	6.644	10.311	23.342	22.607	20.028	8.323	21.992	2.642	2.642	13.67	1455	947	1404.2
SAE1	Yes	Yes	20.837	22.434	23.926	56.104	57.924	58.486	22.399	57.505	2.567	2.567	35.106	1515	417	1405.2
USP37	Yes	Yes	1.172	1.304	0.955	3.278	3.776	2.52	1.144	3.191	2.79	2.79	2.047	1326	2118	1405.2
EXOSC3	Yes		16.566	25.41	21.326	37.345	74.037	51.484	21.101	54.289	2.573	2.573	33.188	1512	449	1405.7
ABHD17C	Yes	Yes	3.723	4.141	2.989	9.875	10.277	9.182	3.618	9.778	2.703	2.703	6.16	1401	1461	1407
FAM131A	Yes	Yes	5.272	4.737	8.403	1.977	2.634	2.121	6.137	2.244	-2.735	2.735	3.893	1369	1763	1408.4
CD52	Yes	Yes	20.558	21.274	27.454	51.646	66.476	59.356	23.096	59.159	2.562	2.562	36.064	1520	406	1408.6
DNAJC9	Yes	Yes	4.817	2.639	4.98	11.735	11.888	9.758	4.145	11.127	2.684	2.684	6.982	1412	1384	1409.2
BORCS6	Yes	Yes	9.974	7.795	9.642	3.106	3.157	3.866	9.137	3.376	-2.706	2.706	5.761	1398	1515	1409.7
DCK	Yes	Yes	8.567	8.367	8.509	22.76	22.217	21.961	8.481	22.313	2.631	2.631	13.832	1462	941	1409.9
ZNF724	Yes	Yes	0.61	0.565	0.55	1.405	1.856	1.618	0.575	1.626	2.83	2.83	1.052	1292	2476	1410.4
SELENOI	Yes	Yes	1.753	1.395	1.949	4.594	5.737	3.672	1.699	4.668	2.747	2.747	2.969	1357	1902	1411.5
SMAD6	Yes	Yes	2.835	1.955	2.672	8.724	5.747	5.863	2.488	6.778	2.725	2.725	4.29	1378	1716	1411.8
TTLL12	Yes	Yes	18.62	14.707	16.6	41.655	44.176	42.794	16.642	42.875	2.576	2.576	26.233	1507	564	1412.7
SLIRP	Yes	Yes	35.828	52.449	59.854	109.054	130.843	135.183	49.377	125.027	2.532	2.532	75.65	1551	179	1413.8
ARHGAP12	Yes	Yes	3.632	4.088	4.021	1.254	1.588	1.415	3.914	1.419	-2.758	2.758	2.494	1350	2004	1415.4
GPR55	Yes	Yes	0.393	0.713	0.627	1.875	1.403	1.621	0.578	1.633	2.826	2.826	1.055	1298	2474	1415.6
NXT1	Yes	Yes	8.16	8.558	7.719	19.056	23.605	21.445	8.145	21.369	2.623	2.623	13.223	1466	967	1416.1
LYAR	Yes	Yes	6.958	6.727	6.27	18.536	16.222	18.001	6.652	17.586	2.644	2.644	10.935	1453	1085	1416.2
ALDH3A2	Yes	Yes	14.234	13.086	16.547	4.967	5.792	5.757	14.622	5.505	-2.656	2.656	9.117	1440	1208	1416.8
WDR77	Yes	Yes	14.8	14.457	15.235	36.943	40.458	37.264	14.831	38.221	2.577	2.577	23.391	1506	625	1417.9
MAMDC4	Yes	Yes	3.513	3.107	3.942	11.216	8.692	8.449	3.521	9.452	2.685	2.685	5.932	1411	1489	1418.8
FAIM	Yes	Yes	1.185	1.719	1.878	3.387	4.298	5.427	1.594	4.371	2.743	2.743	2.777	1362	1944	1420.2
GNA14	Yes	Yes	4.845	5.904	4.066	1.837	1.714	1.872	4.938	1.808	-2.732	2.732	3.131	1371	1871	1421
COMTD1	Yes	Yes	10.08	9.344	9.748	3.201	3.233	4.472	9.724	3.635	-2.675	2.675	6.089	1418	1470	1423.2
ZFYVE27	Yes	Yes	19.028	21.408	22.03	8.086	8.111	7.716	20.822	7.971	-2.612	2.612	12.851	1473	987	1424.4
NOL4L	Yes	Yes	4.582	3.819	3.11	10.346	9.69	10.666	3.837	10.234	2.667	2.667	6.397	1424	1438	1425.4
SLBP	Yes	Yes	24.889	22.054	21.49	52.37	57.392	64.187	22.811	57.983	2.542	2.542	35.172	1538	415	1425.7
INTS6L	Yes	Yes	3.242	2.783	3.333	8.477	7.7	9.034	3.119	8.404	2.694	2.694	5.284	1408	1588	1426
ZNF589	Yes	Yes	18.594	19.133	18.999	6.715	6.928	7.996	18.909	7.213	-2.621	2.621	11.696	1468	1051	1426.3
DENND10	Yes	Yes	21.002	28.096	18.983	9.419	8.037	8.682	22.693	8.713	-2.605	2.605	13.981	1482	934	1427.2
BTN3A2	Yes	Yes	12.773	11.521	11.903	5.269	4.225	4.13	12.066	4.541	-2.657	2.657	7.524	1439	1327	1427.8
NRBP2	Yes	Yes	20.359	19.37	20.497	7.797	7.091	8.172	20.075	7.687	-2.612	2.612	12.388	1475	1015	1429
CLK1	Yes	Yes	43.39	51.555	50.074	20.389	17.867	18.609	48.34	18.955	-2.55	2.55	29.385	1532	509	1429.7
STARD13	Yes	Yes	0.942	0.852	1.234	2.644	2.388	3.353	1.009	2.795	2.769	2.769	1.786	1344	2208	1430.4
RSAD1	Yes	Yes	40.142	37.982	39.962	15.37	14.664	16.132	39.362	15.389	-2.558	2.558	23.973	1522	612	1431
CHML	Yes	Yes	1.629	2.063	1.903	6.546	4.413	4.241	1.865	5.067	2.717	2.717	3.202	1385	1862	1432.7
NAGA	Yes	Yes	28.005	26.641	26.554	70.447	68.004	67.041	27.067	68.497	2.531	2.531	41.431	1554	359	1434.5
ZNF783	Yes	Yes	13.203	22.304	22.458	7.849	6.434	7.941	19.322	7.408	-2.608	2.608	11.914	1478	1043	1434.5
ZBTB22	Yes	Yes	29.071	28.111	30.704	11.633	10.636	11.879	29.295	11.383	-2.574	2.574	17.913	1510	761	1435.1
H2AC20	Yes	Yes	2.818	3.424	3.291	6.956	8.324	10.215	3.178	8.498	2.674	2.674	5.321	1419	1582	1435.3
ZNF584	Yes	Yes	1.96	1.344	2.328	5.16	5.65	4.463	1.877	5.091	2.712	2.712	3.214	1389	1860	1436.1
GPX7	Yes	Yes	16.037	13.958	17.712	37.258	41.683	42.815	15.903	40.585	2.552	2.552	24.683	1530	595	1436.5
CLDN9		Yes	1.864	1.951	2.365	0.293	0.668	0.01	2.06	0.324	-2.79	2.79	1.196	1328	2413	1436.5
AC074143.1	Yes	Yes	8.506	7.037	12.472	4.012	3.109	3.398	9.338	3.506	-2.663	2.663	5.832	1429	1505	1436.6
ZNF117	Yes	Yes	15.864	19.376	16.915	8.478	5.493	5.999	17.385	6.657	-2.612	2.612	10.728	1476	1097	1438.1
RFC2	Yes	Yes	13.063	14.563	16.815	33.028	40.622	39.809	14.814	37.82	2.553	2.553	23.006	1528	630	1438.2
SPIN2B	Yes	Yes	4.253	3.09	3.65	0.977	1.592	1.46	3.664	1.343	-2.729	2.729	2.321	1374	2044	1441
SLC22A4	Yes	Yes	0.965	0.89	1.524	3.226	2.898	3.133	1.126	3.086	2.739	2.739	1.959	1364	2147	1442.3
EPAS1	Yes	Yes	14.252	15.052	15.683	5.258	5.746	6.193	14.995	5.733	-2.616	2.616	9.263	1470	1196	1442.6
CPEB4	Yes	Yes	4.689	3.996	5.595	1.745	1.913	1.613	4.76	1.757	-2.709	2.709	3.003	1393	1896	1443.3
ITGB3BP	Yes	Yes	3.763	4.426	4.014	10.922	10.661	10.76	4.068	10.781	2.65	2.65	6.713	1447	1413	1443.6
TMEM80	Yes	Yes	37.488	43.727	32.921	18.415	16.161	10.272	38.045	14.949	-2.545	2.545	23.096	1536	628	1445.2
ODF2	Yes	Yes	16.137	15.48	15.735	43.764	40.507	36.041	15.784	40.104	2.541	2.541	24.32	1540	602	1446.2
GLRB		Yes	0.479	0.626	0.58	3.921	2.805	1.74	0.562	2.822	2.78	2.78	1.114	1335	2449	1446.4
NUDT1	Yes	Yes	26.127	29.026	27.177	68.42	66.466	72.615	27.443	69.167	2.52	2.52	41.724	1568	357	1446.9
WASHC2C	Yes	Yes	15.293	14.795	16.546	5.645	5.853	6.382	15.545	5.96	-2.608	2.608	9.584	1479	1171	1448.2
GNMT	Yes	Yes	3.886	3.209	3.4	1.41	0.919	1.525	3.498	1.285	-2.723	2.723	2.214	1381	2076	1450.5
CTSW	Yes	Yes	13.1	13.605	15.786	5.39	5.483	5.415	14.164	5.429	-2.609	2.609	8.734	1477	1237	1453
ARHGEF3	Yes	Yes	2.103	2.3	1.893	5.647	6.326	4.911	2.099	5.628	2.682	2.682	3.529	1414	1812	1453.8
PGBD1	Yes	Yes	1.651	1.792	1.663	0.859	0.538	0.446	1.702	0.614	-2.77	2.77	1.088	1343	2462	1454.9
ZNF248	Yes	Yes	4.659	4.08	3.608	1.472	1.833	1.256	4.116	1.521	-2.707	2.707	2.595	1397	1981	1455.4
MAP7D3	Yes	Yes	2.705	2.095	3.66	7.666	6.925	7.92	2.82	7.504	2.661	2.661	4.684	1433	1664	1456.1
ILF2	Yes	Yes	71.307	73.062	65.564	171.934	175.916	175.367	69.978	174.406	2.492	2.492	104.428	1607	116	1457.9
PDCD5	Yes	Yes	28.197	35.005	27.716	76.163	72.853	78.934	30.306	75.983	2.507	2.507	45.677	1585	325	1459
BCL2	Yes	Yes	8.189	9.364	9.058	23.892	21.436	22.792	8.871	22.707	2.56	2.56	13.836	1521	940	1462.9
HAUS5	Yes	Yes	5.027	5.72	5.521	16.317	12.207	13.728	5.423	14.084	2.597	2.597	8.661	1488	1243	1463.5
FOXO4	Yes	Yes	6.518	5.345	6.182	2.491	2.029	2.255	6.015	2.259	-2.663	2.663	3.757	1430	1778	1464.8
SAAL1	Yes	Yes	5.193	6.538	4.438	12.483	14.22	15.246	5.39	13.983	2.594	2.594	8.593	1491	1248	1466.7
DBF4	Yes	Yes	3.047	4.229	3.016	10.842	8.56	7.782	3.431	9.061	2.641	2.641	5.631	1459	1538	1466.9
ATAT1	Yes		9.091	5.146	6.603	3.456	2.601	1.79	6.946	2.616	-2.656	2.656	4.331	1442	1712	1469
GAMT	Yes	Yes	30.275	22.633	26.76	59.547	70.371	69.415	26.556	66.444	2.502	2.502	39.888	1592	366	1469.4
TSPAN4	Yes	Yes	3.91	3.262	3.291	9.265	9.935	8.31	3.488	9.17	2.629	2.629	5.682	1464	1527	1470.3
MXRA7	Yes	Yes	16.414	19.189	19.575	5.972	8.016	7.51	18.393	7.166	-2.567	2.567	11.227	1516	1069	1471.3
ADRB1	Yes	Yes	3.651	4.908	5.146	12.462	11.332	11.871	4.568	11.888	2.602	2.602	7.32	1485	1349	1471.4
CKAP5	Yes	Yes	11.856	12.029	14.753	34.118	32.478	31.101	12.879	32.566	2.529	2.529	19.686	1559	696	1472.7
AIFM2	Yes	Yes	3.353	3.859	3.287	1.162	1.268	1.466	3.5	1.299	-2.695	2.695	2.201	1406	2080	1473.4
NPDC1	Yes	Yes	22.315	18.553	20.098	56.924	46.863	49.297	20.322	51.028	2.511	2.511	30.706	1583	488	1473.5
ZNF850		Yes	0.638	0.489	0.616	4.284	1.747	1.836	0.581	2.622	2.739	2.739	1.109	1365	2453	1473.8
PTDSS1	Yes	Yes	61.254	39.355	40.168	109.287	124.695	116.108	46.926	116.697	2.487	2.487	69.771	1616	197	1474.1
SETMAR	Yes	Yes	3.675	2.512	4.156	10.07	8.799	8.259	3.448	9.043	2.623	2.623	5.595	1467	1544	1474.7
DNAJC10	Yes	Yes	1.573	2.237	1.86	5.592	3.788	5.712	1.89	5.031	2.662	2.662	3.141	1432	1869	1475.7
SNRNP40	Yes	Yes	20.834	21.018	19.057	46.183	57.56	48.909	20.303	50.884	2.506	2.506	30.581	1587	491	1477.4
MED11	Yes	Yes	17.575	20.887	21.093	7.129	6.693	9.503	19.852	7.775	-2.553	2.553	12.077	1527	1037	1478
NUP210	Yes	Yes	45.497	40.283	41.116	111.089	103.578	100.647	42.299	105.105	2.485	2.485	62.806	1620	218	1479.8
OAS3	Yes	Yes	2.214	2.441	3.53	7.942	6.708	6.975	2.728	7.208	2.642	2.642	4.48	1456	1695	1479.9
KIF22	Yes	Yes	39.989	36.67	42.577	100.892	97.189	98.401	39.745	98.827	2.487	2.487	59.082	1618	242	1480.4
PKP4	Yes	Yes	18.401	13.362	18.145	41.85	40.263	43.267	16.636	41.793	2.512	2.512	25.157	1580	584	1480.4
KANK1	Yes	Yes	1.534	1.223	1.559	4.18	3.517	3.844	1.439	3.847	2.674	2.674	2.408	1420	2027	1480.7
BORCS7	Yes	Yes	4.277	6.482	4.046	2.166	1.92	1.486	4.935	1.857	-2.657	2.657	3.078	1438	1881	1482.3
TCOF1	Yes	Yes	9.296	8.769	10.684	22.59	24.044	26.273	9.583	24.302	2.536	2.536	14.72	1547	903	1482.6
POLD3	Yes	Yes	11.22	12.267	9.95	28.265	27.554	28.684	11.146	28.168	2.527	2.527	17.022	1561	801	1485
BRME1		Yes	0.203	0.803	0.413	5	2.176	3.93	0.473	3.702	2.71	2.71	1.373	1391	2348	1486.7
MRPL3	Yes	Yes	32.888	36.261	30.417	80.691	80.792	85.974	33.189	82.485	2.485	2.485	49.297	1619	300	1487.1
MAD2L2	Yes	Yes	27.167	33.03	28.47	69.871	76.343	74.293	29.556	73.502	2.487	2.487	43.946	1615	340	1487.5
TSEN15	Yes	Yes	7.083	6.36	8.209	14.423	21.421	19.268	7.218	18.371	2.545	2.545	11.153	1535	1071	1488.6
ABTB1	Yes	Yes	26.235	29.372	30.759	12.813	10.393	11.057	28.789	11.421	-2.521	2.521	17.368	1567	786	1488.9
NR2C2AP	Yes	Yes	3.842	5.927	6.966	12.326	13.297	17.268	5.579	14.297	2.563	2.563	8.718	1518	1238	1490
PRAG1	Yes	Yes	5.716	6.846	6.052	15.709	15.904	15.956	6.205	15.856	2.555	2.555	9.651	1526	1167	1490.1
WDR43	Yes	Yes	7.329	9.041	8.219	21.679	20.993	19.749	8.197	20.807	2.538	2.538	12.61	1544	1005	1490.1
SET	Yes	Yes	47.234	47.691	50.757	121.289	112.187	126.327	48.56	119.934	2.47	2.47	71.374	1635	194	1490.9
SLC2A4RG	Yes	Yes	96.403	88.38	88.148	227.377	219.829	221.255	90.977	222.82	2.449	2.449	131.843	1648	92	1492.4
CRELD2	Yes	Yes	23.689	20.216	18.944	52.144	49.042	55.357	20.95	52.181	2.491	2.491	31.231	1608	479	1495.1
PWWP2B	Yes	Yes	16.923	16.734	19.106	6.319	7.532	6.909	17.588	6.92	-2.542	2.542	10.668	1539	1101	1495.2
PPHLN1	Yes	Yes	15.465	18.463	16.404	39.829	44.596	41.243	16.777	41.889	2.497	2.497	25.112	1601	585	1499.4
DZIP1	Yes	Yes	0.95	0.995	1.213	2.503	2.696	3.241	1.052	2.813	2.673	2.673	1.761	1421	2221	1501
PARP2	Yes	Yes	6.13	7.463	8.18	18.021	17.684	19.461	7.258	18.389	2.534	2.534	11.131	1549	1073	1501.4
CCT3	Yes	Yes	134.644	149.239	143.883	328.282	348.068	366.565	142.589	347.638	2.438	2.438	205.049	1661	66	1501.5
CTU2	Yes	Yes	6.62	6.908	5.535	17.371	15.962	15.06	6.354	16.131	2.539	2.539	9.777	1543	1159	1504.6
BLVRB	Yes	Yes	74.008	81.25	73.598	27.968	33.352	31.355	76.285	30.892	-2.469	2.469	45.394	1636	329	1505.3
DHRS12	Yes	Yes	11.532	11.183	10.518	2.879	5.702	4.376	11.078	4.319	-2.565	2.565	6.759	1517	1403	1505.6
NAMPT	Yes	Yes	2.614	3.186	2.12	6.771	7.292	6.554	2.64	6.872	2.603	2.603	4.233	1483	1722	1506.9
NEDD9	Yes	Yes	6.387	7.966	7.669	2.901	2.818	2.757	7.341	2.825	-2.598	2.598	4.515	1487	1688	1507.1
SNAP47	Yes	Yes	11.791	13.617	14.059	35.453	29.973	33.164	13.156	32.863	2.498	2.498	19.708	1598	694	1507.6
HMGN2	Yes	Yes	177.883	187.338	204.395	421.211	498.156	464.612	189.872	461.327	2.43	2.43	271.455	1671	44	1508.3
MNT	Yes	Yes	15.294	14.568	14.288	7.731	4.71	4.941	14.717	5.794	-2.54	2.54	8.922	1541	1218	1508.7
SC5D	Yes	Yes	3.639	3.311	3.611	7.624	12.445	7.159	3.52	9.076	2.578	2.578	5.556	1505	1549	1509.4
FKBP5	Yes	Yes	11.821	13.732	12.163	31.133	32.031	31.077	12.572	31.414	2.499	2.499	18.842	1597	727	1510
SYNPO	Yes	Yes	0.743	0.82	0.805	2.068	2.318	1.96	0.789	2.115	2.681	2.681	1.326	1415	2365	1510
LRIG1	Yes	Yes	3.194	2.56	3.484	7.717	8.51	7.661	3.079	7.963	2.586	2.586	4.883	1497	1643	1511.6
POLD1	Yes	Yes	35.404	26.94	24.692	92.444	59.93	61.773	29.012	71.383	2.46	2.46	42.371	1641	349	1511.8
SNX33	Yes	Yes	8.052	7.856	7.745	3.221	3.211	2.717	7.884	3.05	-2.585	2.585	4.834	1498	1650	1513.2
SKAP2	Yes	Yes	8.045	7.923	9.403	20.847	21.662	21.377	8.457	21.295	2.518	2.518	12.838	1572	989	1513.7
ARL17A	Yes	Yes	11.594	7.075	9.075	3.405	3.493	3.902	9.248	3.6	-2.569	2.569	5.648	1514	1531	1515.7
PPAT	Yes	Yes	2.546	2.383	4.463	7.244	9.489	7.483	3.131	8.072	2.578	2.578	4.942	1503	1635	1516.2
POLR2L	Yes	Yes	46.725	35.956	46.885	100	104.041	112.088	43.189	105.376	2.44	2.44	62.188	1660	225	1516.5
AK4P3		Yes	0.282	1.02	0.831	3.089	2.711	3.21	0.711	3.003	2.659	2.659	1.691	1437	2238	1517.1
IFI35	Yes	Yes	62.2	63.5	68.274	24.945	28.256	25.831	64.658	26.344	-2.454	2.454	38.314	1643	388	1517.5
MTCH2	Yes	Yes	22.05	19.382	29.771	58.962	64.853	51.491	23.735	58.435	2.462	2.462	34.701	1639	424	1517.5
LYRM9	Yes	Yes	3.585	6.054	6.081	1.958	2.388	1.688	5.24	2.011	-2.606	2.606	3.229	1481	1858	1518.7
SLC25A10	Yes	Yes	19.538	16.511	20.31	48.643	45.017	45.871	18.786	46.51	2.476	2.476	27.724	1630	536	1520.6
MALSU1	Yes	Yes	7.271	8.313	5.916	17.585	17.822	18.778	7.167	18.062	2.52	2.52	10.895	1569	1089	1521
CORO2A	Yes	Yes	3.068	3.069	2.791	8.113	7.005	7.868	2.976	7.662	2.575	2.575	4.686	1509	1663	1524.4
GPR160	Yes	Yes	92.863	85.975	92.036	36.212	39.137	35.961	90.291	37.103	-2.434	2.434	53.188	1666	280	1527.4
CLDN12	Yes	Yes	8.954	9.274	10.75	3.31	3.297	4.75	9.659	3.786	-2.552	2.552	5.874	1531	1497	1527.6
GAB2	Yes	Yes	20.356	22.216	22.453	8.471	9.046	8.458	21.675	8.658	-2.503	2.503	13.017	1589	978	1527.9
EFNB1	Yes	Yes	2.007	2.641	2.795	6.124	6.367	6.702	2.481	6.397	2.578	2.578	3.916	1504	1759	1529.5
BMP8A	Yes	Yes	3.118	3.652	3.331	8.871	8.813	8.131	3.367	8.605	2.556	2.556	5.238	1523	1593	1530
IARS1	Yes	Yes	17.715	34.223	18.123	57.528	56.136	57.861	23.354	57.175	2.448	2.448	33.821	1652	438	1530.6
RBM12B	Yes	Yes	4.09	3.818	4.235	10.139	9.491	11.202	4.048	10.277	2.539	2.539	6.23	1542	1453	1533.1
ANKLE1	Yes	Yes	4.636	4.748	2.938	10.493	10.663	10.112	4.107	10.423	2.538	2.538	6.315	1545	1444	1534.9
HEXIM1	Yes	Yes	28.438	24.202	24.68	10.642	9.646	10.756	25.773	10.348	-2.491	2.491	15.425	1609	872	1535.3
CTSZ	Yes	Yes	110.87	93.875	119.162	245.722	258.543	277.337	107.969	260.534	2.413	2.413	152.565	1698	81	1536.3
MAP4K4	Yes	Yes	10.299	8.714	8.916	23.419	23.364	22.891	9.309	23.225	2.495	2.495	13.915	1604	936	1537.2
TCTEX1D1	Yes	Yes	26.23	25.384	26.562	71.684	53.224	65.473	26.059	63.461	2.435	2.435	37.402	1665	394	1537.9
TAF4B		Yes	0.798	1.006	0.494	3.169	2.918	2.651	0.766	2.913	2.634	2.634	1.645	1461	2254	1540.3
HSP90AA1	Yes	Yes	172.159	167.52	178.725	382.05	441.301	424.829	172.801	416.06	2.408	2.408	243.259	1706	54	1540.8
CSTF2	Yes	Yes	4.308	5.238	5.272	12.28	11.972	13.129	4.939	12.46	2.523	2.523	7.521	1565	1330	1541.5
TXN	Yes	Yes	126.568	131.236	140.899	311.965	323.228	325.029	132.901	320.074	2.408	2.408	187.173	1705	71	1541.6
TAF9B	Yes	Yes	1.918	2.699	1.428	5.207	5.319	5.04	2.015	5.189	2.575	2.575	3.174	1508	1866	1543.8
NAP1L4	Yes	Yes	35.583	32.227	35.157	83.485	87.348	78.625	34.322	83.153	2.423	2.423	48.83	1683	305	1545.2
ITGA4	Yes	Yes	12.442	14.795	12.015	33.708	31.977	31.063	13.084	32.249	2.465	2.465	19.166	1638	720	1546.2
WASHC2A	Yes	Yes	13.019	12.331	14.713	5.03	5.304	5.587	13.354	5.307	-2.516	2.516	8.047	1575	1292	1546.7
POT1	Yes	Yes	4.091	4.403	3.433	7.927	11.664	10.591	3.976	10.06	2.53	2.53	6.084	1556	1472	1547.6
ENTPD1	Yes	Yes	0.702	0.54	0.713	1.945	1.601	1.638	0.652	1.728	2.65	2.65	1.076	1446	2469	1548.3
SMC4	Yes	Yes	24.259	30.934	20.1	63.382	55.49	63.911	25.098	60.927	2.428	2.428	35.83	1675	412	1548.7
DISP1	Yes	Yes	1.332	1.57	1.521	5.016	3.47	2.956	1.474	3.814	2.587	2.587	2.34	1495	2041	1549.6
PHYH	Yes	Yes	16.865	17.517	15.075	6.631	6.751	6.4	16.486	6.594	-2.5	2.5	9.892	1595	1145	1550
EHBP1	Yes	Yes	4.243	4.124	3.25	10.376	9.056	9.951	3.872	9.794	2.529	2.529	5.922	1557	1491	1550.4
GFOD1	Yes	Yes	2.495	2.482	2.866	0.978	0.933	1.088	2.614	1	-2.615	2.615	1.614	1472	2264	1551.2
ZNF772	Yes	Yes	1.122	0.961	1.32	2.433	2.554	3.878	1.134	2.955	2.606	2.606	1.821	1480	2197	1551.7
ZSWIM8	Yes	Yes	23.453	21.908	24.919	11.374	8.306	8.604	23.427	9.428	-2.485	2.485	13.999	1621	932	1552.1
FANCE	Yes	Yes	8.974	7.847	9.756	22.287	21.649	22.151	8.859	22.029	2.487	2.487	13.17	1617	969	1552.2
PTMA	Yes	Yes	818.728	902.968	928.654	2039.07	2113.24	2203.97	883.45	2118.76	2.398	2.398	1235.31	1725	7	1553.2
TTC8	Yes	Yes	1.127	0.588	0.792	2.27	2.444	1.864	0.836	2.193	2.624	2.624	1.357	1465	2354	1553.9
RNPC3	Yes	Yes	35.678	40.486	39.919	17.742	14.666	15.117	38.694	15.842	-2.443	2.443	22.853	1657	636	1554.9
MAN2A2	Yes	Yes	70.066	81.808	80.439	36.485	28.4	31.209	77.438	32.031	-2.418	2.418	45.407	1692	328	1555.6
FKBP11	Yes	Yes	10.041	11.361	11.045	5.448	2.739	4.692	10.816	4.293	-2.519	2.519	6.523	1571	1428	1556.7
PES1	Yes	Yes	22.937	20.492	16.968	51.7	47.245	47.731	20.132	48.892	2.429	2.429	28.759	1672	520	1556.8
URB2	Yes	Yes	3.484	2.902	3.12	9.385	7.423	7.299	3.169	8.035	2.536	2.536	4.867	1548	1645	1557.7
SNRPD1	Yes	Yes	21.561	37.608	24.94	79.986	66.605	56.784	28.036	67.792	2.418	2.418	39.755	1690	368	1557.8
ACBD5	Yes	Yes	5.812	5.273	8.517	2.232	2.331	3.141	6.534	2.568	-2.544	2.544	3.966	1537	1753	1558.6
NUP155	Yes	Yes	3.364	3.888	3.963	9.43	8.97	9.908	3.738	9.436	2.524	2.524	5.698	1563	1524	1559.1
TIMM8A	Yes	Yes	4.445	2.83	2.58	9.083	7.743	8.129	3.285	8.318	2.532	2.532	5.033	1552	1624	1559.2
ITPK1	Yes	Yes	22.868	20.773	23.626	9.276	9.624	8.244	22.422	9.048	-2.478	2.478	13.374	1629	956	1561.7
RCN1	Yes		6.104	8.035	4.953	15.399	11.845	20.361	6.364	15.868	2.493	2.493	9.504	1605	1176	1562.1
CD244	Yes	Yes	6.928	7.917	6.094	15.471	19.408	17.234	6.98	17.371	2.489	2.489	10.391	1612	1114	1562.2
NUP205	Yes	Yes	8.022	10.641	7.851	21.874	21.808	22.022	8.838	21.902	2.478	2.478	13.064	1628	975	1562.7
GOT2	Yes	Yes	9.39	9.114	9.89	22.292	24.246	23.592	9.465	23.376	2.47	2.47	13.912	1634	937	1564.3
CAD	Yes	Yes	8.113	8.109	8.148	22.702	18.833	19.005	8.123	20.18	2.484	2.484	12.057	1623	1038	1564.5
AKAP10	Yes	Yes	12.777	11.129	12.304	5.538	4.254	4.67	12.07	4.821	-2.504	2.504	7.249	1588	1354	1564.6
DPH1	Yes	Yes	29.643	24.4	29.611	11.091	10.784	12.271	27.885	11.382	-2.45	2.45	16.503	1647	826	1564.9
FAM8A1	Yes	Yes	2.823	2.935	2.948	1.28	1.262	0.823	2.902	1.122	-2.588	2.588	1.781	1494	2211	1565.7
PPP2R5B	Yes	Yes	11.124	8.328	10.001	4.365	2.91	4.427	9.817	3.9	-2.517	2.517	5.917	1574	1493	1565.9
TOMM34	Yes	Yes	10.867	9.635	9.709	21.381	26.337	26.652	10.07	24.79	2.462	2.462	14.72	1640	902	1566.2
NAPSA	Yes	Yes	4.698	5.531	3.412	1.618	1.893	1.826	4.547	1.779	-2.556	2.556	2.768	1524	1947	1566.3
PADI2	Yes	Yes	0.891	1.16	1.515	3.274	2.872	3.068	1.189	3.072	2.584	2.584	1.883	1500	2169	1566.9
POLL	Yes	Yes	14.244	19.033	21.903	7.39	6.548	8.273	18.393	7.403	-2.484	2.484	10.99	1622	1080	1567.8
EI24	Yes	Yes	39.842	42.767	46.282	94.872	111.266	103.587	42.964	103.242	2.403	2.403	60.278	1716	237	1568.1
DOHH	Yes	Yes	4.676	4.767	4.402	13.578	9.322	11.758	4.615	11.553	2.503	2.503	6.938	1590	1393	1570.3
LONP1	Yes	Yes	32.364	40.293	27.358	80.57	78.574	81.508	33.338	80.217	2.406	2.406	46.879	1710	315	1570.5
SYT17	Yes	Yes	5.258	4.587	4.903	1.862	1.674	2.259	4.916	1.932	-2.545	2.545	2.985	1534	1899	1570.5
APBB3	Yes	Yes	26.308	25.075	27.421	14.271	9.219	8.689	26.268	10.727	-2.449	2.449	15.542	1649	868	1570.9
SSH3	Yes	Yes	89.67	83.955	87.557	39.286	33.937	35.431	87.061	36.218	-2.404	2.404	50.843	1713	292	1570.9
PRSS12	Yes	Yes	58.614	63.081	64.284	26.799	24.785	25.579	61.993	25.721	-2.41	2.41	36.272	1702	403	1572.1
DNAJB11	Yes	Yes	28.56	20.606	20.539	51.11	56.629	60.532	23.235	56.09	2.414	2.414	32.855	1697	457	1573
HLA-DQB1	Yes	Yes	33.726	24.514	31.435	10.467	12.219	14.131	29.892	12.272	-2.436	2.436	17.62	1664	772	1574.8
ERLIN1	Yes	Yes	65.262	61.813	72.077	26.558	30.831	25.375	66.384	27.588	-2.406	2.406	38.796	1708	381	1575.3
QSOX1	Yes	Yes	96.791	77.534	101.535	212.033	226.203	220.58	91.953	219.605	2.388	2.388	127.652	1741	95	1576.4
C2	Yes	Yes	5.098	5.36	4.848	12.314	13.767	12.081	5.102	12.721	2.493	2.493	7.618	1606	1320	1577.4
SCLT1	Yes	Yes	4.739	2.715	4.214	10.326	9.022	9.898	3.889	9.749	2.507	2.507	5.859	1586	1500	1577.4
VPS53	Yes	Yes	7.659	5.531	7.287	2.227	2.837	3.036	6.825	2.7	-2.528	2.528	4.125	1560	1737	1577.7
HDGF	Yes	Yes	118.357	123.561	115.349	268.426	300.821	282.43	119.089	283.892	2.384	2.384	164.803	1745	75	1578
TAF1A	Yes	Yes	3.019	2.788	2.76	7.365	6.807	7.449	2.856	7.207	2.524	2.524	4.351	1564	1709	1578.5
PHF23	Yes	Yes	24.832	26.469	27.127	9.976	11.148	10.998	26.143	10.707	-2.442	2.442	15.435	1658	871	1579.3
ELAVL1	Yes	Yes	11.778	9.414	9.004	22.28	20.634	30.934	10.065	24.616	2.446	2.446	14.551	1654	910	1579.6
CRTAP	Yes	Yes	59.219	58.813	55.978	22.233	25.278	24.797	58.003	24.103	-2.406	2.406	33.9	1707	437	1580
ITGB7	Yes	Yes	9.09	13.201	11.617	26.379	26.86	29.385	11.303	27.541	2.437	2.437	16.239	1663	837	1580.4
HNRNPR	Yes	Yes	19.259	16.834	22.222	44.639	41.347	54.819	19.438	46.935	2.415	2.415	27.497	1696	543	1580.7
POLR1A	Yes	Yes	3.335	2.321	2.007	7.068	5.645	6.638	2.554	6.45	2.525	2.525	3.896	1562	1762	1582
SFXN3	Yes	Yes	55.834	61	56.197	26.811	20.99	24.109	57.677	23.97	-2.406	2.406	33.707	1709	441	1582.2
MILR1	Yes	Yes	39.281	52.405	57.545	20.963	20.198	20.751	49.744	20.637	-2.41	2.41	29.106	1701	515	1582.4
SMPD4	Yes	Yes	15.791	16.664	14.092	39.471	36.087	37.082	15.515	37.547	2.42	2.42	22.031	1687	647	1583
FARS2	Yes	Yes	8.454	10.409	10.914	4.074	3.588	4.253	9.925	3.972	-2.499	2.499	5.954	1596	1483	1584.7
IER5L	Yes	Yes	3.006	2.713	3.565	7.695	7.852	7.8	3.095	7.782	2.515	2.515	4.687	1577	1662	1585.5
COL9A3	Yes	Yes	30.895	26.255	31.885	12.511	12.527	11.643	29.678	12.227	-2.427	2.427	17.452	1676	783	1586.7
C16orf86	Yes	Yes	7.148	8.885	5.405	2.729	2.696	3.089	7.146	2.838	-2.518	2.518	4.308	1573	1715	1587.2
CPQ	Yes	Yes	33.884	32.385	32.947	13.041	14.283	13.651	33.072	13.658	-2.421	2.421	19.414	1685	708	1587.3
LMAN1	Yes	Yes	9.017	9.088	10.251	23.665	22.128	23.398	9.452	23.064	2.44	2.44	13.612	1659	950	1588.1
RAD18	Yes	Yes	1.349	2.488	1.671	4.221	5.596	4.133	1.836	4.65	2.533	2.533	2.814	1550	1936	1588.6
SNRPF	Yes	Yes	29.118	32.259	33.615	76.13	76.174	75.334	31.664	75.88	2.396	2.396	44.215	1728	339	1589.1
SPAG8		Yes	2.785	1.755	3.832	0.457	0.586	0.678	2.791	0.574	-2.59	2.59	1.077	1492	2468	1589.6
HLA-DRB1	Yes	Yes	178.157	178.59	203.515	76.795	75.955	82.949	186.754	78.566	-2.377	2.377	108.188	1755	112	1590.7
C5orf34	Yes	Yes	1.349	1.749	2.487	5.398	4.101	4.638	1.862	4.712	2.531	2.531	2.85	1555	1927	1592.2
DLX4	Yes	Yes	14.66	12.552	11.851	6.112	4.912	4.714	13.021	5.246	-2.482	2.482	7.775	1625	1310	1593.5
RWDD2A	Yes	Yes	2.838	3.239	3.656	1.08	1.432	1.308	3.244	1.273	-2.548	2.548	1.971	1533	2144	1594.1
RAB24	Yes	Yes	73.608	82.858	77.051	33.912	28.931	34.78	77.839	32.541	-2.392	2.392	45.298	1735	331	1594.6
PNPLA7	Yes	Yes	11.286	9.835	9.882	5.105	3.763	3.582	10.334	4.15	-2.49	2.49	6.184	1610	1458	1594.8
FAM184A	Yes	Yes	0.793	0.543	0.569	1.806	1.601	1.52	0.635	1.642	2.586	2.586	1.007	1496	2494	1595.8
BARD1	Yes	Yes	1.831	2.206	3.449	6.158	5.452	7.214	2.495	6.275	2.515	2.515	3.779	1578	1774	1597.6
SMYD5	Yes	Yes	4.849	4.469	3.02	10.2	10.719	9.778	4.112	10.232	2.488	2.488	6.12	1613	1467	1598.4
SCARB1	Yes	Yes	42.088	35.51	39.481	94.97	93.44	90.688	39.026	93.033	2.384	2.384	54.007	1746	274	1598.8
NEK3	Yes	Yes	15.347	15.762	9.239	5.278	5.972	5.081	13.449	5.444	-2.471	2.471	8.006	1633	1295	1599.2
TNFAIP3		Yes	2.385	4.072	5.049	14.177	13.534	12.491	3.835	13.401	2.474	2.474	7.441	1631	1337	1601.6
ERN1	Yes	Yes	4.437	5.437	5.221	1.659	2.211	2.119	5.031	1.996	-2.52	2.52	3.035	1570	1887	1601.7
ADD3	Yes	Yes	8.679	9.969	9.183	3.273	3.789	4.116	9.277	3.726	-2.49	2.49	5.551	1611	1550	1604.9
PATL2	Yes		8.678	10.386	5.94	4.081	2.639	3.3	8.335	3.34	-2.495	2.495	4.995	1603	1630	1605.7
ASDURF		Yes	0.808	0.323	0.484	2.806	2.07	4.277	0.539	3.051	2.562	2.562	1.262	1519	2388	1605.9
PNP	Yes	Yes	62.49	57.4	67.762	141.25	152.651	150.773	62.551	148.225	2.37	2.37	85.674	1770	148	1607.8
CTBP2	Yes	Yes	32.122	34.754	32.413	14.56	13.278	13.446	33.097	13.761	-2.405	2.405	19.335	1711	712	1611.1
PRPS2	Yes	Yes	11.737	10.012	13.404	25.324	28.181	31.215	11.718	28.24	2.41	2.41	16.522	1703	824	1615.1
GCHFR	Yes	Yes	6.535	6.75	6.129	3.283	1.766	2.724	6.471	2.591	-2.498	2.498	3.881	1599	1766	1615.7
NPTXR	Yes	Yes	1.486	1.246	1.705	3.884	3.722	3.585	1.479	3.73	2.522	2.522	2.251	1566	2063	1615.7
CENPS		Yes	1.653	5.497	5.544	13.572	14.292	15.829	4.231	14.564	2.448	2.448	8.028	1653	1293	1617
UTP4	Yes	Yes	14.419	11.591	12.761	28.311	31.248	33.625	12.924	31.062	2.403	2.403	18.138	1715	751	1618.6
XBP1	Yes	Yes	28.636	44.707	34.068	88.777	85.948	80.04	35.804	84.922	2.372	2.372	49.118	1765	303	1618.8
ZZEF1	Yes	Yes	9.179	9.627	8.205	4.22	3.462	3.199	9.004	3.627	-2.482	2.482	5.377	1624	1572	1618.8
CLPP	Yes	Yes	17.801	19.928	21.121	42.975	62.814	34.768	19.617	46.852	2.388	2.388	27.236	1740	550	1621
ENO1	Yes	Yes	504.516	450.784	503.527	1087.4	1159.8	1175.93	486.276	1141.04	2.346	2.346	654.768	1799	19	1621
FZD2	Yes	Yes	15.955	14.909	16.461	7.073	5.642	6.758	15.775	6.491	-2.43	2.43	9.284	1670	1193	1622.3
PRPF4B	Yes	Yes	16.665	17.863	16.905	7.924	6.146	7.122	17.144	7.064	-2.427	2.427	10.08	1678	1128	1623
CLPB	Yes	Yes	4.189	6.589	3.689	10.396	13.317	11.713	4.822	11.809	2.449	2.449	6.986	1650	1383	1623.3
SERAC1	Yes	Yes	2.742	2.453	2.748	1.262	0.9	0.975	2.648	1.046	-2.532	2.532	1.602	1553	2269	1624.6
ZNF618	Yes	Yes	2.794	3.33	2.422	6.947	7.489	6.824	2.849	7.087	2.488	2.488	4.238	1614	1721	1624.7
DCPS	Yes	Yes	7.617	7.444	7.004	17.311	18.315	17.848	7.355	17.825	2.423	2.423	10.47	1682	1110	1624.8
PCP2		Yes	14.981	11.633	12.024	4.751	3.82	2.322	12.879	3.631	-2.448	2.448	6.882	1651	1397	1625.6
CCNY	Yes	Yes	17.257	17.403	16.261	6.858	7.153	6.99	16.974	7	-2.425	2.425	9.974	1680	1140	1626
HSP90B1	Yes	Yes	249.264	238.941	245.828	562.906	579.493	576.884	244.678	573.094	2.342	2.342	328.417	1805	37	1628.2
N4BP2L1	Yes	Yes	5.575	10.827	7.05	3.337	2.885	3.241	7.817	3.154	-2.478	2.478	4.663	1627	1666	1630.9
FMNL1	Yes	Yes	92.016	93.468	82.471	41.459	34.011	38.159	89.319	37.876	-2.358	2.358	51.442	1782	287	1632.5
NQO2	Yes	Yes	14.222	15.386	18.494	5.613	6.356	7.894	16.034	6.621	-2.422	2.422	9.413	1684	1182	1633.8
PGS1	Yes	Yes	54.547	55.026	48.337	25.686	20.343	20.527	52.637	22.186	-2.373	2.373	30.451	1762	494	1635.2
ADCY6	Yes	Yes	4.135	3.663	4.377	1.434	1.857	1.577	4.059	1.623	-2.501	2.501	2.436	1593	2020	1635.7
TTI1	Yes	Yes	6.138	5.308	5.176	14.314	12.219	13.819	5.541	13.451	2.428	2.428	7.91	1674	1301	1636.7
ENO2		Yes	0.715	0.107	0.337	2.532	2.267	1.815	0.386	2.205	2.538	2.538	1.1	1546	2456	1637
PDGFC		Yes	0.682	0.868	0.629	5.01	2.196	2.386	0.726	3.198	2.529	2.529	1.328	1558	2363	1638.5
NUDT3	Yes	Yes	26.576	25.247	24.111	12.254	7.514	11.847	25.311	10.538	-2.402	2.402	14.773	1721	900	1638.9
TRIM26	Yes	Yes	7.693	7.095	7.868	2.489	3.46	3.228	7.552	3.059	-2.469	2.469	4.493	1637	1693	1642.6
TTF2	Yes	Yes	4.622	5.337	3.691	12.891	10.035	10.264	4.55	11.063	2.432	2.432	6.513	1667	1430	1643.3
FLII	Yes	Yes	104.903	96.185	87.833	44.872	38.176	40.063	96.307	41.037	-2.347	2.347	55.27	1798	267	1644.9
TBC1D3L	Yes	Yes	3.225	2.789	2.859	1.3	1.099	1.133	2.957	1.177	-2.512	2.512	1.78	1582	2212	1645
RREB1	Yes	Yes	24.162	22.227	22.517	10.624	9.265	8.801	22.969	9.563	-2.402	2.402	13.405	1722	955	1645.3
POMT2	Yes	Yes	1.621	1.482	1.546	4.106	3.329	4.167	1.549	3.867	2.496	2.496	2.318	1602	2045	1646.3
PSD3	Yes	Yes	1.243	1.003	0.772	2.409	2.542	2.641	1.006	2.531	2.515	2.515	1.524	1576	2300	1648.4
SDF2L1	Yes	Yes	25.837	22.55	27.413	61.822	56.712	60.024	25.266	59.52	2.356	2.356	34.253	1785	434	1649.9
B3GNT7	Yes	Yes	6.476	6.444	6.018	16.517	14.64	14.512	6.313	15.223	2.412	2.412	8.911	1699	1220	1651.1
DLG4	Yes	Yes	13.684	13.195	11.805	5.936	4.973	5.077	12.895	5.329	-2.42	2.42	7.566	1688	1325	1651.7
SIGIRR	Yes	Yes	59.463	54.425	59.611	26.325	23.727	23.675	57.833	24.576	-2.353	2.353	33.257	1787	447	1653
GOLGA8A	Yes	Yes	55.727	51.792	53.166	31.171	17.274	19.723	53.562	22.723	-2.357	2.357	30.839	1783	487	1653.4
TRIM14	Yes	Yes	14.753	12.967	14.368	32.683	33.44	33.827	14.029	33.316	2.375	2.375	19.287	1758	715	1653.7
SVIP		Yes	0.589	0.881	0.95	5.122	2.388	3.406	0.807	3.638	2.513	2.513	1.438	1579	2328	1653.9
METTL7A	Yes	Yes	6.659	6.27	7.125	2.871	2.403	2.907	6.685	2.727	-2.451	2.451	3.958	1645	1754	1655.9
ATE1	Yes	Yes	2.428	2.314	2.513	1.292	0.739	0.861	2.418	0.964	-2.509	2.509	1.454	1584	2319	1657.5
THEMIS2	Yes	Yes	35.895	30.227	36.607	13.794	14.086	15.441	34.243	14.44	-2.371	2.371	19.803	1766	692	1658.6
HSD17B12	Yes	Yes	18.892	21.649	27.261	43.872	48.507	67.091	22.6	53.157	2.352	2.352	30.556	1790	492	1660.2
TOM1	Yes	Yes	29.524	24.78	26.467	11.387	11.016	11.517	26.924	11.307	-2.381	2.381	15.617	1750	864	1661.4
MRPL52	Yes	Yes	65.218	49.517	52.755	146.268	134.686	109.506	55.83	130.153	2.331	2.331	74.324	1827	184	1662.7
NQO1	Yes	Yes	4.723	3.179	3.306	8.695	9.608	8.914	3.736	9.072	2.428	2.428	5.336	1673	1577	1663.4
TEDC1	Yes	Yes	9.377	8.514	9.828	23.77	22.588	19.852	9.24	22.07	2.389	2.389	12.83	1739	990	1664.1
TIMM50	Yes	Yes	18.113	9.844	11.6	31.719	30.819	31.249	13.185	31.262	2.371	2.371	18.077	1767	754	1665.7
ANO6	Yes	Yes	21.97	20.124	19.273	54.629	46.893	42.58	20.456	48.034	2.348	2.348	27.578	1793	538	1667.5
RHEX		Yes	0.457	0.431	2	4.913	6.835	5.957	0.963	5.902	2.456	2.456	2.912	1642	1913	1669.1
DCAF12L2	Yes	Yes	1.541	1.983	1.52	4.545	4.04	3.878	1.681	4.154	2.471	2.471	2.473	1632	2007	1669.5
BBS2	Yes	Yes	22.583	27.316	30.543	13.153	10.456	10.272	26.814	11.294	-2.374	2.374	15.52	1759	869	1670
TAGLN		Yes	8.117	7.347	6.751	2.119	1.284	2.77	7.405	2.058	-2.437	2.437	3.982	1662	1751	1670.9
MPP2	Yes	Yes	0.591	0.533	0.933	1.584	1.699	1.885	0.686	1.723	2.512	2.512	1.037	1581	2481	1671
YWHAQ	Yes	Yes	39.023	33.183	41.594	90.8	93.826	80.781	37.933	88.469	2.332	2.332	50.536	1824	294	1671
FUS	Yes	Yes	149.939	153.054	126.949	334.609	325.912	335.092	143.314	331.871	2.316	2.316	188.557	1849	70	1671.1
LHX2	Yes	Yes	4.613	4.215	4.144	9.358	10.159	11.827	4.324	10.448	2.416	2.416	6.124	1694	1466	1671.2
ARHGAP27	Yes	Yes	74.152	74.338	66.962	34.167	29.107	28.979	71.818	30.751	-2.335	2.335	41.067	1819	360	1673.1
SYF2	Yes	Yes	46.863	57.75	54.712	22.831	22.278	22.909	53.109	22.673	-2.342	2.342	30.436	1804	495	1673.1
SMAD7	Yes	Yes	2.861	2.314	3.224	7.242	7.571	5.605	2.8	6.806	2.431	2.431	4.006	1668	1750	1676.2
GBP2		Yes	0.145	0.771	0.521	1.927	1.946	1.992	0.479	1.955	2.501	2.501	1.157	1594	2427	1677.3
SLC4A7		Yes	0.713	0.443	0.543	2.442	1.785	3.678	0.566	2.635	2.502	2.502	1.072	1591	2470	1678.9
EEF1AKMT4		Yes	1.911	3.115	1.062	7.561	9.462	8.767	2.029	8.597	2.427	2.427	4.446	1677	1701	1679.4
BCAM	Yes	Yes	12.176	11.512	12.064	4.167	5.973	4.729	11.917	4.957	-2.404	2.404	6.961	1712	1389	1679.7
MICALL2	Yes	Yes	27.1	22.32	22.55	13.236	9.039	8.065	23.99	10.113	-2.372	2.372	13.877	1764	938	1681.4
ATP6V0E1	Yes	Yes	158.473	182.44	160.377	61.474	84.218	71.075	167.097	72.256	-2.313	2.313	94.841	1855	125	1682
LDHD	Yes	Yes	16.531	13.647	16.009	7.432	6.338	5.536	15.396	6.435	-2.392	2.392	8.961	1734	1216	1682.2
ECT2	Yes	Yes	2.867	3.335	3.237	8.725	7.188	6.964	3.146	7.626	2.424	2.424	4.48	1681	1696	1682.5
ATIC	Yes	Yes	21.451	21.739	23.176	54.078	50.528	50.564	22.122	51.723	2.338	2.338	29.601	1816	506	1685
TELO2	Yes	Yes	21.231	19.274	16.904	48.171	40.936	45.282	19.136	44.796	2.341	2.341	25.66	1809	576	1685.7
TUBG1	Yes	Yes	21.144	18.205	19.504	46.64	46.307	44.74	19.618	45.896	2.339	2.339	26.278	1811	563	1686.2
KHSRP	Yes	Yes	50.11	44.511	48.6	112.362	106.271	112.922	47.741	110.518	2.315	2.315	62.778	1850	219	1686.9
AOAH	Yes	Yes	12.787	14.222	15.048	6.234	6.206	5.13	14.019	5.857	-2.394	2.394	8.162	1732	1282	1687
PCBP4	Yes	Yes	25.629	23.63	24.621	10.678	9.313	11.197	24.627	10.396	-2.369	2.369	14.231	1772	924	1687.2
SCPEP1	Yes	Yes	142.946	142.575	154.846	62.85	60.576	67.081	146.789	63.502	-2.312	2.312	83.287	1858	159	1688.1
GMNN	Yes	Yes	6.772	6.278	5.503	15.511	15.53	13.277	6.185	14.773	2.389	2.389	8.588	1738	1249	1689.1
TRIM8	Yes	Yes	30.344	28.617	25.509	10.648	12.381	12.812	28.157	11.947	-2.357	2.357	16.209	1784	839	1689.5
HS3ST3B1	Yes	Yes	2.026	1.524	1.474	0.581	0.798	0.633	1.675	0.671	-2.497	2.497	1.004	1600	2496	1689.6
NIP7	Yes	Yes	8.883	9.876	6.636	20.004	18.709	21.563	8.465	20.092	2.374	2.374	11.627	1761	1053	1690.2
GYPC	Yes	Yes	27.239	27.923	26.104	58.16	69.747	61.109	27.089	63.005	2.326	2.326	35.917	1834	409	1691.5
OGA	Yes	Yes	28.139	37.684	30.313	15.897	13.096	11.96	32.045	13.651	-2.348	2.348	18.395	1797	744	1691.7
GSTM4	Yes	Yes	38.074	35.191	39.439	18.427	14.581	15.125	37.568	16.044	-2.342	2.342	21.524	1808	655	1692.7
PROSER3	Yes	Yes	5.837	5.197	4.411	14.059	10.948	11.977	5.148	12.328	2.395	2.395	7.18	1730	1359	1692.9
SLC35B3	Yes	Yes	10.46	8.126	7.845	4.073	3.611	3.287	8.81	3.657	-2.409	2.409	5.153	1704	1604	1694
VMP1	Yes	Yes	38.901	53.382	42.194	15.787	19.023	22.74	44.825	19.183	-2.337	2.337	25.642	1818	578	1694
PASK	Yes	Yes	4.707	3.242	4.322	10.069	10.063	9.357	4.091	9.83	2.403	2.403	5.739	1717	1518	1697.1
NADK	Yes	Yes	86.091	87.545	85.136	40.91	36.788	34.136	86.258	37.278	-2.314	2.314	48.98	1852	304	1697.2
ARL6IP1	Yes	Yes	41.804	50.873	49.859	107.776	110.936	110.462	47.512	109.725	2.309	2.309	62.213	1861	224	1697.3
CKB	Yes	Yes	13.551	15.262	18.803	44.385	35.651	31.35	15.872	37.129	2.339	2.339	21.257	1813	663	1698
ZFP3	Yes	Yes	3.087	2.98	3.464	1.549	1.173	1.166	3.177	1.296	-2.451	2.451	1.881	1646	2171	1698.5
PRMT3	Yes	Yes	2.7	3.311	2.845	7.301	6.655	7.438	2.952	7.131	2.416	2.416	4.18	1695	1731	1698.6
TMEM86A	Yes	Yes	2.98	3.086	2.939	0.819	1.353	1.502	3.002	1.224	-2.452	2.452	1.777	1644	2213	1700.9
L3HYPDH	Yes	Yes	18.215	22.607	24.006	10.885	8.731	7.824	21.609	9.147	-2.363	2.363	12.462	1778	1012	1701.4
SNX15	Yes	Yes	10.812	10.465	10.541	4.247	4.448	4.583	10.606	4.426	-2.396	2.396	6.18	1729	1459	1702
TMEM191C	Yes	Yes	3.232	3.111	3.916	1.209	1.359	1.629	3.42	1.399	-2.444	2.444	2.021	1655	2129	1702.4
BTN2A1	Yes	Yes	14.723	11.917	10.96	5.324	5.319	5.128	12.533	5.257	-2.384	2.384	7.276	1743	1351	1703.8
AC003688.1		Yes	13.803	19.744	8.703	0.01	3.621	0.01	14.083	1.214	-2.404	2.404	5.082	1714	1617	1704.3
ESAM	Yes	Yes	0.844	0.946	0.661	2.006	1.996	2.078	0.817	2.027	2.48	2.48	1.21	1626	2410	1704.4
CENPH	Yes	Yes	4.913	7.483	6.51	15.27	13.684	15.953	6.302	14.969	2.375	2.375	8.668	1756	1242	1704.6
RAB33A	Yes	Yes	4.287	5.855	5.331	11.376	11.955	13.555	5.157	12.295	2.384	2.384	7.138	1744	1365	1706.1
IDE	Yes	Yes	4.816	4.923	5.919	2.186	2.17	2.116	5.22	2.157	-2.42	2.42	3.062	1689	1882	1708.3
FOCAD	Yes	Yes	4.446	4.095	4.211	10.938	10.02	9.554	4.251	10.17	2.393	2.393	5.92	1733	1492	1708.9
TMEM191B	Yes	Yes	4.028	5.272	3.963	1.588	1.34	2.539	4.421	1.822	-2.426	2.426	2.598	1679	1978	1708.9
ZNF514	Yes	Yes	13.424	11.211	9.652	5.866	3.401	5.113	11.429	4.793	-2.384	2.384	6.636	1742	1420	1709.8
MFNG	Yes	Yes	12	10.446	11.533	26.463	29.703	23.438	11.326	26.535	2.343	2.343	15.208	1803	878	1710.5
KIF17	Yes	Yes	18.484	15.869	19.188	40.844	39.271	44.439	17.847	41.518	2.326	2.326	23.671	1832	621	1710.9
KCNG1	Yes		1.617	2.315	2.986	5.872	6.37	4.438	2.306	5.56	2.411	2.411	3.254	1700	1853	1715.3
CCDC27	Yes	Yes	2.575	1.51	1.803	5.385	4.482	4.369	1.963	4.745	2.418	2.418	2.783	1691	1940	1715.9
CEP89	Yes	Yes	1.539	2.239	1.634	3.68	5.516	3.903	1.804	4.367	2.42	2.42	2.562	1686	1987	1716.1
TRA2B	Yes	Yes	39.932	45.138	32.891	87.198	87.282	96.965	39.32	90.482	2.301	2.301	51.161	1876	289	1717.3
C1orf159	Yes	Yes	4.006	3.954	3.259	10.228	9.554	7.079	3.74	8.953	2.394	2.394	5.214	1731	1595	1717.4
PTPN7	Yes	Yes	92.767	85.185	90.281	214.175	199.806	199.296	89.411	204.426	2.286	2.286	115.015	1898	108	1719
CFAP20	Yes	Yes	15.505	16.062	15.77	37.384	36.063	36.604	15.779	36.684	2.325	2.325	20.905	1836	667	1719.1
DUSP3	Yes	Yes	86.69	85.488	84.297	33.748	39.243	38.505	85.492	37.165	-2.3	2.3	48.326	1879	308	1721.9
IFFO1	Yes	Yes	34.713	31.579	32.416	15.894	13.007	13.534	32.903	14.145	-2.326	2.326	18.758	1833	729	1722.6
VPS26A	Yes	Yes	16.839	18.8	16.399	7.597	8.259	6.259	17.346	7.372	-2.353	2.353	9.974	1788	1138	1723
TOE1	Yes	Yes	8.574	9.817	9.007	22.229	20.841	21.153	9.133	21.408	2.344	2.344	12.275	1802	1020	1723.8
TSPAN33		Yes	0.982	0.462	0.547	2.399	2.872	2.698	0.664	2.657	2.444	2.444	1.418	1656	2335	1723.9
MDFIC	Yes	Yes	2.717	2.433	2.926	6.582	6.593	6.229	2.692	6.468	2.402	2.402	3.776	1719	1776	1724.7
FAM107B	Yes	Yes	98.853	117.265	93.326	47.74	44.234	42.873	103.148	44.949	-2.295	2.295	58.199	1889	252	1725.3
CCDC88B	Yes	Yes	120.755	115.365	118.104	62.014	44.895	47.809	118.074	51.573	-2.289	2.289	66.501	1895	205	1726
FAM214B	Yes		18.309	14.422	19.583	10.87	5.574	5.84	17.438	7.428	-2.348	2.348	10.01	1795	1133	1728.8
PRKAR1B	Yes	Yes	2.497	2.198	2.667	6.924	5.603	5.161	2.454	5.896	2.403	2.403	3.442	1718	1827	1728.9
PRDX2	Yes	Yes	60.507	66.232	73.636	152.826	151.547	152.984	66.792	152.452	2.283	2.283	85.661	1907	149	1731.2
NDUFB1	Yes	Yes	50.853	67.068	90.47	175.069	142.943	157.518	69.464	158.51	2.282	2.282	89.046	1909	136	1731.7
ALG9	Yes	Yes	1.765	3.083	2.933	8.03	5.739	4.912	2.594	6.227	2.401	2.401	3.633	1724	1802	1731.8
ME2		Yes	3.606	5.4	4.142	12.766	17.435	30.787	4.383	20.329	2.364	2.364	7.366	1776	1343	1732.7
MARCHF2	Yes	Yes	25.403	27.239	27.523	11.841	12.803	9.746	26.722	11.463	-2.331	2.331	15.258	1828	877	1732.9
WDR45	Yes	Yes	30.117	32.679	32.494	12.292	14.437	14.403	31.763	13.711	-2.317	2.317	18.053	1846	756	1737
GMPPB	Yes	Yes	5.969	5.109	5.235	13.264	12.015	13.197	5.438	12.825	2.359	2.359	7.387	1781	1342	1737.1
CNIH4	Yes	Yes	19.011	15.999	25.842	39.319	42.738	58.07	20.284	46.709	2.303	2.303	26.425	1870	560	1739
EXOSC2	Yes	Yes	12.378	13.247	11.274	28.643	28.87	28.145	12.3	28.553	2.321	2.321	16.253	1840	836	1739.6
ANP32B	Yes	Yes	62.791	98.386	74.175	170.976	177.153	187.48	78.45	178.536	2.276	2.276	100.086	1920	121	1740.1
FAM135A	Yes	Yes	1.016	0.932	0.707	2.455	2.347	1.651	0.885	2.151	2.43	2.43	1.266	1669	2387	1740.8
PILRA	Yes	Yes	10.704	10.938	12.458	6.181	4.067	4.184	11.367	4.81	-2.363	2.363	6.557	1777	1425	1741.8
AOC1	Yes	Yes	123.723	101.151	108.635	47.237	49.688	49.239	111.17	48.721	-2.282	2.282	62.448	1911	222	1742.1
SLC16A13	Yes	Yes	8.043	10.222	6.459	3.592	3.338	3.461	8.241	3.463	-2.38	2.38	4.778	1752	1655	1742.3
EIF3E	Yes	Yes	566.451	690.966	469.565	250.433	250.742	258.995	575.66	253.39	-2.272	2.272	322.27	1934	39	1744.5
BLOC1S5	Yes	Yes	8.531	7.883	7.597	2.98	3.887	3.223	8.003	3.363	-2.38	2.38	4.64	1753	1671	1744.8
GEN1	Yes		1.826	2.352	1.464	5.548	4.809	3.196	1.88	4.518	2.402	2.402	2.637	1720	1972	1745.2
DGAT1	Yes	Yes	106.362	92.004	100.7	46.749	40.552	43.76	99.688	43.687	-2.282	2.282	56.002	1910	263	1745.3
CXCR3		Yes	1.223	0.774	0.506	2.957	3.354	3.353	0.835	3.221	2.417	2.417	1.734	1693	2229	1746.6
NUCKS1	Yes	Yes	36.998	40.564	38.796	88.26	89.348	87.937	38.786	88.515	2.282	2.282	49.729	1908	296	1746.8
TIMP2	Yes	Yes	79.932	68.672	75.674	31.306	34.135	32.738	74.76	32.726	-2.284	2.284	42.033	1902	353	1747.1
MINK1	Yes	Yes	37.686	32.938	33.382	16.723	13.893	14.493	34.669	15.036	-2.306	2.306	19.633	1867	700	1750.3
HPSE	Yes	Yes	1.616	1.609	2.147	3.668	4.885	4.345	1.791	4.3	2.401	2.401	2.509	1723	2002	1750.9
TPRKB	Yes	Yes	9.728	11.437	8.411	19.119	24.637	24.975	9.858	22.91	2.324	2.324	13.052	1838	976	1751.8
ZDHHC14		Yes	1.834	0.705	1.577	5.486	4.396	6.211	1.372	5.365	2.397	2.397	2.563	1726	1986	1752
ZNF574	Yes	Yes	4.685	5.315	5.345	11.537	12.436	12.06	5.115	12.011	2.348	2.348	6.896	1794	1395	1754.1
LAT	Yes	Yes	8.748	7.42	9.467	3.46	2.709	4.645	8.545	3.605	-2.371	2.371	4.941	1768	1636	1754.8
CARHSP1	Yes		14.03	20.965	14.707	26.183	49.688	38.465	16.568	38.112	2.3	2.3	21.544	1878	653	1755.5
PPIL1	Yes	Yes	12.765	15.302	14.703	31.878	34.717	31.955	14.257	32.85	2.304	2.304	18.593	1869	734	1755.5
ERV3-1	Yes	Yes	29.661	30.739	28.377	17.563	10.304	10.603	29.592	12.823	-2.308	2.308	16.769	1863	811	1757.8
CAMLG	Yes	Yes	17.242	17.771	16.501	6.963	7.961	7.169	17.171	7.364	-2.332	2.332	9.807	1826	1155	1758.9
RDH11	Yes	Yes	6.725	8.111	7.401	16.564	18.03	17.216	7.412	17.27	2.33	2.33	9.857	1830	1150	1762
STX8	Yes	Yes	32.437	38.909	32.053	12.313	19.668	12.978	34.466	14.986	-2.3	2.3	19.48	1880	706	1762.6
CEACAM19	Yes		4.502	3.458	2.461	2.027	1.251	1.07	3.474	1.449	-2.397	2.397	2.024	1727	2125	1766.8
IER3IP1	Yes	Yes	11.772	13.469	13.147	31.514	27.485	29.371	12.796	29.456	2.302	2.302	16.66	1874	818	1768.4
TLNRD1	Yes	Yes	2.63	1.815	2.71	5.644	5.831	5.499	2.385	5.658	2.373	2.373	3.273	1763	1850	1771.7
RHPN1	Yes	Yes	17.104	16.27	17.813	7.631	7.186	7.247	17.062	7.355	-2.32	2.32	9.708	1842	1165	1774.3
C5AR2		Yes	4.595	3.775	3.539	1.209	1.481	0.627	3.97	1.106	-2.389	2.389	2.058	1737	2115	1774.8
PPDPF	Yes	Yes	188.291	165.956	175.28	408.438	401.244	382.737	176.509	397.473	2.252	2.252	220.964	1966	59	1775.3
CSF1R	Yes	Yes	160.46	141.42	153.29	69.444	66.162	66.117	151.723	67.241	-2.256	2.256	84.482	1956	157	1776.1
ARHGEF25	Yes	Yes	1.62	2.066	1.394	4.054	3.387	4.664	1.693	4.035	2.383	2.383	2.342	1747	2040	1776.3
NBPF15	Yes	Yes	8.151	8.454	8.733	3.514	4.139	3.127	8.446	3.594	-2.35	2.35	4.852	1792	1647	1777.5
SF3B3	Yes	Yes	10.732	11.048	9.626	24.291	24.516	23.498	10.469	24.102	2.302	2.302	13.633	1872	949	1779.7
PKM	Yes	Yes	224.361	168.702	209.99	445.731	454.927	453.504	201.018	451.388	2.246	2.246	250.37	1973	49	1780.6
TLCD5	Yes	Yes	2.944	3.392	3.213	1.301	1.492	1.201	3.183	1.331	-2.391	2.391	1.852	1736	2184	1780.8
GALE	Yes	Yes	4.847	3.542	4.676	8.454	11.055	11.056	4.355	10.188	2.339	2.339	5.833	1812	1504	1781.2
BOLA3	Yes	Yes	27.051	27.913	26.33	57.565	66.133	61.027	27.098	61.575	2.272	2.272	34.477	1932	428	1781.6
CD84	Yes	Yes	15.4	15.191	16.117	8.702	4.983	6.458	15.569	6.714	-2.319	2.319	8.855	1844	1226	1782.2
SERPINI2	Yes		5.041	4.588	3.157	2.121	2.137	1.126	4.262	1.794	-2.375	2.375	2.468	1757	2011	1782.4
IRS2	Yes	Yes	14.807	12.752	13	5.851	6.076	5.514	13.52	5.814	-2.325	2.325	7.706	1835	1317	1783.2
RUFY3	Yes	Yes	5.9	3.059	4.249	1.998	1.654	1.912	4.402	1.855	-2.374	2.374	2.548	1760	1994	1783.4
ACTL6A	Yes	Yes	23.274	23.535	23.156	53.026	51.579	54.502	23.322	53.036	2.274	2.274	29.714	1926	505	1783.9
NOP56	Yes	Yes	32.194	51.279	40.581	90.259	101.819	88.17	41.351	93.416	2.259	2.259	52.065	1951	283	1784.2
VAT1	Yes	Yes	101.257	112.76	91.217	46.718	45.205	43.292	101.745	45.072	-2.257	2.257	56.673	1955	260	1785.5
GRWD1	Yes	Yes	5.568	4.657	5.591	12.187	12.896	11.756	5.272	12.279	2.329	2.329	7.008	1831	1380	1785.9
CISD2	Yes	Yes	6.7	6.439	4.391	12.053	17.048	11.622	5.844	13.574	2.323	2.323	7.731	1839	1315	1786.6
BHLHE22	Yes	Yes	26.43	26.038	29.799	58.627	64.883	62.995	27.422	62.169	2.267	2.267	34.746	1941	423	1789.2
DHRS13	Yes	Yes	4.68	4.604	3.8	10.821	9.887	9.838	4.361	10.182	2.335	2.335	5.821	1821	1507	1789.6
GABPB1	Yes	Yes	6.646	6.053	6.696	14.498	17.259	13.129	6.465	14.962	2.314	2.314	8.497	1851	1257	1791.6
RUVBL2	Yes	Yes	46.077	47.086	52.237	101.559	117.125	108.793	48.467	109.159	2.252	2.252	60.692	1965	231	1791.6
CAMTA2	Yes	Yes	26.071	24.886	22.275	12.057	9.497	10.334	24.411	10.629	-2.297	2.297	13.781	1886	943	1791.7
SNRPB	Yes	Yes	73.774	71.467	75.646	157.74	169.591	168.472	73.629	165.267	2.245	2.245	91.638	1977	132	1792.5
HPS1	Yes	Yes	62.465	64.175	55.679	27.856	24.44	28.281	60.773	26.859	-2.263	2.263	33.914	1947	436	1795.9
CHST13	Yes	Yes	2.442	2.177	2.474	5.177	6.058	5.451	2.365	5.562	2.352	2.352	3.197	1789	1863	1796.4
PLB1	Yes	Yes	62.478	63.082	61.73	30.636	29.87	22.331	62.43	27.612	-2.261	2.261	34.818	1950	422	1797.2
TYRO3	Yes	Yes	1.638	1.029	1.35	3.366	2.994	3.193	1.339	3.184	2.378	2.378	1.845	1754	2186	1797.2
NDUFAB1	Yes	Yes	39.718	48.591	49.592	104.398	103.316	102.366	45.967	103.36	2.249	2.249	57.393	1969	255	1797.6
TYSND1	Yes	Yes	7.125	6.628	6.446	2.805	2.972	2.839	6.733	2.872	-2.344	2.344	3.861	1801	1768	1797.7
ABCA1	Yes		1.464	2.288	1.574	5.122	4.111	3.375	1.775	4.203	2.367	2.367	2.427	1773	2022	1797.9
CCDC125	Yes		8.697	7.115	6.111	2.546	4.39	2.426	7.308	3.121	-2.342	2.342	4.187	1806	1730	1798.4
APOC4-APOC2		Yes	11.21	4.691	4.529	1.919	0.225	0.859	6.81	1.001	-2.361	2.361	2.611	1779	1977	1798.8
CYB5R2	Yes	Yes	5.097	3.611	3.06	8.517	10.978	7.965	3.923	9.153	2.333	2.333	5.23	1822	1594	1799.2
CCT7	Yes	Yes	87.787	91.303	93.788	192.589	205.422	212.783	90.959	203.598	2.238	2.238	112.639	1988	109	1800.1
PDHX	Yes	Yes	5.259	5.886	6.357	15.432	12.796	12.262	5.834	13.497	2.314	2.314	7.663	1854	1318	1800.4
LPAR1	Yes	Yes	1.146	1.357	0.912	3.144	2.144	2.852	1.138	2.713	2.383	2.383	1.575	1748	2278	1801
HNRNPA3	Yes	Yes	61.675	67.629	60.774	148.75	137.373	139.342	63.359	141.822	2.238	2.238	78.462	1987	171	1805.4
FAM207A	Yes	Yes	9.362	11.608	9.326	22.959	23.255	23.04	10.098	23.085	2.286	2.286	12.986	1900	979	1807.9
SLC7A1	Yes		6.78	13.418	7.415	23.103	20.65	19.518	9.204	21.09	2.291	2.291	11.886	1893	1045	1808.2
C6orf136	Yes	Yes	9.429	10.308	11.376	5.403	3.87	4.14	10.371	4.471	-2.32	2.32	5.9	1843	1496	1808.3
IGIP	Yes	Yes	2.249	2.919	1.976	1.187	0.839	0.975	2.381	1	-2.38	2.38	1.381	1751	2344	1810.3
SLC19A2	Yes	Yes	0.962	0.912	0.997	1.938	2.666	2.236	0.957	2.28	2.383	2.383	1.323	1749	2368	1810.9
POLR2I	Yes	Yes	21.224	23.612	22.857	54.222	47.4	51.032	22.564	50.885	2.255	2.255	28.32	1959	529	1816
RET	Yes	Yes	85.543	87.479	87.763	39.481	37.626	39.289	86.928	38.799	-2.241	2.241	48.13	1984	309	1816.5
C11orf71	Yes	Yes	2.68	3.886	3.646	0.917	1.724	1.689	3.404	1.443	-2.359	2.359	1.961	1780	2146	1816.6
EIF2AK3	Yes	Yes	1.658	1.798	1.311	3.893	3.557	3.772	1.589	3.741	2.354	2.354	2.152	1786	2093	1816.7
PLEKHM1	Yes	Yes	16.609	13.656	17.914	6.849	6.888	7.241	16.06	6.993	-2.297	2.297	9.067	1885	1211	1817.6
BAZ2B	Yes	Yes	13.445	15.501	11.439	5.825	5.951	5.769	13.462	5.848	-2.302	2.302	7.614	1875	1321	1819.6
EZH2	Yes	Yes	19.019	16.653	19.278	42.066	38.214	43.694	18.317	41.324	2.256	2.256	23.008	1957	629	1824.2
EPN2	Yes	Yes	4.632	4.661	4.873	2.039	2.388	1.626	4.722	2.018	-2.34	2.34	2.704	1810	1960	1825
ZKSCAN8	Yes		5.211	6.37	6.541	3.724	1.927	2.12	6.041	2.59	-2.332	2.332	3.451	1825	1825	1825
NTMT1	Yes	Yes	10.375	7.7	11.278	20.228	22.357	24.295	9.785	22.293	2.278	2.278	12.509	1916	1009	1825.3
ETFBKMT		Yes	2.511	3.259	3.396	0.289	1.06	1.004	3.055	0.784	-2.369	2.369	1.451	1771	2321	1826
NIBAN1	Yes		3.6	6.422	3.291	11.247	10.211	9.268	4.438	10.242	2.308	2.308	5.804	1862	1509	1826.7
CSTF3	Yes	Yes	12.08	12.535	13.549	31.774	28.137	26.742	12.721	28.884	2.271	2.271	16.163	1937	840	1827.3
PRPS1	Yes	Yes	11.522	12.679	11.55	22.595	30.65	27.984	11.917	27.076	2.272	2.272	15.16	1933	883	1828
SIGLEC12	Yes	Yes	1.592	2.686	1.823	5.569	4.131	4.572	2.034	4.757	2.339	2.339	2.724	1814	1957	1828.3
TRIM23	Yes	Yes	2.45	2.542	2.745	1.148	1.065	1.059	2.579	1.091	-2.364	2.364	1.488	1775	2310	1828.5
ATPAF1	Yes		9.53	15.465	11.835	22.77	29.293	31.582	12.277	27.882	2.271	2.271	15.605	1936	865	1828.9
NEIL1	Yes	Yes	17.735	18.373	17.131	9.326	7.111	6.879	17.746	7.772	-2.283	2.283	9.974	1906	1137	1829.1
RRP7A	Yes	Yes	9.85	8.845	9.824	21.874	21.334	21.697	9.506	21.635	2.276	2.276	12.129	1919	1032	1830.3
FTH1	Yes	Yes	731.156	677.447	737.187	307.679	355.626	304.351	715.263	322.552	-2.218	2.218	392.711	2031	32	1831.1
AP002495.1		Yes	0.913	0.226	0.465	2.164	4.527	3.597	0.535	3.429	2.37	2.37	1.251	1769	2391	1831.2
LAMA5	Yes	Yes	6.607	5.789	7.023	3.338	2.261	2.755	6.473	2.785	-2.324	2.324	3.688	1837	1787	1832
FBXL8	Yes	Yes	26.396	24.866	32.299	14.253	12.386	10.19	27.854	12.276	-2.269	2.269	15.577	1940	866	1832.6
MARCHF5	Yes	Yes	8.026	10.269	8.139	3.359	4.174	3.901	8.811	3.812	-2.312	2.312	5	1857	1629	1834.2
TNKS2	Yes	Yes	10.937	12.529	11.307	5.841	4.527	4.753	11.591	5.04	-2.3	2.3	6.551	1881	1426	1835.5
C8orf44-SGK3		Yes	5.578	11.196	5.261	0.01	2.258	1.631	7.345	1.3	-2.33	2.33	3.003	1829	1895	1835.6
DHFR	Yes	Yes	28.006	27.958	25.948	59.769	53.32	69.955	27.304	61.015	2.235	2.235	33.711	1992	440	1836.8
NPL	Yes	Yes	1.786	1.334	1.59	3.77	3.905	3.356	1.57	3.677	2.342	2.342	2.107	1807	2106	1836.9
MROH6	Yes	Yes	50.421	39.503	45.77	25.462	16.838	18.145	45.231	20.148	-2.245	2.245	25.083	1976	588	1837.2
ALOX12		Yes	2.057	3.899	3.093	0.87	0.606	0.398	3.017	0.625	-2.364	2.364	1.187	1774	2416	1838.2
MYDGF	Yes	Yes	55.339	56.431	59.983	114.713	130.983	135.969	57.251	127.222	2.222	2.222	69.971	2022	196	1839.4
PROCA1	Yes	Yes	17.905	17.879	14.958	8.291	5.491	8.485	16.914	7.422	-2.279	2.279	9.492	1913	1179	1839.6
SEPTIN11	Yes	Yes	7.488	8.484	6.323	18.725	16.364	15.707	7.431	16.932	2.278	2.278	9.501	1914	1178	1840.4
PTK6	Yes	Yes	4.556	3.699	3.325	1.926	1.539	1.486	3.86	1.65	-2.339	2.339	2.209	1815	2077	1841.2
POLR3H	Yes	Yes	8.374	6.475	7.754	19.565	15.921	15.945	7.534	17.144	2.275	2.275	9.609	1921	1168	1845.7
ZNF224	Yes	Yes	22.528	25.704	28.842	11.921	7.635	14.522	25.691	11.359	-2.262	2.262	14.332	1949	916	1845.7
IMPA2	Yes	Yes	18.123	15.965	16.554	40.207	39.669	33.751	16.881	37.875	2.244	2.244	20.995	1978	666	1846.8
JARID2	Yes	Yes	16.832	16.996	16.264	8.061	6.894	7.064	16.697	7.34	-2.275	2.275	9.357	1922	1185	1848.3
DSC2	Yes	Yes	2.908	2.1	2.588	1.183	0.99	1.063	2.532	1.079	-2.348	2.348	1.453	1796	2320	1848.4
NBL1	Yes	Yes	3.85	4.185	4.864	9.944	10.265	9.441	4.3	9.883	2.299	2.299	5.584	1882	1546	1848.4
FUT8	Yes	Yes	2.007	3.369	2.31	6.28	5.959	5.547	2.562	5.929	2.314	2.314	3.366	1853	1837	1851.4
CELSR1	Yes	Yes	1.398	1.82	1.47	4.093	3.421	3.419	1.563	3.644	2.332	2.332	2.082	1823	2110	1851.7
ST3GAL3	Yes	Yes	240.073	228.968	239.273	110.691	107.294	103.749	236.105	107.245	-2.202	2.202	128.86	2048	93	1852.5
PPIB	Yes	Yes	424.922	382.22	431.72	838.089	952.538	924.575	412.954	905.067	2.192	2.192	492.113	2059	24	1855.5
BTRC		Yes	2	4.526	1.953	0.463	0.831	0.527	2.827	0.607	-2.351	2.351	1.123	1791	2443	1856.2
SRSF7	Yes	Yes	49.899	51.776	44.826	81.222	129.914	113.358	48.834	108.165	2.215	2.215	59.331	2036	241	1856.5
BCL7A	Yes	Yes	4.066	6.728	6.616	13.866	14.261	11.541	5.804	13.223	2.278	2.278	7.419	1917	1338	1859.1
HLA-B	Yes	Yes	919.797	976.631	939.188	414.1	441.784	439.33	945.205	431.738	-2.189	2.189	513.468	2064	23	1859.9
SPINT2	Yes	Yes	4.727	5.545	3.38	11.578	10.412	9.201	4.551	10.397	2.285	2.285	5.846	1901	1503	1861.2
TRIM16	Yes		7.981	7.849	4.76	2.834	3.933	2.176	6.863	2.981	-2.302	2.302	3.882	1873	1765	1862.2
HMGA1	Yes	Yes	181.364	165.456	171.862	367.583	394.764	373.336	172.894	378.561	2.19	2.19	205.667	2062	65	1862.3
CHCHD3	Yes	Yes	27.214	27.642	31.13	58.004	63.809	69.105	28.662	63.639	2.22	2.22	34.977	2023	421	1862.8
CAMKK1	Yes	Yes	5.224	5.497	5.263	2.105	2.576	2.239	5.328	2.306	-2.31	2.31	3.022	1860	1891	1863.1
UMPS	Yes	Yes	4.369	4.12	6.696	10.722	11.921	11.981	5.061	11.541	2.28	2.28	6.48	1912	1436	1864.4
ZSWIM4	Yes		0.554	0.828	1.089	2.506	1.779	1.513	0.824	1.933	2.346	2.346	1.109	1800	2454	1865.4
NLE1	Yes	Yes	2.972	2.924	2.88	7.111	6.78	6.303	2.925	6.732	2.301	2.301	3.806	1877	1772	1866.5
LMO7	Yes	Yes	1.405	1.025	0.833	2.547	2.456	2.624	1.088	2.542	2.337	2.337	1.454	1817	2318	1867.1
CUTC	Yes	Yes	13.916	17.906	13.299	4.83	8.168	6.865	15.04	6.621	-2.272	2.272	8.42	1935	1262	1867.7
USP18	Yes	Yes	1.216	0.993	1.226	3.005	2.641	2.373	1.145	2.673	2.335	2.335	1.528	1820	2298	1867.8
CDIN1	Yes	Yes	2.402	2.796	1.835	5.875	4.49	5.846	2.344	5.404	2.305	2.305	3.059	1868	1883	1869.5
KCTD21	Yes		4.519	2.67	4.641	1.972	1.682	1.453	3.943	1.703	-2.316	2.316	2.241	1848	2067	1869.9
SLC2A11	Yes	Yes	5.583	8.844	6.027	3.445	2.465	2.995	6.818	2.968	-2.297	2.297	3.85	1884	1769	1872.5
CTSV		Yes	1.362	1.012	1.55	3.609	3.592	10.161	1.308	5.787	2.318	2.318	2.043	1845	2120	1872.5
TBC1D31	Yes	Yes	3	3.479	2.589	8.099	6.947	5.771	3.022	6.939	2.296	2.296	3.917	1887	1758	1874.1
B4GALT3	Yes	Yes	25.159	28.921	23.774	51.274	62.566	58.828	25.951	57.556	2.218	2.218	31.605	2030	474	1874.4
SEMA4A	Yes	Yes	16.837	20.224	18.999	46.123	40.404	38.212	18.687	41.58	2.225	2.225	22.893	2014	635	1876.1
PYROXD1	Yes	Yes	1.385	2.067	2.025	4.446	4.22	3.992	1.826	4.22	2.311	2.311	2.394	1859	2031	1876.2
MAP2K3	Yes	Yes	27.361	30.676	32.574	13.231	14.544	12.807	30.204	13.527	-2.233	2.233	16.676	1995	815	1877
ARHGAP11A	Yes	Yes	13.231	20.088	14.73	43.603	30.225	33.197	16.016	35.675	2.227	2.227	19.659	2008	699	1877.1
TRAPPC1	Yes	Yes	135.061	130.715	137.678	56.191	70.201	57.919	134.484	61.437	-2.189	2.189	73.048	2065	188	1877.3
ZKSCAN4	Yes	Yes	2.668	3.498	3.017	1.408	1.385	1.164	3.061	1.319	-2.321	2.321	1.742	1841	2226	1879.5
HSD17B7	Yes	Yes	6.388	7.29	10.102	16.682	16.24	20.649	7.927	17.857	2.253	2.253	9.93	1963	1143	1881
PMM2	Yes	Yes	9.355	11.58	10.188	24.059	22.057	23.678	10.374	23.265	2.243	2.243	12.891	1981	983	1881.2
SNX10	Yes	Yes	3.532	2.733	4.269	6.757	7.838	9.468	3.512	8.021	2.284	2.284	4.509	1903	1690	1881.7
STAC3	Yes	Yes	72.799	74.363	69.915	39.384	28.917	30.492	72.359	32.931	-2.197	2.197	39.428	2050	371	1882.1
PSTPIP2	Yes	Yes	2.923	3.184	1.977	4.891	6.438	7.194	2.695	6.174	2.291	2.291	3.479	1894	1818	1886.4
SMIM3	Yes	Yes	71.28	96.771	85.184	39.487	36.307	39.815	84.412	38.536	-2.19	2.19	45.875	2061	322	1887.1
COX15	Yes	Yes	10.208	10.23	10.179	4.454	4.98	4.037	10.206	4.49	-2.273	2.273	5.715	1928	1522	1887.4
LRRC20	Yes	Yes	6.479	5.812	6.159	2.447	2.53	3.086	6.15	2.688	-2.288	2.288	3.462	1896	1820	1888.4
CCDC25	Yes		9.96	5.932	7.643	14.4	20.149	18.357	7.845	17.635	2.248	2.248	9.79	1971	1158	1889.7
PRMT1	Yes	Yes	62.316	62.177	66.14	134.961	141.003	139.794	63.544	138.586	2.181	2.181	75.042	2080	182	1890.2
HMGN4	Yes	Yes	16.644	22.328	20.12	8.532	8.728	9.087	19.697	8.782	-2.243	2.243	10.915	1980	1087	1890.7
EIF1AX	Yes	Yes	5.792	6.267	5.572	14.465	12.008	13.357	5.877	13.276	2.259	2.259	7.399	1952	1340	1890.8
FIG4	Yes	Yes	38.215	40.41	39.662	17.093	18.73	17.493	39.429	17.772	-2.219	2.219	21.657	2029	650	1891.1
SQSTM1	Yes	Yes	124.334	132.361	145.893	61.832	53.992	68.803	134.196	61.543	-2.181	2.181	72.653	2081	189	1891.8
DMXL1	Yes	Yes	5.942	7.128	5.215	3.464	2.577	1.957	6.095	2.666	-2.286	2.286	3.429	1899	1828	1891.9
KRAS	Yes	Yes	3.04	2.949	2.84	6.572	6.991	6.598	2.943	6.72	2.283	2.283	3.777	1905	1775	1892
DNAAF5	Yes	Yes	8.877	8.521	7.799	18.205	20.212	18.1	8.399	18.839	2.243	2.243	10.44	1979	1112	1892.3
CKAP2	Yes	Yes	9.681	10.053	10.273	22.363	21.761	23.024	10.002	22.382	2.238	2.238	12.38	1990	1016	1892.6
SLC46A3	Yes	Yes	4.751	6.244	4.378	2.023	2.377	2.299	5.124	2.233	-2.295	2.295	2.891	1890	1918	1892.8
MRPL42	Yes	Yes	9.728	15.217	10.789	24.906	25.09	29.65	11.911	26.549	2.229	2.229	14.637	2004	907	1894.3
FCHSD1	Yes	Yes	37.887	42.801	36.802	17.421	15.799	19.764	39.163	17.661	-2.217	2.217	21.502	2032	656	1894.4
NEDD4	Yes	Yes	1.187	0.935	1.171	2.728	2.382	2.521	1.098	2.544	2.317	2.317	1.446	1847	2323	1894.6
TSC22D1	Yes	Yes	3.652	3.927	4.068	8.636	9.126	8.731	3.882	8.831	2.275	2.275	4.948	1924	1633	1894.9
TRIM39	Yes		3.666	2.56	3.607	1.293	1.104	1.864	3.278	1.42	-2.307	2.307	1.857	1865	2182	1896.7
CHORDC1	Yes	Yes	5.608	5.816	7.749	14.27	16.317	12.599	6.391	14.395	2.252	2.252	8.004	1964	1296	1897.2
PM20D2	Yes	Yes	4.036	3.627	3.354	8.708	7.827	8.525	3.672	8.353	2.275	2.275	4.681	1923	1665	1897.2
RAD21	Yes	Yes	48.87	57.329	51.477	109.712	121.005	113.012	52.559	114.576	2.18	2.18	62.017	2083	226	1897.3
SCLY	Yes	Yes	7.353	5.475	9.34	17.708	15.794	16.264	7.389	16.589	2.245	2.245	9.199	1975	1199	1897.4
PPP1R3E	Yes	Yes	6.914	5.249	5.64	3.27	1.964	2.561	5.934	2.598	-2.284	2.284	3.336	1904	1839	1897.5
NUDCD2	Yes		5.611	5.471	8.784	17.829	12.338	14.487	6.622	14.885	2.248	2.248	8.263	1972	1272	1902
HARS2	Yes	Yes	47.642	42.803	46.339	20.177	19.696	22.294	45.595	20.722	-2.2	2.2	24.872	2049	592	1903.3
ARPC1A	Yes	Yes	28.548	32.038	32.162	68.599	65.71	68.491	30.916	67.6	2.187	2.187	36.684	2071	396	1903.5
SPIN4	Yes	Yes	1.23	1.979	1.784	4.272	3.541	3.661	1.664	3.824	2.298	2.298	2.16	1883	2088	1903.5
EBNA1BP2	Yes	Yes	30.269	32.654	34.467	62.855	70.966	78.885	32.463	70.902	2.184	2.184	38.439	2075	387	1906.2
FKTN	Yes	Yes	1.201	1.412	0.897	2.571	2.468	3.059	1.17	2.7	2.308	2.308	1.53	1864	2296	1907.2
RPL26	Yes	Yes	1706.89	1826.69	1752.68	697.454	911.573	834.788	1762.09	814.605	-2.163	2.163	947.481	2118	12	1907.4
COG1	Yes	Yes	19.925	14.987	18.076	8.033	8.874	6.782	17.663	7.896	-2.237	2.237	9.766	1991	1160	1907.9
RBBP7	Yes	Yes	39.477	39.054	38.123	77.843	84.475	91.954	38.885	84.757	2.18	2.18	45.873	2084	323	1907.9
HHIPL1	Yes	Yes	0.858	1.059	1.03	2.48	2.05	2.281	0.982	2.271	2.312	2.312	1.288	1856	2377	1908.1
STYXL2	Yes	Yes	1.954	1.288	2.489	4.178	4.584	4.344	1.91	4.369	2.287	2.287	2.458	1897	2014	1908.7
DNAJA3	Yes	Yes	14.737	15.65	15.211	32.946	33.804	34.148	15.199	33.633	2.213	2.213	18.433	2039	739	1909
DNAJA1	Yes	Yes	54.119	55.434	56.988	112.837	127.022	122.141	55.514	120.667	2.174	2.174	65.153	2098	211	1909.3
RANGAP1	Yes	Yes	22.899	19.301	20.427	47.402	44.137	45.735	20.876	45.758	2.192	2.192	24.883	2057	591	1910.4
LPCAT1	Yes	Yes	10.921	9.025	9.799	23.766	21.123	21.365	9.915	22.085	2.227	2.227	12.17	2009	1030	1911.1
NUTF2	Yes	Yes	31.772	39.083	36.937	74.382	79.464	81.017	35.931	78.288	2.179	2.179	42.357	2086	350	1912.4
ZBED3	Yes		2.032	3.556	2.519	1.582	1.047	0.893	2.702	1.174	-2.302	2.302	1.529	1871	2297	1913.6
KANSL1L	Yes	Yes	8.752	9.116	13.769	3.779	5.488	4.764	10.546	4.677	-2.255	2.255	5.869	1960	1498	1913.8
PLCXD1	Yes	Yes	11.314	9.223	8.857	21.236	21.974	22.251	9.798	21.821	2.227	2.227	12.023	2011	1041	1914
DECR2	Yes	Yes	27.533	19.163	22.168	9.868	11.242	9.851	22.955	10.32	-2.224	2.224	12.635	2016	1004	1914.8
STX4	Yes	Yes	71.105	76.255	68.922	31.262	32.691	35.311	72.094	33.088	-2.179	2.179	39.005	2087	378	1916.1
NUP160	Yes	Yes	10.302	11.546	11.364	25.963	24.358	23.4	11.071	24.573	2.22	2.22	13.503	2024	952	1916.8
XAF1	Yes	Yes	33.157	33.484	29.421	15.938	13.52	14.106	32.021	14.521	-2.205	2.205	17.5	2044	778	1917.4
[truncated: 501 more rows]

## Sheet: Supp Table S6
Supplemental Table S6: Results of DEAPR Comparison 2 (Comp2), based on FPKMs, DE genes found in NRAS-G12V
	* - Derived from averages for DELV genes; derived from SRMM calculation for SRMM only genes
			Group 1 (B11, 0 ug dox)			Group 2 (B11, 1 ug dox)
	Selected by		NRAS +/+			NRAS G12V/+								Rankings
Gene Name	DELV?	SRMM?	S10	S11	S12	S13	S14	S15	Avg Grp 1	Avg Grp 2	Fold Chg*	Abs Fold Chg	Abs Diff*	Abs Fold Chg	Abs Diff	Weighted
AL159163.1		Yes	0.01	0.01	0.01	49.657	61.285	147.257	0.01	86.066	4965.7	4965.7	49.647	1	216	22.5
AKR1C2	Yes	Yes	0.01	0.01	0.01	45.962	45.298	49.701	0.01	46.987	4698.71	4698.71	46.977	2	229	24.7
TRIB3	Yes	Yes	11.789	21.94	11.763	276.824	257.862	275.936	15.164	270.207	17.819	17.819	255.044	43	38	42.5
AKR1C3		Yes	0.01	0.01	0.486	40.785	47.192	46.86	0.169	44.946	83.9	83.9	40.299	23	276	48.3
S100P	Yes	Yes	2.29	2.401	2.495	69.648	61.45	68.145	2.395	66.414	27.727	27.727	64.019	36	174	49.8
S100A8	Yes	Yes	71.94	50.171	82.07	2.299	2.279	4.103	68.06	2.894	-23.521	23.521	65.167	38	168	51
PKMYT1	Yes	Yes	4.173	4.67	4.23	67.397	72.502	69.601	4.358	69.833	16.025	16.025	65.475	51	167	62.6
ASNS		Yes	3.367	5.472	0.805	87.788	81.275	78.446	3.215	82.503	14.337	14.337	72.974	56	145	64.9
MYBL2	Yes	Yes	5.588	3.003	5.726	65.588	69.606	71.708	4.773	68.968	14.451	14.451	64.195	54	173	65.9
DDIT4	Yes	Yes	10.06	11.892	12.36	148.129	143.422	147.159	11.437	146.237	12.786	12.786	134.799	65	76	66.1
S100A9	Yes	Yes	128.339	95.901	132.027	9.345	8.08	10.361	118.756	9.262	-12.822	12.822	109.494	64	96	67.2
TIMP3		Yes	0.565	1.502	1.337	32.853	33.104	33.341	1.134	33.099	21.879	21.879	31.351	39	335	68.6
TYMS	Yes	Yes	12.17	10.173	11.606	149.676	137.501	135.973	11.316	141.05	12.464	12.464	129.734	70	82	71.2
RRM2	Yes	Yes	2.718	1.601	2.696	36.552	37.65	39.953	2.338	38.052	16.274	16.274	35.713	49	303	74.4
BLOC1S5-TXNDC5	Yes	Yes	0.01	0.01	0.01	10.875	9.926	12.594	0.01	11.132	1113.18	1113.18	11.122	3	722	74.9
PTGDS	Yes	Yes	64.055	50.682	57.918	5.681	4.231	3.618	57.551	4.51	-12.761	12.761	53.042	66	200	79.4
TNF		Yes	0.194	0.496	0.655	20.173	19.084	20.945	0.448	20.067	29.121	29.121	18.428	34	490	79.6
CDC45	Yes	Yes	1.716	1.317	1.228	22.603	26.091	24.166	1.42	24.286	17.099	17.099	22.866	45	422	82.7
CDC20	Yes	Yes	49.985	39.364	43.309	460.418	482.951	473.118	44.22	472.162	10.678	10.678	427.943	91	19	83.8
AC087632.2		Yes	0.229	0.306	0.01	14.602	22.432	46.441	0.182	27.825	47.783	47.783	14.297	26	609	84.3
TK1	Yes	Yes	18.615	13.291	17.459	173.103	185.563	174.879	16.455	177.848	10.808	10.808	161.394	90	62	87.2
CDT1	Yes	Yes	8.595	6.255	6.882	80.672	85.341	84.523	7.244	83.512	11.528	11.528	76.268	83	138	88.5
ACOT7	Yes	Yes	2.67	2.433	2.593	32.038	33.89	34.329	2.565	33.419	13.028	13.028	30.854	63	339	90.6
G0S2		Yes	1.155	4.745	2.568	61.683	55.656	58.593	2.823	58.644	11.731	11.731	50.912	79	211	92.2
AKR1C1	Yes	Yes	0.01	0.01	0.01	6.678	8.375	7.202	0.01	7.419	741.851	741.851	7.409	4	891	92.7
EGR1	Yes	Yes	1.085	1.148	1.193	19.531	18.152	18.5	1.142	18.728	16.4	16.4	17.586	48	503	93.5
STC2	Yes	Yes	0.01	0.01	0.01	7.429	7.314	7.367	0.01	7.37	737.003	737.003	7.36	5	892	93.7
CDC6	Yes	Yes	1.685	1.643	1.364	19.85	27.85	19.62	1.564	22.44	14.352	14.352	20.876	55	448	94.3
SLC7A5		Yes	2.644	12.603	2.084	132.744	135.109	136.633	5.777	134.829	10.533	10.533	120.141	96	86	95
INAVA	Yes	Yes	0.971	1.239	0.809	16.95	16.428	17.654	1.007	17.01	16.9	16.9	16.004	46	544	95.8
AURKB	Yes	Yes	7.531	5.177	5.737	66.346	65.15	72.193	6.148	67.897	11.044	11.044	61.749	87	176	95.9
AC117378.1		Yes	0.01	0.01	0.01	7.07	9.997	23.78	0.01	13.615	706.96	706.96	7.06	6	909	96.3
BATF3		Yes	0.399	0.45	0.01	16.938	15.624	12.614	0.286	15.059	28.046	28.046	12.164	35	682	99.7
UBE2S	Yes	Yes	7.119	7.174	8.984	69.586	82.167	94.602	7.759	82.119	10.584	10.584	74.36	95	143	99.8
ETV5		Yes	0.189	0.149	0.072	11.572	8.856	11.201	0.136	10.543	46.936	46.936	8.667	27	818	106.1
MFAP4	Yes	Yes	0.536	0.794	0.897	12.11	13.267	13.799	0.742	13.059	17.589	17.589	12.316	44	676	107.2
KIF18B	Yes	Yes	2.473	2.135	2.072	24.829	26.143	28.064	2.227	26.345	11.831	11.831	24.119	76	397	108.1
SPC25	Yes	Yes	1.235	1.075	1.442	19.123	15.199	17.536	1.25	17.286	13.824	13.824	16.036	60	542	108.2
SLC12A8		Yes	0.01	0.174	0.19	11.981	8.456	7.972	0.125	9.47	42.033	42.033	7.782	28	865	111.7
PLK1	Yes	Yes	10.226	9.494	8.35	90.15	82.254	93.111	9.357	88.505	9.459	9.459	79.148	116	131	117.5
EXO1	Yes	Yes	1.045	0.636	0.808	12.149	13.894	11.802	0.83	12.615	15.201	15.201	11.785	53	701	117.8
LPO	Yes	Yes	0.188	0.202	0.292	7.733	7.672	6.306	0.227	7.237	31.827	31.827	7.009	32	911	119.9
TERT	Yes	Yes	0.592	0.303	0.462	7.667	9.331	9.65	0.452	8.883	19.639	19.639	8.43	41	833	120.2
ASF1B	Yes	Yes	7.14	5.423	6.142	62.546	62.184	53.797	6.235	59.509	9.545	9.545	53.274	115	198	123.3
SEMG1		Yes	0.617	0.375	0.226	11.658	9.852	9.936	0.406	10.482	15.963	15.963	9.235	52	794	126.2
GPT2		Yes	0.851	2.393	0.69	25.147	27.975	27.763	1.311	26.962	10.507	10.507	22.754	97	425	129.8
ANXA3	Yes	Yes	0.01	0.01	0.01	3.026	3.526	2.915	0.01	3.156	315.567	315.567	3.146	7	1236	129.9
CCNA2	Yes	Yes	2.777	2.852	3.081	30.767	29.003	27.559	2.903	29.11	10.026	10.026	26.206	103	373	130
ESPL1	Yes	Yes	1.448	0.929	1.022	15.197	11.613	14.877	1.133	13.896	12.265	12.265	12.763	72	656	130.4
OLFML3	Yes	Yes	19.893	14.664	17.255	1.786	1.287	1.451	17.271	1.508	-11.454	11.454	15.763	84	554	131
KIF2C	Yes	Yes	8.867	9.029	8.251	78.885	73.905	76.095	8.716	76.295	8.754	8.754	67.579	128	161	131.3
ETV4	Yes	Yes	0.01	0.01	0.01	3.198	2.458	3.623	0.01	3.093	309.316	309.316	3.083	8	1244	131.6
BIRC5	Yes	Yes	6.314	6.401	5.483	55.476	55.124	54.24	6.066	54.947	9.058	9.058	48.881	122	222	132
AOC1	Yes	Yes	123.723	101.151	108.635	11.847	14.597	12.862	111.17	13.102	-8.485	8.485	98.068	136	107	133.1
GDF15		Yes	0.368	0.316	0.061	10.441	6.743	10	0.248	9.061	18.331	18.331	6.375	42	953	133.1
FCER2	Yes	Yes	2.208	2.755	2.369	23.686	23.817	26.474	2.444	24.659	10.09	10.09	22.215	100	432	133.2
PIMREG	Yes	Yes	1.227	1.712	1.485	15.316	16.124	18.143	1.475	16.528	11.205	11.205	15.053	85	573	133.8
SYTL1	Yes	Yes	4.383	8.095	5.062	49.575	49.079	59.244	5.846	52.633	9.003	9.003	46.786	124	232	134.8
AC120114.4		Yes	2.849	4.643	7.288	0.01	0.01	0.01	4.927	0.01	-284.88	284.88	2.839	9	1275	135.6
KIFC1	Yes	Yes	12.216	9.129	11.209	89.797	91.901	92.085	10.851	91.261	8.41	8.41	80.41	138	129	137.1
INHBE		Yes	0.01	0.136	0.01	6.769	6.302	4.652	0.052	5.908	34.319	34.319	4.516	30	1104	137.4
UBE2C	Yes	Yes	6.163	7.81	6.917	61.895	61.403	57.23	6.963	60.176	8.642	8.642	53.213	131	199	137.8
NECAB2	Yes	Yes	0.01	0.01	0.01	2.697	2.539	3.024	0.01	2.753	275.296	275.296	2.743	10	1289	137.9
E2F1	Yes	Yes	2.297	2.245	2.102	22.738	22.297	21.733	2.215	22.256	10.05	10.05	20.042	102	463	138.1
ANXA8	Yes	Yes	0.22	0.219	0.372	6.195	5.533	4.979	0.27	5.569	20.602	20.602	5.299	40	1038	139.8
PNCK		Yes	0.01	0.01	0.01	2.647	4.845	5.413	0.01	4.302	264.684	264.684	2.637	11	1300	139.9
IFI27		Yes	1.301	0.01	0.863	14.392	29.233	15.387	0.725	19.671	11.06	11.06	13.091	86	645	141.9
MKI67	Yes	Yes	2.108	1.671	1.894	18.851	18.003	20.206	1.891	19.02	10.058	10.058	17.129	101	515	142.4
TLE6	Yes	Yes	0.01	0.01	0.01	3.625	1.937	1.929	0.01	2.497	249.698	249.698	2.487	12	1325	143.3
NR4A1	Yes	Yes	0.843	1.257	1.134	12.547	10.879	14.398	1.078	12.608	11.697	11.697	11.53	81	709	143.8
CKAP4	Yes	Yes	1.012	1.387	1.363	13.008	14.63	13.311	1.254	13.65	10.886	10.886	12.396	89	673	147.4
CTTN	Yes	Yes	0.058	0.093	0.112	3.167	3.067	3.335	0.088	3.19	36.371	36.371	3.102	29	1241	150.2
ITGAM	Yes	Yes	1.667	1.924	1.961	18.364	17.942	18.298	1.851	18.201	9.834	9.834	16.35	109	531	151.2
FOXO3B	Yes	Yes	0.01	0.01	0.01	2.072	1.971	1.968	0.01	2.004	200.381	200.381	1.994	13	1407	152.4
DUSP6	Yes	Yes	0.526	0.599	0.348	6.569	6.055	7.35	0.491	6.658	13.569	13.569	6.168	62	973	153.1
CDC25A	Yes	Yes	0.527	0.711	0.948	9.273	8.58	8.006	0.728	8.62	11.834	11.834	7.892	75	861	153.6
GINS2	Yes	Yes	0.932	0.665	0.809	9.127	9.658	9.409	0.802	9.398	11.717	11.717	8.596	80	826	154.6
CDK1	Yes	Yes	5.754	6.809	5.874	57.508	44.853	44.421	6.146	48.927	7.961	7.961	42.782	144	257	155.3
TUBB3	Yes	Yes	0.01	0.01	0.01	1.945	1.878	1.866	0.01	1.896	189.622	189.622	1.886	14	1430	155.6
CLSPN	Yes	Yes	0.435	0.647	0.587	6.813	7.041	7.07	0.556	6.975	12.542	12.542	6.419	69	950	157.1
MELK	Yes	Yes	1.969	1.558	1.824	17.486	16.225	17.69	1.783	17.134	9.608	9.608	15.351	112	566	157.4
GTSE1	Yes	Yes	2.651	2.323	3.375	24.72	23.651	25.224	2.783	24.531	8.815	8.815	21.749	127	435	157.8
MCM2	Yes	Yes	10.614	10.455	9.311	85.566	76.574	68.248	10.126	76.796	7.584	7.584	66.67	158	163	158.5
RGS16		Yes	0.01	0.01	0.274	5.266	4.621	4.422	0.098	4.77	16.157	16.157	4.148	50	1140	159
KLHDC7B		Yes	0.012	0.025	0.029	2.216	2.26	2.42	0.022	2.299	77.325	77.325	2.187	24	1378	159.4
TCF19	Yes	Yes	3.392	3.544	3.433	29.454	30.002	28.243	3.456	29.233	8.457	8.457	25.776	137	378	161.1
NGEF	Yes	Yes	0.01	0.01	0.01	1.674	1.63	1.319	0.01	1.541	154.061	154.061	1.531	15	1485	162
CCDC34	Yes	Yes	1.204	1.045	0.619	11.621	9.519	9.468	0.956	10.202	10.671	10.671	9.246	92	793	162.1
CDCA5	Yes	Yes	3.75	4.28	4.603	33.766	32.656	34.632	4.211	33.685	7.999	7.999	29.474	142	349	162.7
TOP2A	Yes	Yes	10.013	12.073	11.252	87.775	75.992	82.588	11.113	82.118	7.39	7.39	71.006	165	150	163.5
SLCO4A1	Yes	Yes	0.742	0.417	0.472	6.054	7.038	6.786	0.544	6.626	12.189	12.189	6.082	73	981	163.8
CCNB2	Yes	Yes	7.564	5.31	6.965	49.343	49.365	52.933	6.613	50.547	7.644	7.644	43.934	155	245	164
ABCB4	Yes	Yes	0.01	0.01	0.01	1.543	1.485	1.307	0.01	1.445	144.495	144.495	1.435	16	1511	165.5
ZWINT	Yes	Yes	10.41	10.834	16.323	94.196	85.402	95.26	12.522	91.619	7.316	7.316	79.097	170	132	166.2
GMPR	Yes	Yes	0.01	0.01	0.01	1.204	1.043	1.96	0.01	1.402	140.222	140.222	1.392	17	1525	167.8
CEP55	Yes	Yes	1.709	1.022	1.408	15.059	12.199	12.872	1.38	13.377	9.695	9.695	11.997	110	691	168.1
CHAC1		Yes	0.333	6.69	0.193	50.3	56.017	53.895	2.405	53.404	7.519	7.519	43.61	160	251	169.1
SLC6A9		Yes	0.01	1.235	0.01	12.159	12.691	13.703	0.418	12.851	9.843	9.843	10.924	107	730	169.3
CDCA8	Yes	Yes	2.895	3.967	3.525	26.36	29.209	27.123	3.462	27.564	7.961	7.961	24.102	145	398	170.3
FADS2	Yes	Yes	16.399	20.374	18.339	126.08	133.037	130.387	18.371	129.835	7.067	7.067	111.464	179	93	170.4
CD14	Yes	Yes	0.307	0.609	0.535	5.827	5.16	6.145	0.484	5.711	11.805	11.805	5.227	77	1040	173.3
OCSTAMP	Yes	Yes	0.01	0.01	0.01	1.062	1.269	1.132	0.01	1.154	115.403	115.403	1.144	18	1584	174.6
MIOX	Yes		0.01	0.01	0.01	0.96	1.092	1.393	0.01	1.148	114.802	114.802	1.138	19	1586	175.7
HSD17B3		Yes	1.382	2.833	2.865	0.019	0.01	0.01	2.36	0.013	-73.95	73.95	1.364	25	1534	175.9
GSDME	Yes		0.015	0.01	0.01	0.945	1.822	0.918	0.012	1.229	104.91	104.91	1.217	22	1567	176.5
ADAMTS4	Yes	Yes	0.039	0.039	0.068	1.526	1.763	1.382	0.048	1.557	32.228	32.228	1.509	31	1492	177.1
GUCY2F	Yes		0.01	0.01	0.01	0.98	0.981	1.336	0.01	1.099	109.902	109.902	1.089	20	1606	178.6
GGH		Yes	3.069	2.114	4.986	42.517	37.015	40.97	3.39	40.167	7.423	7.423	32.028	163	323	179
LARP6	Yes		0.01	0.01	0.01	1.408	0.816	1.035	0.01	1.086	108.623	108.623	1.076	21	1609	179.8
NCAPG	Yes	Yes	1.82	2.167	1.818	18.045	15.342	16.277	1.935	16.555	8.557	8.557	14.62	134	593	179.9
EPSTI1	Yes	Yes	0.383	0.316	0.319	4.534	4.154	3.86	0.339	4.183	12.32	12.32	3.843	71	1165	180.4
TPX2	Yes	Yes	6.761	7.668	6.622	54.724	47.228	49.882	7.017	50.611	7.213	7.213	43.594	173	252	180.9
RAD54L	Yes	Yes	4.211	3.01	3.148	21.117	28.257	29.524	3.457	26.299	7.609	7.609	22.843	156	423	182.7
MAP1B		Yes	0.011	0.193	0.05	3.096	2.761	3.453	0.085	3.103	14.29	14.29	2.568	57	1314	182.7
RAB3IL1		Yes	0.204	0.01	0.145	3.276	2.877	3.206	0.119	3.12	14.123	14.123	2.673	59	1297	182.8
WDR76	Yes	Yes	0.819	1.274	1.458	12.551	8.823	11.63	1.184	11.001	9.295	9.295	9.817	117	777	183
HMMR	Yes	Yes	4.084	3.207	3.589	29.755	25.729	26.719	3.627	27.401	7.555	7.555	23.774	159	403	183.4
HJURP	Yes	Yes	1.896	2.137	2.118	16.962	17.447	16.203	2.05	16.871	8.229	8.229	14.82	140	585	184.5
PTTG1	Yes	Yes	17.821	17.994	22.012	139.341	121.663	135.738	19.275	132.247	6.861	6.861	112.972	195	91	184.6
PDPN		Yes	0.041	0.01	0.01	1.307	2.179	1.195	0.02	1.56	29.293	29.293	1.154	33	1582	187.9
AJUBA	Yes	Yes	0.521	0.779	0.643	7.7	6.366	5.762	0.647	6.609	10.211	10.211	5.962	99	990	188.1
CHEK1	Yes	Yes	2.153	1.926	1.475	11.211	17.166	17.825	1.851	15.401	8.318	8.318	13.549	139	635	188.6
CCNB1	Yes	Yes	14.976	13.542	21.725	104.858	120.534	112.277	16.748	112.556	6.721	6.721	95.809	200	109	190.9
SGCG		Yes	0.01	0.01	0.046	1.681	1.187	1.533	0.022	1.467	25.761	25.761	1.141	37	1585	191.8
MND1	Yes	Yes	3.584	3.604	3.65	28.401	26.552	24.621	3.613	26.525	7.342	7.342	22.912	168	420	193.2
FOXM1	Yes	Yes	3.69	2.865	3.535	24.421	24.98	25.064	3.364	24.822	7.38	7.38	21.458	166	441	193.5
RAD51AP1		Yes	0.312	0.645	0.01	8.436	7.123	6.423	0.322	7.327	9.957	9.957	5.778	104	1000	193.6
TREML2	Yes	Yes	0.117	0.18	0.132	1.962	2.216	1.911	0.143	2.03	14.205	14.205	1.887	58	1429	195.1
DIAPH3		Yes	0.48	0.528	0.155	6.826	5.712	5.48	0.387	6.006	10.377	10.377	4.952	98	1072	195.4
RGS3		Yes	0.113	0.095	0.24	4.686	2.856	6.052	0.149	4.531	11.913	11.913	2.616	74	1304	197
CPNE7		Yes	0.01	0.01	0.193	2.445	2.835	2.817	0.071	2.699	12.662	12.662	2.252	68	1362	197.4
DLGAP5	Yes	Yes	2.035	1.568	2.245	17.763	15.093	13.125	1.949	15.327	7.862	7.862	13.378	149	639	198
CCL2		Yes	0.01	0.01	0.074	1.242	1.443	1.654	0.031	1.447	16.848	16.848	1.169	47	1577	200
CSPG4	Yes	Yes	0.178	0.114	0.106	1.814	2.076	1.531	0.133	1.807	13.621	13.621	1.675	61	1467	201.6
E2F2	Yes	Yes	0.365	0.336	0.41	3.973	4.152	3.712	0.37	3.945	10.653	10.653	3.575	93	1187	202.4
APOBEC3B	Yes	Yes	1.57	1.452	1.522	12.613	12.973	10.715	1.515	12.1	7.989	7.989	10.586	143	743	203
MCM10		Yes	0.587	0.968	0.448	9.307	8.957	8.422	0.668	8.895	8.699	8.699	7.453	129	890	205.1
LY6E	Yes	Yes	29.259	31.269	29.871	174.095	203.231	171.094	30.133	182.807	6.067	6.067	152.674	224	67	208.3
ESRP1		Yes	0.196	0.079	0.01	4.455	2.3	2.676	0.095	3.144	11.757	11.757	2.104	78	1391	209.3
CDC25C	Yes	Yes	1.452	1.391	1.611	12.227	10.347	12.427	1.485	11.667	7.859	7.859	10.183	150	762	211.2
SGO1		Yes	0.348	0.668	0.91	10.524	8.406	7.86	0.642	8.93	8.635	8.635	6.95	133	915	211.2
CCL3		Yes	0.01	0.01	0.433	4.972	4.282	4.7	0.151	4.651	9.895	9.895	3.849	106	1164	211.8
EPAS1	Yes	Yes	14.252	15.052	15.683	1.956	2.137	1.973	14.995	2.022	-7.415	7.415	12.973	164	648	212.4
KIF4A	Yes	Yes	1.579	1.433	1.669	12.744	11.549	11.816	1.56	12.036	7.714	7.714	10.476	153	750	212.7
CCNE2	Yes	Yes	0.57	0.633	0.598	6.663	5.126	4.946	0.6	5.578	9.29	9.29	4.978	118	1070	213.2
CKAP2L	Yes	Yes	0.678	0.762	0.606	5.716	5.501	7.215	0.682	6.144	9.005	9.005	5.462	123	1025	213.2
PBK		Yes	0.758	0.744	1.883	16.318	14.414	14.149	1.128	14.96	7.515	7.515	12.266	162	678	213.6
ASPM	Yes	Yes	0.797	1.272	1.207	8.125	8.254	10.025	1.092	8.801	8.061	8.061	7.71	141	870	213.9
SLC40A1	Yes	Yes	6.862	4.85	6.385	0.85	0.6	0.565	6.032	0.672	-8.982	8.982	5.361	125	1031	215.6
TLCD3B	Yes	Yes	0.759	0.477	0.617	4.774	5.456	6.579	0.618	5.603	9.07	9.07	4.985	121	1067	215.6
CDCA3	Yes	Yes	4.187	2.789	3.084	23.458	22.897	23.597	3.353	23.318	6.954	6.954	19.965	188	465	215.7
CAP2		Yes	0.627	1.471	0.75	13.048	11.882	11.333	0.95	12.088	7.702	7.702	9.862	154	776	216.2
NDC80	Yes	Yes	3.379	5.087	3.086	28.671	25.053	25.775	3.851	26.5	6.882	6.882	22.649	193	426	216.3
KIF11	Yes	Yes	1.477	1.089	1.995	12.396	11.195	11.012	1.52	11.534	7.587	7.587	10.014	157	769	218.2
CCL5	Yes	Yes	26.723	33.386	33.225	185.511	184.194	185.651	31.111	185.119	5.95	5.95	154.007	236	66	219
SHCBP1	Yes	Yes	1.77	2.301	2.077	15.313	14.48	15.178	2.049	14.99	7.315	7.315	12.941	171	651	219
CES1	Yes	Yes	503.671	510.246	520.836	83.976	89.801	88.831	511.584	87.536	-5.844	5.844	424.048	241	22	219.1
UBE2T	Yes	Yes	7.133	6.165	7.488	47.208	45.235	41.193	6.929	44.545	6.429	6.429	37.616	213	290	220.7
FEN1	Yes	Yes	9.651	8.07	12.031	60.287	61.853	60.505	9.917	60.882	6.139	6.139	50.964	222	210	220.8
CSPG5		Yes	0.01	0.091	0.01	1.463	1.164	1.583	0.037	1.404	12.729	12.729	1.073	67	1611	221.4
LYZ	Yes	Yes	1657.34	1268.57	1590.83	275.043	264.106	250.131	1505.58	263.093	-5.723	5.723	1242.49	247	5	222.8
SERPINE2		Yes	0.475	0.063	0.476	4.384	4.535	5.021	0.338	4.647	9.217	9.217	3.908	119	1158	222.9
KIF14	Yes	Yes	0.564	0.936	0.672	6.298	5.847	6.396	0.724	6.18	8.536	8.536	5.456	135	1026	224.1
KCNG1	Yes	Yes	1.617	2.315	2.986	15.751	16.24	16.71	2.306	16.234	7.04	7.04	13.928	181	621	225
RHOB	Yes	Yes	2.611	2.053	2.504	17.211	16.53	16.47	2.389	16.737	7.005	7.005	14.348	183	607	225.4
NUF2	Yes	Yes	3.889	3.86	4.566	31.113	24.255	25.586	4.105	26.985	6.574	6.574	22.88	204	421	225.7
FAM111B		Yes	0.108	0.152	0.01	1.892	1.758	1.663	0.09	1.771	10.969	10.969	1.511	88	1491	228.3
KIT	Yes	Yes	1.476	1.47	1.377	0.132	0.129	0.111	1.441	0.124	-11.625	11.625	1.317	82	1546	228.4
KIF23	Yes	Yes	2.734	2.092	2.591	17.376	17.283	16.912	2.472	17.19	6.953	6.953	14.718	189	587	228.8
NFE2	Yes	Yes	71.563	64.765	68.062	11.585	12.093	10.556	68.13	11.412	-5.97	5.97	56.718	234	187	229.3
DHRS3		Yes	0.226	0.01	0.299	2.896	3.407	3.38	0.178	3.227	9.685	9.685	2.597	111	1306	230.5
RIBC2		Yes	0.529	0.561	0.01	4.844	6.539	6.12	0.366	5.835	8.642	8.642	4.284	132	1121	230.9
HLA-DRA	Yes	Yes	15.676	9.381	11.388	1.824	2.053	1.238	12.148	1.705	-7.124	7.124	10.443	175	754	232.9
IQGAP3	Yes	Yes	5.035	4.763	4.166	30.026	28.597	29.559	4.654	29.394	6.315	6.315	24.739	216	388	233.2
CDKN1A	Yes	Yes	7.046	7.496	8.037	42.901	46.376	46.217	7.526	45.165	6.001	6.001	37.639	228	289	234.1
NEK2	Yes	Yes	3.113	2.505	1.801	17.478	17.332	16.155	2.473	16.988	6.869	6.869	14.515	194	598	234.4
ECE1	Yes	Yes	1.249	1.507	1.158	9.839	9.394	9.43	1.305	9.555	7.323	7.323	8.25	169	839	236
OAS3	Yes	Yes	2.214	2.441	3.53	19.574	19.157	16.201	2.728	18.311	6.712	6.712	15.583	201	559	236.8
NEXN		Yes	0.079	0.095	0.26	4.92	5.095	2.485	0.144	4.167	9.571	9.571	2.226	113	1367	238.4
MCM4	Yes	Yes	14.602	11.558	15.658	77.456	81.826	79.434	13.94	79.572	5.708	5.708	65.632	249	166	240.7
C12orf75		Yes	0.204	0.01	0.01	2.105	2.177	2.004	0.075	2.095	9.834	9.834	1.8	108	1443	241.5
GABRE	Yes	Yes	1.026	1.669	1.244	0.106	0.104	0.162	1.313	0.124	-10.608	10.608	1.189	94	1572	241.8
ANXA8L1		Yes	0.01	0.396	0.01	4.571	3.967	3.431	0.139	3.989	8.66	8.66	3.035	130	1250	242
SAPCD2	Yes	Yes	5.595	5.431	6.039	34.587	33.758	33.623	5.688	33.989	5.975	5.975	28.301	232	357	244.5
TUBB	Yes	Yes	100.912	87.222	96.948	511.556	519.863	512.312	95.028	514.577	5.415	5.415	419.55	270	23	245.3
NET1	Yes	Yes	1.606	1.866	1.874	12.299	12.139	12.557	1.782	12.332	6.922	6.922	10.55	190	746	245.6
PIF1	Yes	Yes	2.25	2.419	2.148	15.063	15.854	14.764	2.272	15.227	6.701	6.701	12.955	202	650	246.8
NXPH4		Yes	0.126	0.151	0.01	1.551	2.086	1.503	0.096	1.713	9.934	9.934	1.352	105	1536	248.1
TTK	Yes	Yes	2.915	4.342	2.882	22.051	20.954	19.746	3.38	20.917	6.189	6.189	17.537	220	505	248.5
E2F8	Yes	Yes	1.347	0.758	1.512	8.144	9.556	7.922	1.206	8.541	7.084	7.084	7.335	178	894	249.6
KIF21B	Yes	Yes	1.709	1.656	1.588	10.369	11.534	12.241	1.651	11.381	6.895	6.895	9.731	192	779	250.7
CALHM2	Yes	Yes	0.265	0.317	0.247	2.394	2.633	2.383	0.276	2.47	8.936	8.936	2.194	126	1375	250.9
CCND1		Yes	0.01	0.182	0.01	1.74	2.08	2.721	0.067	2.18	9.559	9.559	1.558	114	1483	250.9
WDR62	Yes	Yes	1.468	1.096	1.553	9.828	8.763	10.12	1.372	9.571	6.976	6.976	8.199	185	846	251.1
PLK4	Yes	Yes	1.543	1.795	2.457	11.387	17.105	10.608	1.932	13.033	6.747	6.747	11.101	199	723	251.4
FAM83D	Yes	Yes	1.048	0.797	0.8	5.141	7.006	7.305	0.882	6.484	7.353	7.353	5.603	167	1012	251.5
SLC2A3	Yes	Yes	0.356	0.637	0.485	3.725	3.89	4.044	0.493	3.886	7.884	7.884	3.393	147	1203	252.6
ALDH7A1	Yes	Yes	0.2	0.271	0.153	1.858	1.718	2.163	0.208	1.913	9.193	9.193	1.705	120	1462	254.2
CENPU	Yes	Yes	2	3.658	2.729	20.619	16.506	15.2	2.796	17.442	6.239	6.239	14.646	217	592	254.5
USP18	Yes	Yes	1.216	0.993	1.226	7.499	8.583	8.09	1.145	8.057	7.038	7.038	6.912	182	919	255.7
RFC3	Yes	Yes	3.338	3.145	2.23	19.488	18.265	15.787	2.904	17.846	6.145	6.145	14.942	221	579	256.8
CIT	Yes	Yes	2.664	1.498	2.375	15.112	12.823	14.503	2.179	14.146	6.492	6.492	11.967	209	695	257.6
MCM5	Yes	Yes	13.525	13.03	14.855	73.427	82.308	70.596	13.803	75.443	5.466	5.466	61.64	267	177	258
DSCC1	Yes	Yes	1.087	0.832	1.264	8.664	7.336	6.164	1.061	7.388	6.966	6.966	6.327	186	957	263.1
TMEM121B	Yes	Yes	1.012	0.913	0.708	5.742	6.65	6.18	0.878	6.191	7.053	7.053	5.313	180	1036	265.6
F13A1	Yes	Yes	21.068	18.432	20.736	3.541	3.367	3.229	20.078	3.379	-5.943	5.943	16.7	237	525	265.8
ZNF367	Yes	Yes	0.649	0.371	0.515	3.916	3.908	3.709	0.511	3.844	7.517	7.517	3.333	161	1216	266.5
KNSTRN	Yes	Yes	4.376	3.45	3.873	19.898	23.468	24.579	3.9	22.648	5.808	5.808	18.749	243	486	267.3
ERFE		Yes	1.23	0.966	0.424	8.341	9.893	10.698	0.873	9.644	6.783	6.783	7.112	197	906	267.9
RMI2	Yes	Yes	1.017	0.797	1.077	6.794	6.445	6.897	0.964	6.712	6.964	6.964	5.748	187	1002	268.5
NAIP	Yes	Yes	30.785	24.4	26.619	4.941	5.102	4.454	27.268	4.832	-5.643	5.643	22.436	253	428	270.5
ASS1		Yes	39.349	74.04	32.507	383.142	385.176	393.645	48.632	387.321	5.175	5.175	309.102	298	28	271
RAD54B	Yes	Yes	0.638	0.559	0.876	5.088	4.757	4.864	0.691	4.903	7.097	7.097	4.212	177	1131	272.4
HES4	Yes	Yes	0.337	0.208	0.283	1.741	2.145	2.671	0.276	2.185	7.915	7.915	1.909	146	1424	273.8
PSAT1		Yes	5.153	31.663	5.617	174.02	170.942	164.435	14.145	169.799	5.193	5.193	132.772	296	80	274.4
GINS1	Yes	Yes	0.733	1.465	1.049	7.178	7.444	7.317	1.082	7.313	6.756	6.756	6.231	198	968	275
BRCA1	Yes	Yes	3.454	2.434	2.584	17.704	16.396	15.955	2.824	16.685	5.908	5.908	13.861	238	625	276.7
HASPIN	Yes	Yes	1.265	1.356	1.339	9.187	8.178	8.373	1.32	8.58	6.5	6.5	7.26	208	899	277.1
KIF15	Yes	Yes	1.355	1.327	1.414	9.14	8.368	8.965	1.365	8.825	6.465	6.465	7.46	211	889	278.8
KIF20A	Yes	Yes	4.186	3.925	5.474	24.578	25.757	24.808	4.528	25.048	5.531	5.531	20.519	260	455	279.5
B4GALT2	Yes	Yes	3.934	3.832	2.427	18.729	19.945	19.29	3.397	19.322	5.687	5.687	15.924	250	546	279.6
CKS1B	Yes	Yes	17.223	11.811	18.716	84.765	78.564	85.208	15.917	82.845	5.205	5.205	66.928	293	162	279.9
CENPM		Yes	5.211	2.443	4.701	28.53	30.651	31.623	4.118	30.268	5.475	5.475	23.319	266	411	280.5
CENPE	Yes	Yes	0.876	0.916	0.838	7.043	5.009	5.865	0.877	5.972	6.813	6.813	5.095	196	1053	281.7
PHGDH		Yes	8.847	104.266	10.097	545.763	530.423	528.692	41.07	534.96	5.071	5.071	424.426	312	21	282.9
PPM1E	Yes	Yes	0.193	0.254	0.188	1.854	1.36	1.786	0.212	1.667	7.871	7.871	1.455	148	1505	283.7
DQX1	Yes	Yes	3.376	2.569	3.448	0.435	0.544	0.32	3.131	0.433	-7.232	7.232	2.698	172	1294	284.2
NTN1	Yes	Yes	0.211	0.228	0.233	1.621	1.816	1.787	0.224	1.741	7.767	7.767	1.517	152	1487	285.5
CHAF1B	Yes	Yes	1.168	0.632	1.231	7.159	6.294	6.311	1.011	6.588	6.519	6.519	5.577	206	1015	286.9
UHRF1	Yes	Yes	6.08	4.734	5.865	29.668	30.006	29.955	5.56	29.876	5.374	5.374	24.317	277	395	288.8
ULBP2	Yes	Yes	1.035	1.516	1.201	8.278	8.212	6.846	1.251	7.779	6.22	6.22	6.528	218	942	290.4
ZDHHC19	Yes	Yes	1.485	1.675	1.155	0.124	0.235	0.193	1.438	0.184	-7.816	7.816	1.254	151	1553	291.2
OASL		Yes	1.001	0.511	0.247	7.219	6.473	6.607	0.586	6.766	6.465	6.465	5.471	212	1023	293.1
CXCR4	Yes	Yes	92.384	95.879	90.686	19.378	17.655	17.93	92.983	18.321	-5.075	5.075	74.662	311	141	294
ORC1	Yes	Yes	3.584	2.604	1.95	15.419	15.807	14.691	2.713	15.306	5.642	5.642	12.593	254	664	295
MARCKS	Yes	Yes	6.578	4.298	6.875	0.971	0.915	0.853	5.917	0.913	-6.482	6.482	5.004	210	1064	295.4
SKA1		Yes	1.153	0.472	1.836	14.726	10.739	11.838	1.154	12.434	5.85	5.85	8.903	240	806	296.6
CDC25B	Yes	Yes	1.405	1.316	1.573	8.71	8.639	8.353	1.431	8.567	5.985	5.985	7.136	231	902	298.1
ERCC6L	Yes	Yes	0.379	0.249	0.383	2.75	2.19	2.253	0.337	2.398	7.116	7.116	2.061	176	1400	298.4
EIF4EBP1	Yes	Yes	55.685	93.789	51.794	317.907	322.744	334.433	67.089	325.028	4.845	4.845	257.939	329	37	299.8
ESCO2	Yes	Yes	0.875	1.437	0.772	7.835	5.359	5.946	1.028	6.38	6.206	6.206	5.352	219	1033	300.4
SPAG5	Yes	Yes	9.287	8.285	11.923	49.149	49.4	52.993	9.832	50.514	5.138	5.138	40.682	305	272	301.7
SPC24		Yes	2.282	1.047	2.779	15.301	15.866	17.14	2.036	16.102	5.505	5.505	12.522	263	668	303.5
NCAPH		Yes	1.444	2.675	1.059	33.647	14.701	16.349	1.726	21.566	5.496	5.496	12.027	264	687	306.3
NCF1	Yes	Yes	5.64	7.213	7.19	30.061	36.317	36.723	6.681	34.367	5.144	5.144	27.686	304	362	309.8
SKA3		Yes	2.341	0.979	2.559	14.347	15.914	14.027	1.96	14.763	5.481	5.481	11.468	265	713	309.8
CENPA	Yes	Yes	4.876	3.372	2.712	18.408	18.744	21.13	3.653	19.428	5.318	5.318	15.774	283	553	310
AXL	Yes	Yes	0.55	0.433	0.7	3.742	4.258	2.959	0.561	3.653	6.51	6.51	3.092	207	1243	310.6
C1S		Yes	0.125	0.01	0.283	2.845	1.976	2.21	0.139	2.344	6.982	6.982	1.693	184	1465	312.1
BUB1	Yes	Yes	5.268	4.392	5.507	27.893	24.861	25.609	5.056	26.121	5.167	5.167	21.065	299	445	313.6
NUSAP1	Yes	Yes	8.206	10.39	12.034	60.347	33.803	57.645	10.21	50.599	4.956	4.956	40.389	318	275	313.7
E2F7	Yes	Yes	0.441	0.343	0.641	3.121	3.276	2.967	0.475	3.122	6.572	6.572	2.647	205	1299	314.4
SESN2	Yes	Yes	5.331	8.634	5.635	32.547	34.028	33.445	6.534	33.34	5.103	5.103	26.806	309	369	315
CHST4		Yes	0.047	0.171	0.165	1.38	1.374	1.226	0.128	1.327	7.174	7.174	1.055	174	1613	317.9
CDCA2	Yes	Yes	2.412	1.901	2.506	12.572	11.914	12.474	2.273	12.32	5.42	5.42	10.047	269	768	318.9
TRIP13	Yes	Yes	4.421	3.136	3.425	18.214	20.071	19.064	3.661	19.116	5.222	5.222	15.456	292	562	319
CENPF	Yes	Yes	3.68	3.2	2.808	18.036	16.139	17.06	3.229	17.079	5.289	5.289	13.849	286	627	320.1
ORM1	Yes	Yes	3.621	2.994	3.342	16.038	17.027	19.416	3.319	17.494	5.271	5.271	14.175	288	612	320.4
NCALD	Yes	Yes	12.97	10.233	9.895	2.02	2.323	1.736	11.033	2.027	-5.444	5.444	9.006	268	802	321.4
HELLS		Yes	0.356	0.28	0.919	5.928	5.472	6.135	0.518	5.845	5.951	5.951	4.552	235	1103	321.8
ZGRF1	Yes	Yes	0.672	0.742	0.876	3.86	3.794	6.081	0.764	4.579	5.997	5.997	3.815	229	1166	322.7
TNFRSF12A	Yes	Yes	0.861	0.431	0.743	4.198	3.866	4.21	0.678	4.091	6.031	6.031	3.413	226	1198	323.2
NCR3		Yes	0.01	0.349	0.01	2.324	3.239	2.304	0.123	2.623	6.609	6.609	1.956	203	1415	324.2
RNASEH2A	Yes	Yes	12.274	13.212	16.139	67.528	65.603	63.974	13.875	65.701	4.735	4.735	51.827	339	206	325.7
NAB2	Yes	Yes	8.507	5.42	5.991	32.06	32.005	34.301	6.639	32.789	4.939	4.939	26.149	321	375	326.4
GAL		Yes	0.761	0.01	1.075	6.158	9.262	7.707	0.615	7.709	5.73	5.73	5.083	246	1055	326.9
IL4I1	Yes	Yes	1.481	1.792	1.296	8.511	9.14	7.606	1.523	8.419	5.528	5.528	6.896	261	923	327.2
PCK2		Yes	14.401	22.43	10.858	104.702	104.36	102.93	15.896	103.997	4.589	4.589	80.5	351	128	328.7
DEPDC1	Yes	Yes	0.733	0.693	1.125	4.834	5.005	5.183	0.851	5.007	5.887	5.887	4.157	239	1139	329
FAM72C	Yes	Yes	3.021	2.754	2.987	15.591	15.095	15.156	2.921	15.281	5.232	5.232	12.36	291	675	329.4
KNL1	Yes	Yes	0.617	0.579	0.69	2.862	5.046	3.392	0.629	3.767	5.991	5.991	3.138	230	1237	330.7
CAMSAP2	Yes	Yes	0.136	0.246	0.189	1.613	1.084	1.25	0.19	1.316	6.909	6.909	1.125	191	1590	330.9
IFI44		Yes	0.921	1.864	1.448	11.83	10.066	10.362	1.411	10.752	5.399	5.399	8.202	274	845	331.1
POC1A	Yes	Yes	4.454	4.805	6.387	24.961	27.127	25.354	5.215	25.814	4.949	4.949	20.598	319	453	332.4
XRCC2	Yes	Yes	0.464	0.28	0.328	2.089	2.581	2.138	0.357	2.269	6.351	6.351	1.912	214	1423	334.9
AGMAT	Yes	Yes	0.649	0.367	0.352	2.371	3.172	2.83	0.456	2.791	6.123	6.123	2.335	223	1352	335.9
MCM6	Yes	Yes	11.591	15.114	10.784	58.813	59.08	54.647	12.496	57.513	4.602	4.602	45.017	349	240	338.1
DBN1	Yes	Yes	6.761	7.632	6.309	32.439	34.13	31.899	6.9	32.823	4.757	4.757	25.922	336	376	340
AC068831.6	Yes	Yes	2.547	2.707	3.522	15.752	13.261	16.142	2.925	15.052	5.145	5.145	12.126	303	683	341
RBBP8	Yes	Yes	1.535	1.844	1.528	9.641	8.385	8.28	1.635	8.769	5.362	5.362	7.133	279	903	341.4
ADAM11	Yes	Yes	12.202	12.365	12.078	2.431	2.312	2.3	12.215	2.348	-5.203	5.203	9.867	294	775	342.1
OIP5	Yes	Yes	1.284	1.436	2.021	9.779	6.337	9.344	1.58	8.487	5.371	5.371	6.907	278	921	342.3
TBXAS1	Yes	Yes	0.265	0.333	0.24	1.387	2.099	1.813	0.279	1.767	6.326	6.326	1.487	215	1496	343.1
HROB	Yes	Yes	1.96	1.844	1.534	9.589	9.165	9.541	1.779	9.432	5.301	5.301	7.652	284	877	343.3
C5AR1		Yes	0.517	0.671	0.317	3.879	4.096	5.072	0.502	4.349	5.777	5.777	3.207	245	1228	343.3
CENPO	Yes	Yes	3.179	2.882	3.279	16.344	15.2	15.867	3.114	15.804	5.076	5.076	12.69	310	660	345
HPDL	Yes	Yes	1.131	0.681	0.98	5.55	4.837	5.091	0.931	5.159	5.543	5.543	4.229	258	1129	345.1
KCNF1	Yes	Yes	2.514	1.887	2.082	0.382	0.305	0.383	2.161	0.356	-6.063	6.063	1.805	225	1441	346.6
SCD	Yes	Yes	21.795	29.554	23.495	113.566	109.911	109.869	24.948	111.115	4.454	4.454	86.168	372	122	347
AFAP1	Yes	Yes	1.154	1.603	1.078	7.427	6.339	6.875	1.278	6.88	5.383	5.383	5.602	275	1013	348.8
PHF19	Yes	Yes	7.764	6.865	5.33	32.186	29.967	31.207	6.653	31.12	4.678	4.678	24.467	345	391	349.6
CBS		Yes	4.057	12.552	3.747	56.641	56.484	56.936	6.785	56.687	4.5	4.5	43.931	362	246	350.4
DEPDC1B	Yes	Yes	2.163	3.754	3.049	16.575	13.538	14.92	2.989	15.011	5.023	5.023	12.022	313	688	350.5
MTHFD2		Yes	12.623	25.329	21.241	125.75	138.23	110.987	19.731	124.989	4.382	4.382	85.658	379	123	353.4
ULBP1		Yes	0.118	0.549	0.01	3.138	3.285	3.895	0.226	3.439	5.711	5.711	2.588	248	1308	354
TTC39B		Yes	0.194	0.356	0.154	3.007	2.127	2.642	0.235	2.592	5.973	5.973	1.771	233	1448	354.5
CD320	Yes	Yes	6.127	5.168	4.663	24.35	25.835	24.94	5.32	25.042	4.707	4.707	19.722	342	468	354.6
PAICS	Yes	Yes	6.183	6.551	11.786	40.973	44.297	26.327	8.173	37.199	4.551	4.551	29.026	356	351	355.5
CFD	Yes	Yes	2588.14	2967.6	3008.16	600.37	688.998	697.365	2854.63	662.244	-4.311	4.311	2192.39	395	3	355.8
POLQ	Yes	Yes	1.278	0.818	1.04	5.56	5.477	5.919	1.045	5.652	5.406	5.406	4.606	273	1101	355.8
ITGB5	Yes	Yes	0.613	0.667	0.463	3.231	3.826	2.823	0.581	3.293	5.669	5.669	2.712	252	1292	356
IFIT1	Yes	Yes	0.836	0.547	0.731	4.197	4.382	3.093	0.705	3.89	5.52	5.52	3.186	262	1231	358.9
CACNA2D3	Yes	Yes	18.454	18.113	19.829	3.368	4.47	3.867	18.799	3.902	-4.818	4.818	14.897	335	581	359.6
BUB1B	Yes	Yes	3.562	3.692	4.809	18.779	19.044	19.412	4.021	19.078	4.744	4.744	15.057	337	571	360.4
PATL2	Yes	Yes	8.678	10.386	5.94	1.875	1.551	1.404	8.335	1.61	-5.178	5.178	6.725	297	931	360.4
TICRR	Yes	Yes	1.603	0.973	1.027	6.213	6.253	6.596	1.201	6.354	5.29	5.29	5.153	285	1047	361.2
RGCC	Yes	Yes	1.254	1.133	0.918	5.392	5.861	6.446	1.101	5.9	5.357	5.357	4.798	281	1084	361.3
COL24A1	Yes	Yes	3.008	2.895	3.353	0.533	0.556	0.577	3.085	0.555	-5.554	5.554	2.53	257	1322	363.5
CATSPERG	Yes	Yes	2.414	1.546	2.616	0.361	0.409	0.368	2.192	0.379	-5.781	5.781	1.813	244	1440	363.6
PSMC3IP		Yes	2.738	1.243	2.216	15.321	13.449	15.042	2.066	14.604	4.911	4.911	10.711	323	737	364.4
ANKRD55	Yes	Yes	0.369	0.492	0.684	3.023	2.959	2.622	0.515	2.868	5.573	5.573	2.354	256	1346	365
RGS18	Yes	Yes	15.341	12.642	14.432	3.022	2.414	3.247	14.138	2.895	-4.884	4.884	11.243	326	717	365.1
CCNF	Yes	Yes	2.891	2.637	2.828	14.044	13.237	13.713	2.785	13.664	4.906	4.906	10.879	325	734	365.9
TLR5	Yes	Yes	1.498	1.036	1.178	0.224	0.251	0.143	1.238	0.206	-6.007	6.007	1.032	227	1616	365.9
GPR162		Yes	5.876	4.488	4.975	0.404	0.682	0.835	5.113	0.64	-5.375	5.375	3.653	276	1181	366.5
SLC38A5	Yes	Yes	2.071	2.051	2.236	9.802	11.41	10.663	2.119	10.625	5.014	5.014	8.506	315	831	366.6
TP53INP2	Yes	Yes	16.019	13.046	16.071	2.825	3.149	3.365	15.045	3.113	-4.833	4.833	11.932	330	696	366.6
ZYG11A	Yes	Yes	0.342	0.343	0.253	1.924	1.645	1.908	0.313	1.826	5.838	5.838	1.513	242	1490	366.8
SLC11A1	Yes	Yes	1.898	1.717	1.452	9.1	8.248	8.529	1.689	8.626	5.108	5.108	6.937	307	917	368
CENPW	Yes	Yes	10.847	10.998	12.118	48.988	50.968	48.846	11.321	49.601	4.381	4.381	38.28	380	286	370.6
MAP3K12	Yes	Yes	1.801	3.401	1.786	0.341	0.384	0.526	2.329	0.417	-5.583	5.583	1.912	255	1422	371.7
OAS2	Yes	Yes	9.325	5.666	10.893	37.019	44.689	32.346	8.628	38.018	4.406	4.406	29.39	375	350	372.5
PDE4B	Yes	Yes	1.931	2.001	1.62	0.257	0.34	0.381	1.851	0.326	-5.681	5.681	1.525	251	1486	374.5
IARS1	Yes	Yes	17.715	34.223	18.123	106.429	97.094	96.529	23.354	100.017	4.283	4.283	76.663	403	137	376.4
TMEM106C	Yes	Yes	10.1	8.988	13.48	49.019	38.32	54.407	10.856	47.249	4.352	4.352	36.393	385	299	376.4
TROAP	Yes	Yes	4.232	5.663	3.872	18.575	22.177	21.585	4.589	20.779	4.528	4.528	16.19	359	538	376.9
WT1	Yes	Yes	1.421	1.885	1.667	8.179	9.452	7.105	1.657	8.245	4.975	4.975	6.588	316	937	378.1
NT5DC2	Yes	Yes	3.54	2.952	5.278	13.594	19.648	20.483	3.924	17.909	4.564	4.564	13.985	353	618	379.5
MSH2	Yes	Yes	2.651	3.973	5.157	19.168	17.9	16.62	3.927	17.896	4.557	4.557	13.969	354	620	380.6
SLC39A14	Yes	Yes	5.742	5.791	6.131	29.348	24.289	24.763	5.888	26.133	4.438	4.438	20.245	373	460	381.7
MAFF		Yes	0.154	0.306	0.326	2.138	2.292	1.807	0.262	2.079	5.538	5.538	1.481	259	1498	382.9
KCTD15		Yes	0.819	1.668	1.018	8.482	8.235	8.698	1.168	8.472	4.936	4.936	6.567	322	939	383.7
SIGLEC1	Yes	Yes	2.621	1.604	2.379	10.701	11.023	10.165	2.202	10.63	4.828	4.828	8.428	334	834	384
CGREF1		Yes	0.994	0.495	0.656	6.426	6.208	5.137	0.715	5.924	5.165	5.165	4.142	300	1141	384.1
NCAPG2	Yes	Yes	6.231	6.211	3.917	24.722	22.857	24.682	5.453	24.087	4.417	4.417	18.634	374	487	385.3
SIRPB2	Yes	Yes	12.179	12.155	13.678	2.804	2.53	2.774	12.67	2.703	-4.688	4.688	9.968	343	770	385.7
TREX1	Yes	Yes	6.502	4.748	3.658	1.27	0.775	0.846	4.969	0.963	-5.158	5.158	4.006	302	1149	386.7
SLC1A5	Yes	Yes	31.045	56.013	32.317	166.549	171.051	159.596	39.792	165.732	4.165	4.165	125.94	421	83	387.2
PIM1	Yes	Yes	1.029	1.205	1.03	4.978	5.56	6.121	1.088	5.553	5.104	5.104	4.465	308	1108	388
FADS1	Yes	Yes	8.765	9.171	11.107	44.188	41.799	39.133	9.681	41.707	4.308	4.308	32.025	396	324	388.8
PRC1	Yes	Yes	9.524	7.817	9.823	38.648	39.286	39.236	9.055	39.057	4.313	4.313	30.002	394	344	389
RPL39L	Yes	Yes	4.307	5.726	5.326	21.851	20.748	24.976	5.12	22.525	4.4	4.4	17.405	376	507	389.1
PSRC1	Yes	Yes	5.641	4.876	6.235	23.055	24.222	25.788	5.584	24.355	4.362	4.362	18.771	382	483	392.1
SPRED2	Yes	Yes	1.693	2.233	2.177	9.795	8.674	10.337	2.034	9.602	4.72	4.72	7.568	340	883	394.3
IFT22	Yes	Yes	0.625	0.444	0.568	2.571	3.105	2.944	0.546	2.873	5.266	5.266	2.328	289	1353	395.4
FAM72D	Yes	Yes	2.631	2.455	2.958	12.634	12.277	11.816	2.681	12.243	4.566	4.566	9.561	352	787	395.5
SLC31A1	Yes	Yes	2.941	3.304	2.14	12.839	12.51	12.809	2.795	12.719	4.551	4.551	9.924	357	773	398.6
AUNIP		Yes	0.585	0.679	0.272	3.895	3.771	3.508	0.512	3.724	5.164	5.164	2.829	301	1277	398.6
B4GALNT1		Yes	0.285	0.584	0.438	3.368	3.037	3.258	0.436	3.221	5.203	5.203	2.454	295	1333	398.8
NEIL3	Yes	Yes	2.25	1.638	2.232	9.453	9.373	9.793	2.04	9.54	4.676	4.676	7.5	346	884	399.8
FHL1		Yes	0.174	0.106	0.281	1.518	2.415	3.035	0.187	2.322	5.408	5.408	1.237	271	1560	399.9
LONP1	Yes	Yes	32.364	40.293	27.358	135.471	137.958	136.353	33.338	136.594	4.097	4.097	103.255	433	103	400
CENPI		Yes	0.368	0.01	0.449	2.377	4.154	2.797	0.276	3.109	5.288	5.288	1.927	287	1418	400.1
CENPN	Yes	Yes	3.498	2.729	3.227	15.033	12.065	15.31	3.151	14.136	4.486	4.486	10.985	365	725	401
CFAP70	Yes	Yes	2.573	2.093	2.471	0.406	0.345	0.607	2.379	0.453	-5.257	5.257	1.926	290	1419	402.9
CHAF1A	Yes	Yes	6.834	5.076	6.454	24.819	26.947	27.29	6.121	26.352	4.305	4.305	20.231	397	462	403.5
CSF1R	Yes	Yes	160.46	141.42	153.29	39.348	36.687	36.01	151.723	37.348	-4.062	4.062	114.375	439	89	404
RFC4	Yes	Yes	5.797	9.587	7.964	33.736	37.675	28.224	7.783	33.212	4.267	4.267	25.429	407	381	404.4
LINC00672		Yes	1.849	1.871	1.363	0.099	0.124	0.252	1.694	0.158	-5.407	5.407	1.111	272	1596	404.4
AURKA	Yes	Yes	10.565	9.044	11.06	43.128	44.101	41.683	10.223	42.971	4.203	4.203	32.748	416	318	406.2
H2AZ1	Yes	Yes	99.757	122.759	109.735	461.516	466.019	401.153	110.75	442.896	3.999	3.999	332.146	450	26	407.6
GOT1	Yes	Yes	5.156	8.123	6.616	29.943	28.621	26.387	6.632	28.317	4.27	4.27	21.686	405	437	408.2
F8	Yes	Yes	0.273	0.384	0.238	1.727	2.013	1.024	0.298	1.588	5.323	5.323	1.29	282	1549	408.7
SPA17	Yes	Yes	0.697	0.838	0.666	2.998	5.348	2.695	0.734	3.68	5.015	5.015	2.946	314	1265	409.1
ACSM3	Yes	Yes	7.632	7.503	8.819	1.712	2.104	1.334	7.984	1.717	-4.651	4.651	6.268	348	965	409.7
H2BS1	Yes	Yes	20.225	17.289	20.58	3.586	4.922	4.937	19.365	4.482	-4.321	4.321	14.883	391	582	410.1
PSPH	Yes	Yes	6.493	8.999	6.915	31.839	29.691	33.407	7.469	31.645	4.237	4.237	24.177	412	396	410.4
EPHA2		Yes	0.144	0.01	0.261	1.397	2.044	2.137	0.138	1.859	5.36	5.36	1.136	280	1587	410.7
RACGAP1	Yes	Yes	4.624	4.874	7.907	24.52	23.316	26.548	5.802	24.795	4.274	4.274	18.993	404	477	411.3
H2BC9		Yes	0.245	0.294	0.783	3.875	3.976	4.083	0.441	3.978	4.947	4.947	3.092	320	1242	412.2
PCDH12	Yes	Yes	0.578	0.985	0.538	3.745	3.465	3.222	0.701	3.477	4.963	4.963	2.776	317	1284	413.7
PCSK6		Yes	0.521	0.232	0.294	3.919	2.67	3.448	0.349	3.346	5.12	5.12	2.148	306	1383	413.7
PRAM1	Yes	Yes	24.908	22.284	19.102	4.553	5.204	5.722	22.098	5.16	-4.283	4.283	16.938	402	521	413.9
MTHFD1L		Yes	4.676	9.936	4.203	46.216	41.306	43.103	6.271	43.542	4.157	4.157	31.37	423	334	414.1
BMF	Yes	Yes	15.662	16.885	19.922	4.56	3.26	4.335	17.489	4.052	-4.316	4.316	13.438	392	636	416.4
BCAR1	Yes	Yes	0.756	0.591	1.154	3.467	4.268	4.387	0.834	4.041	4.848	4.848	3.207	328	1227	417.9
SERPINB2	Yes	Yes	61.594	63.936	76.802	19.536	18.787	11.768	67.444	16.697	-4.039	4.039	50.747	441	213	418.2
HMGB2	Yes	Yes	92.082	96.853	95.23	391.492	367.421	360.622	94.721	373.178	3.94	3.94	278.457	463	31	419.8
NHSL2	Yes	Yes	3.448	3.577	3.34	0.562	0.84	0.71	3.455	0.704	-4.908	4.908	2.751	324	1287	420.3
GINS3		Yes	1.945	1.32	0.955	9.558	9.048	8.734	1.407	9.113	4.49	4.49	6.789	364	928	420.4
FCGR1A	Yes	Yes	15.315	19.888	11.52	62.848	63.211	62.074	15.574	62.711	4.027	4.027	47.137	444	228	422.4
XBP1	Yes	Yes	28.636	44.707	34.068	135.546	140.79	148.934	35.804	141.757	3.959	3.959	105.953	458	102	422.4
MFSD2A	Yes	Yes	54.185	55.065	50.757	200.003	210.18	218.833	53.335	209.672	3.931	3.931	156.337	464	64	424
PLD3	Yes	Yes	918.108	887.351	923.103	204.625	261.134	234.45	909.521	233.403	-3.897	3.897	676.117	470	13	424.3
NCS1		Yes	0.599	0.382	0.779	4.736	3.766	4.335	0.587	4.279	4.833	4.833	2.987	332	1256	424.4
TRAIP	Yes	Yes	1.643	1.967	3.187	10.33	8.532	11.024	2.266	9.962	4.397	4.397	7.696	377	871	426.4
CD300A	Yes	Yes	5.994	7.61	6.005	27.771	25.069	28.242	6.536	27.027	4.135	4.135	20.491	426	456	429
LGALS9C		Yes	0.01	0.607	0.01	2.952	3.066	3.168	0.209	3.062	4.867	4.867	2.345	327	1349	429.2
ATG16L2	Yes	Yes	312.423	312.285	298.529	79.716	73.718	84.792	307.746	79.409	-3.875	3.875	228.337	472	47	429.5
FOSL1		Yes	0.557	0.803	0.302	3.803	5.486	5.266	0.554	4.852	4.736	4.736	3	338	1254	429.6
MAMDC4	Yes	Yes	3.513	3.107	3.942	13.703	14.425	17.294	3.521	15.141	4.301	4.301	11.62	399	708	429.9
ATP10A	Yes	Yes	2.187	2.442	1.626	8.463	8.268	10.702	2.085	9.144	4.386	4.386	7.059	378	910	431.2
ORC6	Yes	Yes	4.624	5.762	5.902	23.367	22.039	22.325	5.429	22.577	4.158	4.158	17.148	422	514	431.2
CIP2A	Yes	Yes	1.101	1.398	1.126	6.276	4.798	5.433	1.208	5.502	4.553	4.553	4.294	355	1120	431.5
H2AX	Yes	Yes	34.162	30.053	29.886	115.044	127.9	125.814	31.367	122.919	3.919	3.919	91.552	467	114	431.7
TEDC2	Yes	Yes	3.559	3.136	4.826	12.329	18.306	18.55	3.84	16.395	4.269	4.269	12.555	406	666	432
MCM7	Yes	Yes	37.083	37.53	38.094	143.605	148.65	143.447	37.569	145.234	3.866	3.866	107.665	474	100	436.6
SLC7A1	Yes	Yes	6.78	13.418	7.415	38.296	36.079	36.757	9.204	37.044	4.025	4.025	27.84	445	361	436.6
PYCR1	Yes	Yes	20.204	29.685	21.452	89.26	96.532	92.523	23.78	92.772	3.901	3.901	68.991	468	158	437
ARHGEF39	Yes	Yes	6.368	5.313	6.052	22.969	23.135	26.59	5.911	24.231	4.099	4.099	18.32	432	492	438
CLGN		Yes	0.224	0.806	0.804	4.665	3.754	3.756	0.612	4.058	4.656	4.656	2.948	347	1264	438.7
TMEM237	Yes	Yes	0.507	0.669	0.371	2.994	1.761	2.723	0.516	2.493	4.833	4.833	1.977	331	1409	438.8
STIL	Yes	Yes	3.221	2.511	2.59	11.876	11.044	12.858	2.774	11.926	4.299	4.299	9.152	400	798	439.8
CCDC167	Yes	Yes	7.936	5.83	10.709	31.513	32.967	33.888	8.159	32.79	4.019	4.019	24.631	447	389	441.2
CCL22	Yes	Yes	1.106	1.041	0.805	4.277	4.714	4.424	0.984	4.472	4.544	4.544	3.488	358	1192	441.4
ISG15	Yes	Yes	30.055	27.156	25.501	109.611	108.047	101.543	27.571	106.4	3.859	3.859	78.83	477	133	442.6
RADX	Yes	Yes	1.533	1.329	0.805	6.618	4.634	5.102	1.222	5.451	4.46	4.46	4.229	369	1128	444.9
KIF18A	Yes	Yes	0.552	0.733	0.868	3.763	3.144	2.994	0.718	3.3	4.597	4.597	2.582	350	1311	446.1
DHCR7	Yes	Yes	8.283	5.203	6.958	26.452	28.896	26.851	6.815	27.399	4.021	4.021	20.585	446	454	446.8
DYNC2I2	Yes	Yes	7.885	7.559	8.215	29.855	33.26	30.886	7.886	31.334	3.973	3.973	23.447	454	408	449.4
BRIP1	Yes	Yes	0.441	0.445	0.569	3.012	1.987	1.854	0.485	2.285	4.712	4.712	1.8	341	1442	451.1
HK2	Yes	Yes	1.516	1.389	1.386	6.92	5.703	6.075	1.43	6.233	4.357	4.357	4.802	383	1083	453
OLIG1	Yes	Yes	7.5	6.406	6.428	1.695	1.568	1.425	6.778	1.563	-4.338	4.338	5.216	388	1041	453.3
DDIAS		Yes	0.151	0.538	0.826	8.766	6.447	3.712	0.505	6.308	4.496	4.496	2.886	363	1270	453.7
CDC42EP1		Yes	2.998	6.397	3.853	28.281	25.526	26.099	4.416	26.636	3.99	3.99	19.129	452	475	454.3
ABTB2	Yes	Yes	11.463	8.665	10.038	2.506	2.279	2.294	10.056	2.359	-4.262	4.262	7.696	409	872	455.3
ATP6V1C2	Yes	Yes	14.505	12.469	15.041	2.781	3.219	4.151	14.005	3.384	-4.139	4.139	10.622	424	742	455.8
HIRIP3	Yes	Yes	5.822	6.633	4.358	22.024	21.514	23.708	5.604	22.415	4	4	16.811	449	523	456.4
DUSP5		Yes	0.128	0.303	0.288	1.463	1.735	2.463	0.24	1.887	4.83	4.83	1.16	333	1580	457.7
C4orf46	Yes	Yes	1.494	1.375	1.452	6.553	6.327	5.861	1.441	6.247	4.337	4.337	4.807	389	1080	458.1
H4C9	Yes	Yes	11.269	8.329	9.048	2.994	1.913	1.846	9.549	2.251	-4.242	4.242	7.298	410	896	458.6
CARHSP1	Yes	Yes	14.03	20.965	14.707	67.721	62.804	59.902	16.568	63.476	3.831	3.831	46.908	484	231	458.7
MS4A4E	Yes	Yes	39.842	45.729	35.795	10.296	11.007	10.083	40.455	10.462	-3.867	3.867	29.993	473	345	460.2
GRN	Yes	Yes	2997.32	2629.66	2806.85	703.673	782.986	795.987	2811.28	760.882	-3.695	3.695	2050.39	511	4	460.3
SULF2	Yes	Yes	0.976	1.366	0.88	4.751	4.021	5.323	1.074	4.698	4.375	4.375	3.624	381	1182	461.1
HAX1	Yes	Yes	50.001	78.909	60.055	229.196	239.556	231.881	62.988	233.544	3.708	3.708	170.556	506	58	461.2
TNFSF13	Yes	Yes	29.558	35.647	32.999	7.283	8.37	9.53	32.735	8.395	-3.9	3.9	24.34	469	393	461.4
RRM1	Yes	Yes	11.369	10.708	10.381	43.975	41.127	40.299	10.819	41.8	3.864	3.864	30.981	476	337	462.1
SLC3A2	Yes	Yes	43.615	68.445	36.834	172.899	193.618	185.194	49.631	183.904	3.705	3.705	134.272	507	78	464.1
ANLN	Yes	Yes	3.625	3.024	3.746	14.915	13.438	14.106	3.465	14.153	4.085	4.085	10.688	434	738	464.4
LRATD2	Yes	Yes	1.121	1.929	1.485	6.215	7.236	6.065	1.511	6.505	4.304	4.304	4.994	398	1065	464.7
MLST8	Yes	Yes	22.79	28.343	20.748	87.334	94.03	89.576	23.96	90.313	3.769	3.769	66.353	498	165	464.7
WDR90	Yes	Yes	7.813	4.661	5.987	24.862	23.647	24.367	6.154	24.292	3.948	3.948	18.138	462	494	465.2
CNN3		Yes	0.01	0.725	0.369	3.562	3.228	3.266	0.368	3.352	4.455	4.455	2.503	371	1323	466.2
DDAH1	Yes	Yes	0.299	0.245	0.367	1.347	1.27	1.652	0.304	1.423	4.687	4.687	1.119	344	1593	468.9
C5AR2	Yes	Yes	4.595	3.775	3.539	0.8	1.092	0.841	3.97	0.911	-4.357	4.357	3.059	384	1245	470.1
NIBAN1	Yes	Yes	3.6	6.422	3.291	19.367	15.993	17.632	4.438	17.664	3.98	3.98	13.226	453	641	471.8
PC		Yes	0.303	0.443	0.203	2.102	2.646	2.003	0.316	2.25	4.526	4.526	1.56	360	1482	472.2
ALDOC	Yes	Yes	16.111	15.986	17.36	57.866	64.24	64.233	16.486	62.113	3.768	3.768	45.627	500	234	473.4
TP73	Yes	Yes	1.347	1.499	1.547	5.263	6.525	6.941	1.464	6.243	4.264	4.264	4.779	408	1087	475.9
MNS1	Yes	Yes	0.474	0.56	0.48	2.512	2.256	1.995	0.505	2.255	4.469	4.469	1.75	368	1452	476.4
H2AC6	Yes	Yes	7.719	11.233	8.415	2.48	2.26	1.89	9.122	2.21	-4.127	4.127	6.912	428	920	477.2
ZNF763	Yes	Yes	1.524	2.122	2.781	0.699	0.362	0.376	2.142	0.479	-4.474	4.474	1.663	367	1470	477.3
RFX8	Yes	Yes	23.174	17.841	23.946	5.281	4.912	6.567	21.654	5.587	-3.876	3.876	16.067	471	541	478
ADRB2	Yes	Yes	3.326	3.273	3.022	0.645	0.694	0.873	3.207	0.737	-4.35	4.35	2.47	386	1328	480.2
APOBEC3A		Yes	0.01	0.01	0.415	1.861	3.338	3.123	0.145	2.774	4.478	4.478	1.445	366	1508	480.2
CFP	Yes	Yes	122.563	157.83	102.471	29.286	35.569	39.987	127.622	34.947	-3.652	3.652	92.674	523	112	481.9
ATP1A3	Yes	Yes	0.942	0.75	0.478	3.277	3.439	2.7	0.724	3.139	4.338	4.338	2.415	387	1340	482.3
LPAR4	Yes	Yes	11.25	7.242	6.131	1.819	1.936	2.234	8.207	1.997	-4.111	4.111	6.211	430	970	484
MEGF10	Yes	Yes	1.902	1.733	1.868	0.459	0.405	0.37	1.834	0.411	-4.458	4.458	1.423	370	1515	484.5
C1QL1		Yes	0.29	0.096	0.01	1.862	1.31	1.569	0.132	1.58	4.523	4.523	1.02	361	1620	486.9
TMEM45A	Yes	Yes	1.425	1.963	1.575	7.025	6.523	6.976	1.655	6.841	4.135	4.135	5.187	427	1044	488.7
RECQL4	Yes	Yes	18.634	12.474	19.741	59.953	63.182	63.698	16.949	62.278	3.674	3.674	45.328	517	237	489
CEP72	Yes	Yes	3.192	2.581	3.885	13.715	11.445	13.084	3.219	12.748	3.96	3.96	9.529	456	788	489.2
AKR1B1	Yes	Yes	16.196	14.471	18.3	62.2	59.778	58.035	16.323	60.004	3.676	3.676	43.682	516	249	489.3
PMAIP1	Yes	Yes	2.37	4.376	3.967	14.498	13.711	14.097	3.571	14.102	3.949	3.949	10.531	461	747	489.6
UNG	Yes	Yes	5.716	5.771	6.397	23.554	25.028	19.73	5.961	22.771	3.82	3.82	16.809	486	524	489.8
TRIM22	Yes	Yes	4.247	4.77	6.777	19.765	22.736	18.184	5.265	20.228	3.842	3.842	14.964	482	577	491.5
C9orf40	Yes	Yes	2.034	2.357	2.28	10.154	8.75	7.992	2.224	8.965	4.031	4.031	6.741	443	929	491.6
POLE2		Yes	1.226	0.01	0.654	5.317	5.137	5.547	0.63	5.334	4.191	4.191	3.912	418	1157	491.9
LIN9	Yes	Yes	2.003	2.235	1.585	8.661	7.92	7.169	1.941	7.916	4.079	4.079	5.975	437	987	492
TYROBP	Yes	Yes	908.988	839.535	912.156	244.501	263.888	237.031	886.893	248.473	-3.569	3.569	638.42	546	15	492.9
MTHFD1	Yes	Yes	11.713	6.801	10.517	37.151	36.449	33.933	9.677	35.844	3.704	3.704	26.167	508	374	494.6
CD302	Yes	Yes	10.863	14.466	13.785	3.751	3.43	2.769	13.038	3.317	-3.931	3.931	9.721	465	780	496.5
HAL	Yes	Yes	19.467	22.433	25.217	4.871	7.117	5.787	22.372	5.925	-3.776	3.776	16.447	495	530	498.5
ARHGEF40	Yes	Yes	16.504	16.903	16.864	3.527	4.754	4.749	16.757	4.343	-3.858	3.858	12.414	480	670	499
SLC16A1	Yes	Yes	3.305	3.527	4.933	15.633	13.929	15.905	3.922	15.156	3.864	3.864	11.234	475	718	499.3
KLF2	Yes	Yes	5.984	6.673	5.403	21.561	22.197	24.391	6.02	22.716	3.773	3.773	16.696	497	526	499.9
TLCD3A	Yes	Yes	0.371	0.456	0.462	1.99	1.645	1.937	0.43	1.857	4.324	4.324	1.428	390	1514	502.4
ADAMTS1	Yes	Yes	0.555	0.508	0.302	1.871	2.025	1.992	0.455	1.963	4.314	4.314	1.508	393	1493	503
C3AR1		Yes	0.24	0.575	0.257	2.81	2.623	2.466	0.357	2.633	4.29	4.29	1.892	401	1428	503.7
CCNE1	Yes	Yes	2.343	2.094	3.815	9.877	9.831	12.667	2.75	10.792	3.924	3.924	8.041	466	854	504.8
KPNA2	Yes	Yes	34.766	41.028	39.99	146.204	132.032	133.298	38.595	137.178	3.554	3.554	98.583	550	105	505.5
EME1	Yes	Yes	5.036	5.952	6.386	17.785	26.17	20.988	5.792	21.648	3.738	3.738	15.856	501	550	505.9
TMPO	Yes	Yes	13.769	13.394	14.009	53.514	47.168	48.641	13.724	49.774	3.627	3.627	36.051	529	301	506.2
IFI44L		Yes	0.33	0.843	0.391	5.906	3.52	3.77	0.521	4.399	4.177	4.177	2.677	419	1296	506.7
SYCP2L	Yes	Yes	12.749	18.668	13.84	3.547	3.835	4.433	15.086	3.938	-3.83	3.83	11.147	485	721	508.6
YPEL3	Yes	Yes	52.32	64.764	57.557	13.298	15.392	19.971	58.214	16.22	-3.589	3.589	41.993	537	261	509.4
SIGLEC10	Yes	Yes	0.784	0.756	0.676	2.556	2.688	4.001	0.739	3.082	4.173	4.173	2.343	420	1350	513
FASN	Yes	Yes	33.26	31.172	30.814	111.063	109.848	115.23	31.748	112.047	3.529	3.529	80.299	556	130	513.4
ATF3		Yes	0.511	1.22	0.244	5.059	7.018	4.933	0.659	5.67	4.043	4.043	3.713	440	1176	513.6
CDH24	Yes	Yes	1.211	1.032	1.006	3.534	5.044	4.677	1.083	4.418	4.079	4.079	3.335	436	1214	513.8
DTL		Yes	3.64	1.923	1.601	15.664	15.028	13.896	2.388	14.863	3.818	3.818	10.256	487	759	514.2
PIR	Yes	Yes	1.539	2.499	1.364	6.929	6.872	7.579	1.8	7.127	3.958	3.958	5.326	459	1035	516.6
TG	Yes	Yes	2.015	3.263	1.723	0.499	0.661	0.501	2.334	0.554	-4.216	4.216	1.78	415	1446	518.1
SIGLEC15	Yes	Yes	3.723	1.984	3.184	0.759	0.61	0.779	2.964	0.716	-4.139	4.139	2.248	425	1364	518.9
LTC4S	Yes	Yes	241.192	212.345	220.448	58.299	71.486	64.572	224.661	64.786	-3.468	3.468	159.876	570	63	519.3
TCEA1	Yes	Yes	21.573	26.428	21.904	90.885	74.433	81.321	23.302	82.213	3.528	3.528	58.911	557	183	519.6
FABP5	Yes	Yes	20.209	20.879	20.202	75.63	70.674	70.005	20.43	72.103	3.529	3.529	51.673	555	207	520.2
PLP2	Yes	Yes	36.911	37.282	39.658	121.45	136.441	137.167	37.95	131.686	3.47	3.47	93.736	567	111	521.4
SPDL1	Yes	Yes	7.287	5.454	6.426	22.548	26.086	21.511	6.389	23.381	3.66	3.66	16.992	522	520	521.8
TCF7	Yes	Yes	0.904	0.824	0.48	3.128	3.067	2.895	0.736	3.03	4.118	4.118	2.294	429	1357	521.8
NRGN	Yes	Yes	8.668	8.93	9.123	31.958	32.081	32.342	8.907	32.127	3.607	3.607	23.22	534	416	522.2
IL1B		Yes	0.294	0.01	0.429	3.087	1.818	2.248	0.244	2.384	4.238	4.238	1.389	411	1527	522.6
SEPTIN5		Yes	0.728	3.092	0.072	16.898	11.749	19.974	1.297	16.207	3.799	3.799	8.656	492	821	524.9
DTYMK	Yes	Yes	15.492	17.498	15.695	55.292	60.252	56.306	16.228	57.283	3.53	3.53	41.055	554	270	525.6
FBXO43	Yes	Yes	0.323	0.419	0.6	1.644	2.081	1.903	0.447	1.876	4.193	4.193	1.429	417	1513	526.6
HSPB7		Yes	0.386	0.106	0.01	1.699	1.635	2.511	0.167	1.948	4.237	4.237	1.249	413	1554	527.1
IFI6	Yes	Yes	47.607	43.202	53.7	167.509	175.672	154.515	48.169	165.899	3.444	3.444	117.729	576	88	527.2
SLC38A1		Yes	1.724	3.814	1.76	15.995	15.066	14.159	2.433	15.073	3.712	3.712	10.345	504	756	529.2
IFITM1	Yes	Yes	24.006	13.904	24.278	65.374	79.084	71.647	20.729	72.035	3.475	3.475	51.306	565	208	529.3
SMC2	Yes	Yes	2.94	2.298	3.303	12.432	9.53	10.326	2.847	10.762	3.78	3.78	7.915	494	858	530.4
ODC1	Yes	Yes	18.944	18.787	17.184	63.579	61.131	66.371	18.305	63.694	3.48	3.48	45.389	564	236	531.2
PKIB	Yes	Yes	49.928	53.787	62.357	16.334	15.648	15.184	55.357	15.722	-3.521	3.521	39.635	559	281	531.2
SHB	Yes	Yes	0.333	0.272	0.401	1.206	1.667	1.38	0.335	1.418	4.227	4.227	1.082	414	1607	533.3
ORMDL1	Yes	Yes	96.263	102.559	114.689	30.76	31.366	29.032	104.504	30.386	-3.439	3.439	74.118	577	144	533.7
MAGEB2		Yes	3.312	1.733	3.946	16.979	15.088	14.58	2.997	15.549	3.694	3.694	10.633	512	741	534.9
FAM209B	Yes	Yes	2.51	3.291	1.921	0.652	0.506	0.736	2.574	0.631	-4.076	4.076	1.942	438	1417	535.9
MPP2	Yes	Yes	0.591	0.533	0.933	2.472	3.642	2.194	0.686	2.769	4.038	4.038	2.084	442	1397	537.5
NOL3	Yes	Yes	18.97	12.949	15.034	4.888	3.358	4.559	15.651	4.268	-3.667	3.667	11.383	519	715	538.6
ZFP36L2	Yes	Yes	230.757	231.515	252.056	72.23	72.48	69.233	238.109	71.314	-3.339	3.339	166.795	593	60	539.7
GLYCTK	Yes	Yes	0.712	1.341	0.738	4.416	3.35	3.282	0.93	3.683	3.959	3.959	2.753	457	1286	539.9
INCENP	Yes	Yes	5.71	5.499	5.556	20.913	19.721	19.78	5.588	20.138	3.604	3.604	14.55	536	595	541.9
C1QTNF6	Yes	Yes	5.845	6.471	4.855	1.035	1.559	1.857	5.724	1.483	-3.859	3.859	4.24	479	1126	543.7
TNFRSF21	Yes	Yes	0.702	0.569	1.122	3.116	3.23	3.164	0.798	3.17	3.973	3.973	2.372	455	1342	543.7
DNAJC9	Yes	Yes	4.817	2.639	4.98	15.478	15.9	13.831	4.145	15.07	3.635	3.635	10.924	524	729	544.5
CHTF18	Yes	Yes	12.078	11.087	11.932	38.816	42.507	40.468	11.699	40.597	3.47	3.47	28.898	566	353	544.7
LBH	Yes	Yes	0.43	0.285	0.424	1.668	1.665	1.348	0.38	1.56	4.109	4.109	1.18	431	1573	545.2
MS4A6A	Yes	Yes	893.122	1345.99	1356.87	343.254	362.056	388.647	1198.66	364.652	-3.287	3.287	834.007	607	11	547.4
IER5	Yes	Yes	1.849	2.593	2.763	9.143	8.375	9.224	2.402	8.914	3.711	3.711	6.512	505	943	548.8
H2BC12	Yes	Yes	65.843	64.997	58.996	20.902	16.503	18.235	63.279	18.547	-3.412	3.412	44.732	583	243	549
PCNA	Yes	Yes	16.382	16.455	18.027	56.736	59.411	57.614	16.955	57.92	3.416	3.416	40.966	582	271	550.9
TMEM150A	Yes	Yes	9.508	11.432	10.499	2.979	2.765	2.804	10.48	2.85	-3.678	3.678	7.63	515	879	551.4
TUBB4B	Yes	Yes	113.567	92.825	105.72	336.61	345.233	339.282	104.038	340.375	3.272	3.272	236.337	609	44	552.5
KRTAP5-9	Yes	Yes	1.572	1.248	1.421	0.245	0.364	0.43	1.413	0.346	-4.081	4.081	1.067	435	1612	552.7
ENO2		Yes	0.715	0.107	0.337	3.024	2.825	3.262	0.386	3.037	3.95	3.95	2.11	460	1390	553
NCF2	Yes	Yes	38.142	35.382	35.482	11.26	10.896	9.466	36.335	10.541	-3.447	3.447	25.795	575	377	555.2
NDUFS1	Yes	Yes	4.511	5.128	5.419	17.422	15.58	20.78	5.02	17.927	3.572	3.572	12.908	545	653	555.8
ATF5		Yes	23.397	107.507	22.931	385.456	350.757	359.212	51.278	365.142	3.263	3.263	243.25	613	43	556
IFIT2	Yes	Yes	1.992	1.523	1.689	7.043	6.83	5.739	1.735	6.538	3.768	3.768	4.803	499	1082	557.3
NQO1	Yes	Yes	4.723	3.179	3.306	13.114	12.19	15.137	3.736	13.48	3.608	3.608	9.744	533	778	557.5
LZTS1	Yes	Yes	0.299	0.519	0.436	1.44	2.164	1.425	0.418	1.676	4.009	4.009	1.258	448	1552	558.4
PARPBP	Yes	Yes	1.191	1.006	1.994	5.018	5.154	5.729	1.397	5.3	3.795	3.795	3.904	493	1159	559.6
KLHDC1	Yes	Yes	1.607	1.958	1.812	0.436	0.586	0.323	1.792	0.448	-3.998	3.998	1.344	451	1541	560
STMN1	Yes	Yes	92.318	82.034	68.387	255.92	255.208	278.167	80.913	263.098	3.252	3.252	182.185	616	56	560
CST7	Yes	Yes	1.208	2.383	1.725	6.109	8.288	5.4	1.772	6.599	3.724	3.724	4.827	503	1077	560.4
PLXND1	Yes	Yes	37.478	28.979	33.568	9.35	9.185	10.56	33.341	9.699	-3.438	3.438	23.643	579	405	561.6
STRIP2	Yes	Yes	1.286	0.839	0.843	3.364	4.345	3.684	0.989	3.798	3.839	3.839	2.808	483	1282	562.9
HERC5	Yes	Yes	1.027	0.56	0.96	3.006	3.775	3.047	0.849	3.276	3.859	3.859	2.427	478	1339	564.1
TSEN15	Yes	Yes	7.083	6.36	8.209	22.738	24.381	27.698	7.218	24.939	3.455	3.455	17.721	573	500	565.7
IFI27L1	Yes	Yes	10.602	8.807	15.372	41.567	36.295	39.073	11.594	38.979	3.362	3.362	27.385	589	366	566.7
SASS6	Yes	Yes	1.538	1.432	1.412	6.356	4.737	5.241	1.46	5.445	3.728	3.728	3.984	502	1151	566.9
MCM3	Yes	Yes	49.857	44.003	47.86	152.963	158.953	148.052	47.24	153.322	3.246	3.246	106.082	621	101	569
C3	Yes	Yes	11.96	9.098	10.491	3.048	2.787	2.912	10.517	2.916	-3.607	3.607	7.601	535	880	569.5
CKB	Yes	Yes	13.551	15.262	18.803	58.144	43.719	56.006	15.872	52.623	3.316	3.316	36.752	600	297	569.7
RAD51		Yes	2.563	1.364	3.474	14.403	13.137	12.412	2.467	13.317	3.573	3.573	8.938	544	804	570
CENPK		Yes	1.334	2.708	4.096	22.436	14.548	17.286	2.713	18.09	3.552	3.552	10.452	551	753	571.2
DDX11	Yes	Yes	12.175	11.073	13.244	42.848	37.91	40.53	12.164	40.429	3.324	3.324	28.265	597	358	573.1
CHPT1		Yes	0.378	0.49	0.884	3.369	3.651	4.087	0.584	3.702	3.81	3.81	2.485	490	1326	573.6
LTB	Yes	Yes	2.679	4.188	2.605	11.144	11.331	11.375	3.157	11.283	3.574	3.574	8.126	543	850	573.7
TMEM86A	Yes	Yes	2.98	3.086	2.939	0.582	1.101	0.677	3.002	0.786	-3.817	3.817	2.215	488	1370	576.2
ABAT	Yes	Yes	4.381	5.405	5.026	1.166	1.255	1.584	4.938	1.335	-3.699	3.699	3.603	509	1183	576.4
CDCA4	Yes	Yes	7.139	6.671	8.038	24.349	25.072	24.497	7.283	24.639	3.383	3.383	17.356	587	511	579.4
CST3	Yes	Yes	1396.49	1649.26	1545.79	459.089	501.377	497.198	1530.51	485.888	-3.15	3.15	1044.62	644	7	580.3
AL160269.1	Yes	Yes	2.673	2.923	4.261	1.012	0.591	1.008	3.286	0.87	-3.775	3.775	2.415	496	1341	580.5
RBM38	Yes	Yes	4.866	4.633	5.155	15.985	16.352	18.484	4.884	16.94	3.468	3.468	12.056	569	686	580.7
GHRL	Yes	Yes	22.087	21.024	17.985	8.276	5.08	4.484	20.365	5.947	-3.424	3.424	14.418	580	604	582.4
POLE	Yes	Yes	8.838	8.994	6.526	28.092	24.86	28.336	8.12	27.096	3.337	3.337	18.977	594	478	582.4
C21orf58	Yes	Yes	8.138	6.71	8.013	22.254	26.461	27.625	7.62	25.447	3.339	3.339	17.826	592	498	582.6
MMP19	Yes	Yes	5.686	5.65	5.233	1.756	1.465	1.302	5.523	1.508	-3.663	3.663	4.015	520	1148	582.8
MYOF	Yes	Yes	0.901	1.79	1.012	4.922	4.789	3.947	1.234	4.553	3.688	3.688	3.318	513	1218	583.5
IGFLR1	Yes	Yes	80.85	80.541	82.006	25.328	25.587	24.944	81.132	25.287	-3.209	3.209	55.846	629	189	585
NRTN		Yes	0.628	0.273	0.595	2.392	3.592	3.024	0.499	3.003	3.81	3.81	1.764	489	1451	585.2
PKDCC	Yes	Yes	1.363	1.693	1.209	4.436	4.022	7.158	1.422	5.205	3.661	3.661	3.783	521	1167	585.6
HYOU1	Yes	Yes	30.901	31.112	29.301	96.739	93.147	101.405	30.438	97.097	3.19	3.19	66.659	634	164	587
ZNF467	Yes	Yes	10.875	6.85	8.134	2.259	2.042	2.954	8.62	2.418	-3.564	3.564	6.201	548	971	590.3
NME2	Yes	Yes	311.204	398.972	473.074	111.816	139.568	128.681	394.417	126.688	-3.113	3.113	267.728	653	34	591.1
FAIM	Yes	Yes	1.185	1.719	1.878	6.068	5.984	5.211	1.594	5.755	3.611	3.611	4.161	532	1138	592.6
PLK3	Yes	Yes	1.293	2.095	2.403	7.566	6.306	6.889	1.931	6.92	3.584	3.584	4.99	540	1066	592.6
RTN1	Yes	Yes	1.307	2.076	1.109	0.293	0.473	0.404	1.497	0.39	-3.843	3.843	1.108	481	1598	592.7
ALX4	Yes	Yes	0.441	0.411	0.588	1.675	1.922	1.876	0.48	1.825	3.8	3.8	1.344	491	1540	595.9
TUBA1C	Yes	Yes	93.004	89.722	85.652	271.36	285.016	276.549	89.459	277.642	3.104	3.104	188.182	657	53	596.6
GNG7	Yes	Yes	6.119	7.087	6.584	1.555	1.622	2.352	6.597	1.843	-3.579	3.579	4.754	542	1089	596.7
ATAD2	Yes	Yes	10.764	11.076	10.306	38.265	34.1	32.021	10.716	34.795	3.247	3.247	24.08	619	399	597
AEN	Yes	Yes	2.321	2.047	2.27	7.063	7.848	8.648	2.213	7.853	3.549	3.549	5.64	552	1008	597.6
CDH23	Yes	Yes	4.426	4.314	4.226	1.181	1.181	1.215	4.322	1.193	-3.624	3.624	3.129	530	1238	600.8
C1orf198	Yes	Yes	1.044	0.954	1.121	3.675	3.795	3.868	1.04	3.779	3.635	3.635	2.74	525	1290	601.5
CAPN3	Yes	Yes	12.449	11.019	19.493	3.706	3.788	5.153	14.32	4.216	-3.397	3.397	10.105	585	766	603.1
IL31RA	Yes	Yes	2.959	2.052	2.313	9.627	7.517	8.428	2.442	8.524	3.491	3.491	6.082	561	982	603.1
BOK	Yes	Yes	1.184	1.01	0.835	2.726	4.502	3.773	1.01	3.667	3.632	3.632	2.657	526	1298	603.2
ANP32E	Yes	Yes	9.18	9.868	10.216	33.578	34.556	26.586	9.755	31.573	3.237	3.237	21.818	623	433	604
EXOSC8	Yes	Yes	15.252	23.87	19.379	66.292	58.872	59.218	19.501	61.461	3.152	3.152	41.96	643	262	604.9
H2BC5	Yes	Yes	7.857	8.029	8.594	2.17	2.877	1.968	8.16	2.338	-3.49	3.49	5.822	562	996	605.4
LAMB3	Yes	Yes	1.367	1.25	1.316	4.85	4.781	4.478	1.311	4.703	3.587	3.587	3.392	539	1204	605.5
TTYH2	Yes	Yes	5.656	7.727	5.985	1.599	1.542	2.344	6.456	1.828	-3.531	3.531	4.628	553	1097	607.4
MSX1	Yes	Yes	0.685	0.548	0.454	1.823	2.083	2.329	0.562	2.078	3.696	3.696	1.516	510	1488	607.8
LILRA1	Yes	Yes	2.716	3.29	4.149	0.724	1.381	0.695	3.385	0.933	-3.628	3.628	2.452	528	1334	608.6
CHAC2		Yes	0.01	0.696	0.449	2.594	3.024	2.556	0.385	2.725	3.672	3.672	1.86	518	1433	609.5
TSC22D3	Yes	Yes	18.183	25.237	18.443	60.184	67.02	65.789	20.621	64.331	3.12	3.12	43.71	650	248	609.8
CDKN3	Yes	Yes	9.14	6.845	9.256	27.902	24.854	28.785	8.414	27.18	3.23	3.23	18.766	624	484	610
TLX3	Yes	Yes	0.559	0.791	0.431	2.634	2.287	1.635	0.594	2.185	3.681	3.681	1.592	514	1477	610.3
HIVEP3	Yes	Yes	2.028	2.439	1.795	6.976	7.203	7.611	2.087	7.263	3.48	3.48	5.176	563	1046	611.3
RNF130	Yes	Yes	130.131	136.606	139.316	43.868	43.198	44.69	135.351	43.919	-3.082	3.082	91.432	668	116	612.8
ADGRB1	Yes	Yes	12.357	10.361	9.87	3.031	3.538	2.988	10.863	3.186	-3.41	3.41	7.677	584	876	613.2
HSPA13	Yes	Yes	3.141	3.747	2.786	11.92	10.023	10.809	3.225	10.917	3.385	3.385	7.693	586	873	614.7
TAGLN	Yes	Yes	8.117	7.347	6.751	1.634	1.925	2.846	7.405	2.135	-3.468	3.468	5.27	568	1039	615.1
CTSW	Yes	Yes	13.1	13.605	15.786	4.748	4.397	3.658	14.164	4.268	-3.319	3.319	9.896	598	774	615.6
INSIG1	Yes	Yes	18.882	21.475	19.22	60.462	63.731	61.095	19.859	61.762	3.11	3.11	41.904	655	264	615.9
LDHA	Yes	Yes	115.918	127.121	123.781	365.302	361.934	394.168	122.273	373.801	3.057	3.057	251.528	680	39	615.9
FCER1G	Yes	Yes	287.579	335.239	312.651	945.11	954.195	953.331	311.823	950.879	3.049	3.049	639.056	683	14	616.1
UBE2N	Yes	Yes	11.044	12.538	11.568	29.858	42.601	38.33	11.717	36.929	3.152	3.152	25.213	642	383	616.1
NEURL1	Yes	Yes	1.098	1.019	0.935	3.741	3.321	3.871	1.018	3.644	3.581	3.581	2.627	541	1301	617
HSPB1	Yes	Yes	446.404	388.521	461.63	1229.33	1351.04	1353.45	432.185	1311.27	3.034	3.034	879.089	685	10	617.5
KIF24	Yes	Yes	0.738	0.631	0.765	2.766	2.413	2.565	0.711	2.582	3.63	3.63	1.87	527	1432	617.5
GRPEL2	Yes	Yes	2.094	3.016	1.765	9.115	6.33	8.276	2.292	7.907	3.45	3.45	5.615	574	1010	617.6
POLA1	Yes	Yes	1.615	2.698	2.04	7.002	8.407	6.568	2.118	7.326	3.459	3.459	5.208	571	1042	618.1
CD109	Yes	Yes	1.552	1.479	1.595	5.912	5.313	5.069	1.542	5.432	3.523	3.523	3.89	558	1161	618.3
SLC20A1	Yes	Yes	4.873	3.854	5.028	15.186	15.383	14.76	4.585	15.11	3.296	3.296	10.525	605	748	619.3
PRIM1	Yes	Yes	10.391	7.659	8.234	32.709	29.661	21.153	8.761	27.841	3.178	3.178	19.079	636	476	620
GCNT1	Yes	Yes	9.194	10.623	9.84	3.161	3.095	2.532	9.886	2.929	-3.375	3.375	6.956	588	914	620.6
NEDD4	Yes	Yes	1.187	0.935	1.171	3.04	2.955	5.738	1.098	3.911	3.562	3.562	2.813	549	1281	622.2
TCEAL9		Yes	0.33	1.349	0.982	4.898	5.191	4.73	0.887	4.94	3.506	3.506	3.381	560	1206	624.6
METTL7B	Yes	Yes	69.013	60.325	58.066	19.304	22.347	19.155	62.468	20.268	-3.082	3.082	42.2	667	260	626.3
KNTC1	Yes	Yes	5.807	7.205	6.664	20.895	22.657	19.397	6.559	20.983	3.199	3.199	14.424	630	602	627.2
MLXIPL	Yes	Yes	0.594	0.812	0.749	2.384	2.582	2.768	0.719	2.578	3.588	3.588	1.86	538	1434	627.6
GAPT	Yes	Yes	29.617	29.671	32.654	12.23	8.221	9.033	30.647	9.828	-3.118	3.118	20.819	651	450	630.9
LRP8	Yes	Yes	6.696	5.883	4.715	15.434	20.463	19.597	5.765	18.498	3.209	3.209	12.733	628	658	631
SDC4	Yes	Yes	1.88	1.449	2.163	6.537	5.605	6.741	1.831	6.294	3.438	3.438	4.464	578	1109	631.1
PERP	Yes	Yes	2.381	2.195	2.72	8.39	8.014	8.036	2.432	8.147	3.35	3.35	5.715	590	1004	631.4
METTL7A	Yes	Yes	6.659	6.27	7.125	1.917	1.981	1.958	6.685	1.952	-3.424	3.424	4.732	581	1092	632.1
EZR	Yes	Yes	70.104	68.627	64.096	209.688	198.406	202.396	67.609	203.497	3.01	3.01	135.888	695	75	633
MARCKSL1	Yes	Yes	8.136	8.088	7.445	23.204	26.201	25.074	7.889	24.827	3.147	3.147	16.937	646	522	633.6
MIF	Yes	Yes	143.624	174.827	172.211	446.096	514.046	510.698	163.554	490.28	2.998	2.998	326.726	702	27	634.5
PTK2	Yes	Yes	0.422	0.541	0.43	1.122	1.957	1.95	0.464	1.676	3.612	3.612	1.212	531	1568	634.7
GPSM2	Yes	Yes	2.933	3.336	1.898	8.48	8.643	9.97	2.722	9.031	3.317	3.317	6.309	599	961	635.2
ME1	Yes	Yes	3.21	4.338	4.099	13.467	11.542	12.836	3.882	12.615	3.25	3.25	8.733	617	814	636.7
FANCI		Yes	3.942	3.668	7.462	36.009	23.32	24.437	5.024	27.922	3.125	3.125	15.857	649	549	639
COL9A2	Yes	Yes	1815.05	1812.82	1714.44	563.496	588.249	643.247	1780.77	598.331	-2.976	2.976	1182.44	710	6	639.6
MANF	Yes	Yes	8.185	16.241	14.947	31.846	38.956	50.094	13.124	40.299	3.071	3.071	27.175	671	367	640.6
NCAPD3	Yes	Yes	8.215	7.726	10.884	29.41	27.439	26.298	8.942	27.716	3.1	3.1	18.774	659	481	641.2
CALCOCO1	Yes	Yes	45.265	48.326	48.545	17.456	15.86	13.105	47.379	15.474	-3.062	3.062	31.905	677	325	641.8
CDCA7	Yes	Yes	5.657	6.516	6.995	20.8	20.741	18.818	6.389	20.12	3.149	3.149	13.73	645	631	643.6
CD84	Yes	Yes	15.4	15.191	16.117	5.145	4.25	5.257	15.569	4.884	-3.188	3.188	10.685	635	739	645.4
GMNN	Yes	Yes	6.772	6.278	5.503	18.38	20.325	19.477	6.185	19.394	3.136	3.136	13.209	648	643	647.5
ABCA7	Yes	Yes	61.756	57.81	55.749	18.821	19.097	20.219	58.439	19.379	-3.016	3.016	39.06	689	284	648.5
DEGS2	Yes	Yes	1.263	1.348	2.263	0.51	0.374	0.483	1.625	0.455	-3.567	3.567	1.169	547	1576	649.9
OAF	Yes	Yes	6.372	5.776	7.288	18.549	22.987	19.026	6.479	20.187	3.116	3.116	13.709	652	632	650
LIG1	Yes	Yes	9.863	8.426	7.75	26.809	25.449	27.873	8.679	26.71	3.077	3.077	18.031	669	496	651.7
RCN1	Yes	Yes	6.104	8.035	4.953	22.036	15.904	21.455	6.364	19.798	3.111	3.111	13.434	654	637	652.3
BCL11A	Yes	Yes	8.506	7.784	5.564	2.26	2.597	1.837	7.284	2.231	-3.265	3.265	5.053	611	1059	655.8
NDC1	Yes	Yes	6.577	7.079	6.554	22.824	20.122	19.641	6.737	20.863	3.097	3.097	14.126	661	615	656.4
SFXN2		Yes	0.341	0.39	0.784	2.924	3.006	2.711	0.505	2.88	3.456	3.456	1.926	572	1420	656.8
IGSF6	Yes	Yes	4.212	4.734	4.822	1.496	1.554	1.083	4.589	1.378	-3.331	3.331	3.211	595	1226	658.1
CLSTN2	Yes	Yes	1.563	2.151	1.756	5.921	6.396	5.69	1.823	6.002	3.292	3.292	4.179	606	1134	658.8
MAD2L1	Yes	Yes	2.662	2.426	4.112	8.797	10.802	9.774	3.067	9.791	3.192	3.192	6.724	633	932	662.9
ADM2		Yes	0.53	5.682	0.309	17.781	17.597	17.822	2.173	17.734	3.097	3.097	11.916	660	698	663.8
ADCY4	Yes	Yes	17.591	19.613	14.901	4.909	6.286	5.676	17.368	5.624	-3.088	3.088	11.745	663	702	666.9
PLXNA1	Yes	Yes	3.551	4.337	3.308	11.694	10.886	12.536	3.732	11.705	3.136	3.136	7.973	647	856	667.9
OSR2	Yes	Yes	9.171	6.29	9.732	2.292	3.005	2.578	8.397	2.625	-3.199	3.199	5.772	631	1001	668
CTSV	Yes	Yes	1.362	1.012	1.55	3.283	6.054	3.604	1.308	4.314	3.299	3.299	3.006	604	1251	668.7
MTBP	Yes	Yes	1.358	1.088	1.782	4.475	4.334	5.081	1.41	4.63	3.285	3.285	3.22	608	1223	669.5
CMPK2	Yes	Yes	3.565	2.509	2.78	8.39	11.397	8.246	2.951	9.344	3.166	3.166	6.393	639	952	670.3
TEAD4	Yes	Yes	1.881	1.552	1.158	5.047	4.523	5.41	1.531	4.994	3.262	3.262	3.463	614	1194	672
PANX2	Yes	Yes	3.57	3.848	3.111	1.026	1.32	0.834	3.51	1.06	-3.311	3.311	2.449	601	1335	674.4
ITM2B	Yes	Yes	13.668	18.68	16.711	63.997	32.289	49.624	16.353	48.637	2.974	2.974	32.284	714	319	674.5
CLPP	Yes	Yes	17.801	19.928	21.121	63.932	47.234	62.42	19.617	57.862	2.95	2.95	38.245	719	287	675.8
CYP27B1	Yes	Yes	0.77	0.833	0.571	2.656	2.577	2.046	0.725	2.426	3.348	3.348	1.702	591	1463	678.2
N4BP2L1	Yes	Yes	5.575	10.827	7.05	2.527	2.244	2.663	7.817	2.478	-3.155	3.155	5.339	641	1034	680.3
ARHGEF16	Yes	Yes	0.899	1.052	0.804	3.044	3.103	2.959	0.918	3.035	3.305	3.305	2.117	602	1387	680.5
HSPA9	Yes	Yes	53.407	88.376	77.011	243.639	193.878	195.39	72.931	210.969	2.893	2.893	138.037	749	74	681.5
TIMELESS	Yes	Yes	7.609	7.205	8.917	24.91	23.248	23.233	7.91	23.797	3.008	3.008	15.886	697	547	682
MMD		Yes	0.562	1.311	1.296	5.518	4.993	4.26	1.056	4.924	3.249	3.249	2.949	618	1262	682.4
MIPEP	Yes	Yes	1.714	1.273	1.572	5.061	4.823	4.795	1.519	4.893	3.221	3.221	3.374	626	1208	684.2
MS4A3	Yes	Yes	80.096	71.45	75.986	26.216	29.369	22.464	75.844	26.016	-2.915	2.915	49.827	737	215	684.8
DTD1	Yes	Yes	1.742	1.093	1.161	4.876	3.987	4.084	1.332	4.316	3.24	3.24	2.984	622	1257	685.5
SAE1	Yes	Yes	20.837	22.434	23.926	63.476	68.652	64.219	22.399	65.449	2.922	2.922	43.05	734	255	686.1
SORL1	Yes	Yes	3.785	3.611	3.362	1.063	1.081	1.162	3.586	1.102	-3.255	3.255	2.484	615	1327	686.2
THBS3	Yes	Yes	46.811	29.356	31.638	10.164	10.644	15.569	35.935	12.126	-2.964	2.964	23.809	718	401	686.3
PTPRO	Yes	Yes	0.66	0.772	0.456	1.395	2.418	2.468	0.629	2.094	3.327	3.327	1.464	596	1502	686.6
FIGNL1	Yes	Yes	1.678	1.153	2.084	5.995	4.962	4.764	1.638	5.24	3.198	3.198	3.602	632	1184	687.2
SYCE2		Yes	0.01	0.501	1.202	5.046	3.901	4.354	0.571	4.434	3.246	3.246	2.699	620	1293	687.3
CAT	Yes	Yes	463.572	412.334	467.913	156.97	161.168	150.425	447.94	156.188	-2.868	2.868	291.752	761	30	687.9
RANBP1	Yes	Yes	41.965	46.964	51.745	135.439	141.681	128.878	46.891	135.333	2.886	2.886	88.441	752	117	688.5
CDC14B	Yes	Yes	1.089	0.609	1.183	2.82	2.997	3.584	0.96	3.134	3.264	3.264	2.174	612	1380	688.8
GSTM2	Yes	Yes	49.592	58.208	45.511	15.046	18.431	18.959	51.104	17.479	-2.924	2.924	33.625	731	315	689.4
SUV39H1	Yes	Yes	6.086	4.793	4.949	14.802	17.262	15.766	5.276	15.944	3.022	3.022	10.667	687	740	692.3
PTGFRN	Yes	Yes	0.911	0.526	0.897	2.951	2.28	2.402	0.778	2.544	3.27	3.27	1.766	610	1449	693.9
SPRY2	Yes	Yes	3.963	4.232	2.819	11.2	11.517	11.046	3.671	11.254	3.065	3.065	7.583	673	882	693.9
OXCT1	Yes	Yes	2.786	3.839	5.35	12.731	11.99	11.914	3.991	12.212	3.06	3.06	8.221	678	843	694.5
L3HYPDH	Yes	Yes	18.215	22.607	24.006	7.236	7.175	7.286	21.609	7.232	-2.988	2.988	14.377	705	606	695.1
SPTBN1	Yes	Yes	2.716	2.78	2.882	9.487	8.333	8.093	2.793	8.638	3.093	3.093	5.845	662	995	695.3
SLC15A2	Yes	Yes	8.572	9.13	9.068	2.543	2.586	3.556	8.923	2.895	-3.082	3.082	6.028	666	985	697.9
TUBA1B	Yes	Yes	243.1	234.69	258.971	682.097	718.26	696.94	245.587	699.099	2.847	2.847	453.512	775	18	699.3
P4HA1	Yes	Yes	10.282	10.099	9.585	30.585	29.188	28.129	9.989	29.301	2.933	2.933	19.312	726	471	700.5
WDR4	Yes	Yes	3.842	3.22	3.541	11.085	11.027	10.31	3.535	10.807	3.058	3.058	7.273	679	898	700.9
CKLF	Yes	Yes	15.852	18.605	21.192	50.815	56.295	54.253	18.55	53.788	2.9	2.9	35.238	745	307	701.2
TEX30	Yes	Yes	7.227	10.694	7.231	26.489	24.444	23.233	8.384	24.722	2.949	2.949	16.338	720	532	701.2
TCF7L2	Yes	Yes	0.416	0.464	0.595	1.631	1.629	1.613	0.492	1.624	3.305	3.305	1.133	603	1588	701.5
TEDC1	Yes	Yes	9.377	8.514	9.828	25.284	26.912	29.203	9.24	27.133	2.937	2.937	17.893	725	497	702.2
MASTL	Yes	Yes	2.974	2.552	3.419	9.939	9.413	8.054	2.982	9.136	3.064	3.064	6.154	674	975	704.1
H4C15	Yes	Yes	14.065	15.561	15.872	4.592	4.863	5.669	15.166	5.042	-3.008	3.008	10.125	698	764	704.6
EMP2	Yes	Yes	0.879	0.804	0.756	2.559	2.553	2.766	0.813	2.626	3.23	3.23	1.813	625	1439	706.4
CTSS	Yes	Yes	213.27	218.242	191.888	80.297	74.187	65.458	207.8	73.314	-2.834	2.834	134.486	782	77	711.5
EFHC1	Yes	Yes	21.675	23.285	26.525	9.634	7.492	7.3	23.828	8.142	-2.927	2.927	15.686	730	556	712.6
ACAT2	Yes	Yes	22.769	19.645	23.709	62.561	67.371	59.613	22.041	63.182	2.867	2.867	41.14	762	269	712.7
GNA11	Yes	Yes	2.308	2.102	1.537	6.286	6.199	5.853	1.983	6.112	3.083	3.083	4.13	665	1142	712.7
AIF1	Yes	Yes	349.95	412.521	387.676	138.635	133.333	134.681	383.382	135.55	-2.828	2.828	247.833	790	42	715.2
GALE	Yes	Yes	4.847	3.542	4.676	12.849	12.486	13.727	4.355	13.021	2.99	2.99	8.666	704	820	715.6
YPEL2	Yes	Yes	9.016	10.402	11.449	3.399	3.29	3.557	10.289	3.415	-3.013	3.013	6.874	693	924	716.1
B4GALT3	Yes	Yes	25.159	28.921	23.774	67.066	73.85	81.149	25.951	74.022	2.852	2.852	48.07	772	225	717.3
RPS6KA2		Yes	1.685	4.515	1.995	14	14.158	13.45	2.731	13.869	2.979	2.979	8.935	708	805	717.7
TUBG1	Yes	Yes	21.144	18.205	19.504	54.861	56.324	57.21	19.618	56.132	2.861	2.861	36.514	765	298	718.3
GIPR	Yes	Yes	31.377	41.862	34.366	9.763	13.932	13.621	35.868	12.439	-2.884	2.884	23.429	755	409	720.4
TCOF1	Yes	Yes	9.296	8.769	10.684	28.588	28.169	26.595	9.583	27.784	2.899	2.899	18.201	746	493	720.7
FGD2	Yes	Yes	65.356	61.852	59.861	22.41	21.631	21.505	62.357	21.849	-2.854	2.854	40.508	771	274	721.3
FYB1	Yes	Yes	8.1	7.842	7.106	2.483	2.205	2.921	7.683	2.536	-3.029	3.029	5.147	686	1048	722.2
RAN	Yes	Yes	91.419	115.281	98.002	301.406	284.735	272.692	101.568	286.278	2.819	2.819	184.71	797	55	722.8
TBC1D31	Yes	Yes	3	3.479	2.589	9.291	10.274	7.738	3.022	9.101	3.011	3.011	6.078	694	983	722.9
ALOX5AP	Yes	Yes	13.312	14.022	9.892	31.794	34.169	41.035	12.409	35.666	2.874	2.874	23.257	758	414	723.6
DPH6	Yes	Yes	0.417	0.594	0.486	1.249	1.751	1.816	0.499	1.605	3.217	3.217	1.106	627	1600	724.3
GFPT1	Yes	Yes	3.161	3.124	2.819	9.913	8.72	8.761	3.034	9.132	3.009	3.009	6.097	696	979	724.3
RTTN	Yes	Yes	0.556	0.879	0.582	2.025	2.169	2.193	0.672	2.129	3.168	3.168	1.457	638	1504	724.6
IFIT3	Yes	Yes	3.872	3.684	4.699	12.041	12.999	11.431	4.085	12.157	2.976	2.976	8.072	711	852	725.1
WARS1		Yes	24.155	65.979	21.036	194.088	187.35	186.003	37.057	189.147	2.819	2.819	120.023	796	87	725.1
DYNLT2B	Yes	Yes	1.345	1.679	2.427	4.877	6.149	5.671	1.817	5.566	3.063	3.063	3.748	676	1172	725.6
NHLRC4	Yes	Yes	3.977	3.655	4.506	1.067	1.432	1.433	4.046	1.311	-3.087	3.087	2.736	664	1291	726.7
RBL1	Yes	Yes	2.467	3.113	1.949	8.426	7.284	6.989	2.51	7.566	3.015	3.015	5.057	690	1057	726.7
GM2A	Yes	Yes	58.581	56.786	57.683	20.48	20.418	19.938	57.683	20.279	-2.845	2.845	37.405	776	294	727.8
MATK	Yes	Yes	4.765	4.804	4.806	14.567	13.189	14.56	4.792	14.105	2.944	2.944	9.313	721	790	727.9
HBEGF	Yes	Yes	1.84	1.679	2.617	6.493	5.971	6.207	2.045	6.224	3.043	3.043	4.178	684	1135	729.1
KLF4	Yes	Yes	12.213	12.324	12.321	4.102	4.17	4.149	12.286	4.14	-2.967	2.967	8.145	717	849	730.2
LMO4	Yes	Yes	65.057	62.081	60.644	28.759	21.413	16.037	62.594	22.07	-2.836	2.836	40.525	781	273	730.2
HS3ST3B1	Yes	Yes	2.026	1.524	1.474	0.482	0.664	0.439	1.675	0.529	-3.169	3.169	1.146	637	1583	731.6
TWIST1	Yes	Yes	9.002	13.348	16.52	42.679	33.058	35.273	12.957	37.004	2.856	2.856	24.047	769	400	732.1
MAD2L2	Yes	Yes	27.167	33.03	28.47	81.12	84.022	85.21	29.556	83.451	2.823	2.823	53.895	792	195	732.3
NME1-NME2		Yes	149.229	83.115	40.575	430.016	430.717	416.573	90.973	425.769	2.792	2.792	267.344	811	35	733.4
DMWD	Yes	Yes	1.575	2.349	2.279	5.685	6.596	6.407	2.068	6.229	3.013	3.013	4.162	692	1137	736.5
HMX2		Yes	0.185	0.318	0.496	1.716	1.832	1.57	0.333	1.706	3.163	3.163	1.073	640	1610	737
TRIM74	Yes	Yes	3.01	2.851	1.826	0.74	0.95	0.789	2.562	0.827	-3.1	3.1	1.736	658	1454	737.6
SECTM1	Yes	Yes	11.299	10.645	12.826	3.915	3.502	4.418	11.59	3.945	-2.938	2.938	7.645	723	878	738.5
SLC1A4	Yes	Yes	10.458	15.321	9.534	35.221	33.144	32.312	11.771	33.559	2.851	2.851	21.788	773	434	739.1
BCAT1		Yes	0.257	1.237	0.347	3.789	4.525	4.066	0.614	4.127	3.063	3.063	2.552	675	1316	739.1
CCDC183	Yes	Yes	12.285	7.492	8.819	2.595	3.083	3.937	9.532	3.205	-2.974	2.974	6.327	715	958	739.3
QSOX2	Yes	Yes	4.325	4.182	4.513	12.87	11.863	13.39	4.34	12.708	2.928	2.928	8.368	729	836	739.7
ITGB3BP	Yes	Yes	3.763	4.426	4.014	14.201	10.415	11.153	4.068	11.923	2.931	2.931	7.855	727	863	740.6
MTFR2	Yes	Yes	7.468	7.461	9.396	25.936	22.241	21.633	8.109	23.27	2.87	2.87	15.161	760	568	740.8
GPR146	Yes	Yes	6.714	10.682	6.9	2.441	2.248	3.468	8.099	2.719	-2.978	2.978	5.38	709	1029	741
CENPH	Yes	Yes	4.913	7.483	6.51	18.319	20.305	16.189	6.302	18.271	2.899	2.899	11.969	747	694	741.7
CD276	Yes	Yes	16.402	15.823	15.185	42.58	45.374	46.164	15.803	44.706	2.829	2.829	28.903	786	352	742.6
HEG1		Yes	0.645	0.652	0.303	2.025	2.483	2.882	0.533	2.463	3.106	3.106	1.373	656	1532	743.6
IGFBPL1	Yes	Yes	0.793	0.969	1.088	2.225	3.172	3.368	0.95	2.922	3.076	3.076	1.972	670	1410	744
HSPA5	Yes	Yes	65.427	60.241	60.412	165.387	193.509	158.988	62.027	172.628	2.783	2.783	110.601	817	95	744.8
CTH		Yes	0.393	1.214	0.808	3.809	3.901	3.707	0.805	3.805	3.054	3.054	2.493	681	1324	745.3
TOMM40	Yes	Yes	17.754	16.517	21.702	50.524	52.511	54.73	18.658	52.588	2.819	2.819	33.931	798	314	749.6
STIM2	Yes	Yes	23.469	27.198	29.865	8.142	9.484	10.715	26.844	9.447	-2.842	2.842	17.397	777	508	750.1
COX20	Yes	Yes	6.763	9.516	7.986	26.733	16.842	25.72	8.088	23.099	2.856	2.856	15.011	770	575	750.5
GSDMB	Yes	Yes	14.341	15.412	9.775	3.484	5.554	4.572	13.176	4.537	-2.904	2.904	8.639	743	823	751
EPHB4	Yes	Yes	0.873	0.707	0.825	2.669	2.04	2.666	0.802	2.458	3.066	3.066	1.657	672	1472	752
PSAP	Yes	Yes	769.337	700.008	743.139	273.597	264.867	268.413	737.495	268.959	-2.742	2.742	468.535	834	17	752.3
FAM3C	Yes	Yes	2.039	2.677	2.225	8.451	6.483	5.673	2.314	6.869	2.969	2.969	4.555	716	1102	754.6
HAUS8	Yes		2.723	1.728	1.805	6.912	4.03	7.67	2.085	6.204	2.975	2.975	4.119	713	1143	756
TNFRSF10A	Yes	Yes	1.403	1.147	2.018	4.494	4.474	4.721	1.523	4.563	2.997	2.997	3.04	703	1249	757.6
HSPH1	Yes	Yes	10.543	12.781	11.436	36.486	29.904	31.736	11.587	32.709	2.823	2.823	21.122	793	443	758
RAB37		Yes	15.723	14.457	13.797	2.562	4.785	2.371	14.659	3.239	-2.884	2.884	9.013	754	801	758.7
CHPF	Yes	Yes	7.629	6.027	5.726	17.273	19.638	18.522	6.461	18.478	2.86	2.86	12.017	767	690	759.3
BICDL1	Yes	Yes	2.554	2.639	2.18	6.894	6.907	7.856	2.457	7.219	2.938	2.938	4.761	724	1088	760.4
SPSB2	Yes	Yes	15.433	18.918	22.994	5.987	7.436	6.7	19.115	6.708	-2.85	2.85	12.408	774	671	763.7
MT2A	Yes	Yes	20.202	16.283	17.276	47.895	55.414	46.684	17.92	49.998	2.79	2.79	32.077	813	321	763.8
TUBA1A	Yes	Yes	53.795	54.672	61.226	157.369	154.275	153.286	56.564	154.977	2.74	2.74	98.412	837	106	763.9
TUBB6	Yes	Yes	38.8	30.484	29.021	76.694	98.964	94.555	32.768	90.071	2.749	2.749	57.303	829	184	764.5
EMP3	Yes	Yes	166.725	155.465	155.939	425.208	425.298	452.54	159.376	434.349	2.725	2.725	274.972	846	32	764.6
IDUA	Yes	Yes	55.225	49.513	56.191	16.738	19.491	21.539	53.643	19.256	-2.786	2.786	34.387	815	313	764.8
LONRF1	Yes	Yes	2.207	1.889	1.988	7.268	5.431	5.19	2.028	5.963	2.941	2.941	3.935	722	1154	765.2
NRARP	Yes	Yes	0.645	0.652	0.781	2.094	1.898	2.354	0.693	2.115	3.053	3.053	1.422	682	1517	765.5
PSMG1	Yes	Yes	6.919	11.524	10.229	26.326	27.327	27.207	9.557	26.953	2.82	2.82	17.396	795	509	766.4
THOC5	Yes	Yes	6.221	6.299	7.654	21.816	20.572	14.879	6.725	19.089	2.839	2.839	12.364	778	674	767.6
FBXO5	Yes	Yes	9.744	11.654	10.753	34.216	27.399	28.874	10.717	30.163	2.814	2.814	19.446	801	469	767.8
HRC	Yes	Yes	1.27	1.492	1.538	4.327	3.923	4.545	1.433	4.265	2.976	2.976	2.832	712	1276	768.4
NADK	Yes	Yes	86.091	87.545	85.136	31.004	31.436	31.927	86.258	31.455	-2.742	2.742	54.802	833	193	769
ZWILCH	Yes	Yes	2.187	3.643	2.342	8.115	7.154	8.505	2.724	7.925	2.909	2.909	5.201	739	1043	769.4
POGLUT2		Yes	0.717	0.62	0.296	2.54	2.162	2.87	0.544	2.524	3.017	3.017	1.446	688	1507	769.9
JMJD7-PLA2G4B	Yes	Yes	13.971	16.275	11.709	4.464	5.14	5.071	13.985	4.892	-2.859	2.859	9.093	768	800	771.2
HSF4	Yes	Yes	66.409	64.679	46.371	21.16	21.649	21.465	59.153	21.425	-2.761	2.761	37.728	825	288	771.3
PVR	Yes	Yes	4.704	4.042	3.257	12.483	10.344	11.633	4.001	11.486	2.871	2.871	7.486	759	885	771.6
GARS1		Yes	25.068	63.399	28.178	172.462	179.568	176.51	38.882	176.18	2.72	2.72	109.063	847	97	772
DACH1	Yes	Yes	3.101	2.848	2.881	0.903	0.947	1.09	2.943	0.98	-3.003	3.003	1.963	701	1412	772.1
CACFD1	Yes	Yes	7.062	6.422	6.684	2.234	1.852	2.823	6.723	2.303	-2.919	2.919	4.42	735	1112	772.7
PSMC3	Yes	Yes	37.758	37.465	36.569	107.557	96.877	100.647	37.264	101.694	2.729	2.729	64.43	841	171	774
NME1	Yes	Yes	24.234	18.68	31.4	64.56	69.941	69.315	24.772	67.939	2.743	2.743	43.167	832	254	774.2
FAM72B	Yes	Yes	7.827	7.185	8.81	23.634	23.492	20.079	7.941	22.402	2.821	2.821	14.461	794	599	774.5
DEK	Yes	Yes	20.368	23.322	24.595	61.732	68.07	57.862	22.762	62.555	2.748	2.748	39.793	830	278	774.8
ARSA	Yes	Yes	78.078	71.077	77.633	28.497	28.824	25.451	75.596	27.591	-2.74	2.74	48.006	836	226	775
SHOX2	Yes	Yes	179.584	175.22	180.719	63.415	65.638	68.759	178.507	65.937	-2.707	2.707	112.57	851	92	775.1
CRIPT	Yes	Yes	2.107	3.341	2.33	0.863	0.853	0.874	2.593	0.863	-3.004	3.004	1.73	700	1456	775.6
ZSWIM4	Yes	Yes	0.554	0.828	1.089	2.157	2.504	2.771	0.824	2.478	3.007	3.007	1.654	699	1473	776.4
SELPLG	Yes	Yes	113.198	95.841	111.507	36.678	41.495	39.44	106.849	39.204	-2.725	2.725	67.645	845	160	776.5
PLAUR	Yes	Yes	13.471	13.934	12.624	34.327	37.58	39.417	13.343	37.108	2.781	2.781	23.765	818	404	776.6
KBTBD11-OT1	Yes	Yes	0.815	1.18	1.015	3.472	2.712	2.789	1.003	2.991	2.981	2.981	1.988	707	1408	777.1
C1orf127	Yes	Yes	13.004	8.926	10.657	3.809	3.224	4.35	10.862	3.795	-2.863	2.863	7.067	763	907	777.4
CENPS		Yes	1.653	5.497	5.544	17.71	15.732	16.136	4.231	16.526	2.838	2.838	10.188	780	761	778.1
FMNL3	Yes	Yes	0.741	0.539	0.547	1.894	1.706	1.904	0.609	1.835	3.013	3.013	1.226	691	1564	778.3
FCGRT	Yes	Yes	404.74	393.676	404.395	141.203	155.823	151.513	400.937	149.513	-2.682	2.682	251.424	861	40	778.9
RNF144A	Yes	Yes	0.729	1.234	0.743	2.472	3.203	2.399	0.902	2.691	2.984	2.984	1.789	706	1445	779.9
PAG1	Yes	Yes	1.621	2.836	2.377	6.783	6.062	6.998	2.278	6.615	2.904	2.904	4.337	744	1117	781.3
BLM	Yes	Yes	2.732	3.302	2.752	8.58	8.524	8.226	2.929	8.443	2.883	2.883	5.515	756	1020	782.4
NKD2	Yes	Yes	5.913	6.696	5.291	16.731	16.657	17.249	5.967	16.879	2.829	2.829	10.912	788	732	782.4
CLEC12A	Yes	Yes	7.952	12.755	8.326	3.557	2.966	3.621	9.678	3.381	-2.862	2.862	6.296	764	963	783.9
SFXN1	Yes	Yes	6.241	5.818	5.315	16.455	15.16	17.443	5.791	16.352	2.824	2.824	10.561	791	744	786.3
FAM72A	Yes	Yes	9.456	6.581	7.211	23.271	19.68	22.234	7.749	21.729	2.804	2.804	13.979	805	619	786.4
ZFYVE16	Yes	Yes	9.999	5.691	7.217	3.133	2.176	2.646	7.636	2.651	-2.88	2.88	4.985	757	1068	788.1
AMY2B		Yes	13.017	13.695	15.786	2.22	4.601	2.823	14.166	3.215	-2.829	2.829	8.416	785	835	790
SHMT1	Yes	Yes	7.739	7.149	5.864	18.191	19.784	19.965	6.917	19.313	2.792	2.792	12.396	810	672	796.2
TPCN1	Yes	Yes	90.453	84.171	87.934	31.596	34.222	32.333	87.52	32.717	-2.675	2.675	54.803	865	192	797.7
ADAMTSL4	Yes	Yes	29.249	23.303	28.701	8.963	9.529	11.112	27.084	9.868	-2.745	2.745	17.217	831	513	799.2
MAN2B1	Yes	Yes	222.346	206.434	207.31	74.638	84.006	80.925	212.03	79.856	-2.655	2.655	132.174	879	81	799.2
MIS18A	Yes	Yes	3.41	2.608	4.772	10.836	9.843	9.858	3.597	10.179	2.83	2.83	6.583	784	938	799.4
AC068946.2	Yes	Yes	4.489	3.279	3.843	1.9	1.079	1.017	3.87	1.332	-2.905	2.905	2.538	742	1321	799.9
GAS6	Yes	Yes	118.762	102.602	115.547	40.321	45.384	40.798	112.304	42.168	-2.663	2.663	70.136	873	152	800.9
TMEM191C	Yes	Yes	3.232	3.111	3.916	1.43	1.102	0.998	3.42	1.177	-2.906	2.906	2.243	741	1365	803.4
MMP2	Yes	Yes	4.137	4.093	5.47	2.004	1.551	1.194	4.566	1.583	-2.885	2.885	2.984	753	1258	803.5
POU4F2	Yes	Yes	1.003	0.988	1.282	3.693	2.686	3.156	1.091	3.178	2.913	2.913	2.087	738	1396	803.8
CCPG1	Yes	Yes	13.501	22.922	15.665	53.24	41.662	45.814	17.362	46.905	2.702	2.702	29.543	856	348	805.2
AP3M2	Yes	Yes	3.616	2.678	2.079	7.427	9.823	6.509	2.791	7.92	2.838	2.838	5.129	779	1049	806
MACROH2A2	Yes	Yes	1.139	0.827	1.193	4.081	2.48	2.615	1.053	3.059	2.906	2.906	2.006	740	1405	806.5
CALU	Yes	Yes	6.915	6.312	9.477	18.396	24.451	19.719	7.568	20.855	2.756	2.756	13.287	826	640	807.4
TUBB2A		Yes	1.864	0.01	1.239	5.938	5.333	5.865	1.038	5.712	2.86	2.86	3.468	766	1193	808.7
ANO9	Yes	Yes	1.715	2.855	2.156	0.707	0.718	0.876	2.242	0.767	-2.923	2.923	1.475	732	1500	808.8
GCH1	Yes	Yes	0.684	0.863	0.783	2.543	1.953	2.313	0.777	2.27	2.923	2.923	1.493	733	1494	809.1
PTPN6	Yes	Yes	64.249	88.881	71.472	187.183	201.871	203.618	74.867	197.557	2.639	2.639	122.69	891	84	810.3
SEZ6L2	Yes	Yes	99.869	90.083	95.438	34.889	36.6	36.177	95.13	35.888	-2.651	2.651	59.241	881	181	811
C11orf71	Yes	Yes	2.68	3.886	3.646	0.922	1.124	1.491	3.404	1.179	-2.887	2.887	2.225	750	1368	811.8
PCLAF		Yes	3.712	5.005	3.69	33.584	32.701	13.953	4.136	26.746	2.788	2.788	8.948	814	803	812.9
TMEM37	Yes	Yes	2.206	1.665	2.378	0.818	0.698	0.626	2.083	0.714	-2.919	2.919	1.369	736	1533	815.7
PGGHG	Yes	Yes	60.668	59.718	60.166	22.984	21.267	23.585	60.184	22.612	-2.662	2.662	37.572	875	291	816.6
SMC1B		Yes	0.404	0.01	0.526	2.216	1.541	1.848	0.313	1.869	2.931	2.931	1.016	728	1622	817.4
ZNF98	Yes	Yes	0.725	1.314	1.006	3.257	3.129	2.404	1.015	2.93	2.887	2.887	1.915	751	1421	818
NSD2	Yes	Yes	11.243	14.1	11.417	38.756	29.255	30.763	12.254	32.925	2.687	2.687	20.671	859	452	818.3
P4HA2	Yes	Yes	4.366	3.233	2.904	9.859	9.457	10.143	3.501	9.82	2.805	2.805	6.319	804	959	819.5
PLD4	Yes	Yes	489.039	380.913	460.863	163.492	178.617	168.952	443.605	170.354	-2.604	2.604	273.252	910	33	822.3
CCDC9B	Yes	Yes	5.191	6.11	5.805	1.765	2.335	1.935	5.702	2.012	-2.834	2.834	3.69	783	1180	822.7
PLD6	Yes	Yes	3.905	5.573	4.647	13.41	12.511	13.258	4.708	13.06	2.774	2.774	8.351	821	838	822.7
NLE1	Yes	Yes	2.972	2.924	2.88	7.537	9.174	7.996	2.925	8.235	2.815	2.815	5.31	799	1037	822.8
COL23A1	Yes	Yes	28.249	23.577	23.295	8.533	9.513	9.707	25.04	9.251	-2.707	2.707	15.789	853	552	822.9
RNASE2	Yes	Yes	1201.53	1232.32	1217.79	445.772	495.753	464.826	1217.21	468.784	-2.597	2.597	748.429	914	12	823.8
MNDA	Yes	Yes	39.582	39.249	42.095	16.194	15.927	13.31	40.309	15.143	-2.662	2.662	25.165	874	385	825.1
TRIM73	Yes	Yes	6.503	7.112	4.847	2.081	1.904	2.542	6.154	2.176	-2.829	2.829	3.978	789	1152	825.3
FLRT1		Yes	1.595	2.771	1.039	7.791	7.918	7.926	1.802	7.878	2.811	2.811	5.02	802	1062	828
ASAP2	Yes	Yes	0.684	0.409	0.662	1.559	1.718	1.809	0.585	1.695	2.898	2.898	1.11	748	1597	832.9
SLC26A1	Yes	Yes	10.54	10.425	10.99	2.685	3.508	5.364	10.652	3.852	-2.765	2.765	6.799	823	927	833.4
FANCG	Yes	Yes	9.286	7.136	7.755	23.046	22.168	19.643	8.059	21.619	2.683	2.683	13.56	860	634	837.4
RPA3	Yes	Yes	4.134	4.04	4.688	11.72	11.182	12.361	4.287	11.754	2.742	2.742	7.467	835	888	840.3
TMEM97	Yes	Yes	4.707	5.074	5.285	12.843	13.494	14.773	5.022	13.703	2.729	2.729	8.681	843	817	840.4
CDIN1	Yes	Yes	2.402	2.796	1.835	7	6.244	6.4	2.344	6.548	2.793	2.793	4.204	809	1132	841.3
CENPL	Yes	Yes	4.179	4.589	4.664	11.666	11.443	13.555	4.477	12.222	2.73	2.73	7.744	840	868	842.8
RAB33A	Yes	Yes	4.287	5.855	5.331	14.551	13.017	14.381	5.157	13.983	2.711	2.711	8.826	849	809	845
ALYREF	Yes	Yes	49.113	49.705	54.372	132.118	134.113	129.619	51.063	131.95	2.584	2.584	80.886	925	127	845.2
KCNN4	Yes	Yes	18.475	19.468	23.595	53.896	51.866	55.38	20.513	53.714	2.619	2.619	33.202	904	316	845.2
CBX2	Yes	Yes	2.935	2.973	3.396	8.404	8.489	8.728	3.101	8.54	2.754	2.754	5.439	827	1027	847
PYROXD2	Yes	Yes	10.088	6.658	6.345	3.011	2.803	2.538	7.697	2.784	-2.765	2.765	4.913	822	1075	847.3
CSE1L	Yes	Yes	8.667	10.307	12.748	30.966	26.231	26.534	10.574	27.911	2.64	2.64	17.336	888	512	850.4
XRCC3	Yes	Yes	6.597	5.313	7.672	17.048	20.487	14.862	6.527	17.466	2.676	2.676	10.938	864	728	850.4
HSPD1	Yes	Yes	86.866	90.763	90.212	250.422	216.463	219.099	89.28	228.661	2.561	2.561	139.381	938	73	851.5
PARP9	Yes	Yes	4.314	3.595	3.431	10.901	10.135	9.909	3.78	10.315	2.729	2.729	6.535	842	941	851.9
CAPS	Yes	Yes	20.777	16.973	18.426	6.428	7.327	7.314	18.725	7.023	-2.666	2.666	11.702	869	704	852.5
LILRB2	Yes	Yes	4.287	5.888	3.847	1.564	1.585	1.863	4.674	1.671	-2.798	2.798	3.004	808	1253	852.5
CEP70	Yes	Yes	3.071	4.407	5.251	11.606	10.591	12.389	4.243	11.529	2.717	2.717	7.286	848	897	852.9
DONSON	Yes	Yes	4.682	5.766	5.311	16.921	13.173	12.351	5.253	14.148	2.693	2.693	8.895	858	807	852.9
SSX2IP	Yes	Yes	1.898	1.928	1.633	6.115	3.897	5.22	1.82	5.077	2.79	2.79	3.257	812	1221	852.9
PABPC1L	Yes	Yes	9.667	7.688	7.624	19.825	22.764	23.835	8.326	22.141	2.659	2.659	13.815	878	628	853
PRDX4	Yes	Yes	24.05	19.55	26.786	60.911	60.316	61.418	23.462	60.882	2.595	2.595	37.42	916	293	853.7
BCL2L12	Yes	Yes	16.691	16.984	18.611	47.054	38.336	50.892	17.429	45.427	2.606	2.606	27.999	909	360	854.1
IQCD	Yes	Yes	4.17	3.247	3.532	1.35	1.39	1.15	3.65	1.297	-2.815	2.815	2.353	800	1347	854.7
KCNQ4	Yes	Yes	2.281	1.649	2.441	6.013	5.278	6.387	2.124	5.893	2.775	2.775	3.769	820	1169	854.9
DNAJC10	Yes	Yes	1.573	2.237	1.86	3.691	4.749	7.352	1.89	5.264	2.785	2.785	3.374	816	1209	855.3
CDCA7L	Yes	Yes	7.91	10.074	10.161	23.402	25.691	25.198	9.382	24.764	2.64	2.64	15.382	889	565	856.6
SYNPO2	Yes	Yes	3.417	3.776	3.459	10.752	8.838	9.461	3.551	9.684	2.727	2.727	6.133	844	976	857.2
METTL1	Yes	Yes	5.267	7.443	5.563	13.427	16.462	18.816	6.091	16.235	2.665	2.665	10.144	870	763	859.3
TPM2	Yes	Yes	149.936	122.006	139.76	53.713	49.258	58.043	137.234	53.672	-2.557	2.557	83.563	942	125	860.3
ANP32B	Yes	Yes	62.791	98.386	74.175	206.777	196.821	196.527	78.45	200.042	2.55	2.55	121.591	948	85	861.7
HINT2	Yes	Yes	18.193	29.064	27.21	66.184	56.527	69.284	24.822	63.999	2.578	2.578	39.176	928	282	863.4
VAMP5	Yes	Yes	12.336	12.304	14.803	3.963	4.473	6.327	13.148	4.921	-2.672	2.672	8.227	866	842	863.6
CDK2	Yes	Yes	11.219	13.555	15.106	36.858	35.365	31.571	13.293	34.598	2.603	2.603	21.304	911	442	864.1
TSPAN4	Yes	Yes	3.91	3.262	3.291	10.68	9.124	8.529	3.488	9.444	2.708	2.708	5.957	850	992	864.2
HERPUD1	Yes	Yes	13.751	19.789	10.772	35.499	42.061	37.211	14.771	38.257	2.59	2.59	23.486	917	407	866
FAM184A	Yes	Yes	0.793	0.543	0.569	2.009	1.475	1.905	0.635	1.797	2.829	2.829	1.162	787	1579	866.2
POLA2	Yes	Yes	3.907	5.141	5.15	12.747	12.369	12.815	4.733	12.644	2.672	2.672	7.911	867	860	866.3
NEK8	Yes	Yes	25.599	23.87	20.971	8.727	9.375	8.687	23.48	8.93	-2.629	2.629	14.55	898	594	867.6
HELZ2	Yes	Yes	5.68	6.347	7.161	17.402	16.805	16.638	6.396	16.948	2.65	2.65	10.553	882	745	868.3
PDIA5	Yes	Yes	9.335	7.016	8.28	23.296	22.248	19.266	8.21	21.603	2.631	2.631	13.393	896	638	870.2
C11orf21	Yes	Yes	22.481	31.628	36.522	8.735	13.136	13.046	30.21	11.639	-2.596	2.596	18.571	915	488	872.3
DEPTOR	Yes	Yes	4.091	5.296	4.156	1.312	1.8	1.813	4.514	1.642	-2.75	2.75	2.873	828	1274	872.6
FUS	Yes	Yes	149.939	153.054	126.949	364.302	365.923	356.647	143.314	362.291	2.528	2.528	218.977	965	49	873.4
PAQR4	Yes	Yes	8.973	7.047	10.199	21.002	24.767	22.823	8.74	22.864	2.616	2.616	14.125	905	616	876.1
COL6A2	Yes	Yes	32.439	33.059	34.213	12.542	13.357	12.674	33.237	12.858	-2.585	2.585	20.379	923	457	876.4
NUTM2B	Yes	Yes	1.839	2.15	2.53	0.879	0.753	0.695	2.173	0.775	-2.802	2.802	1.397	806	1523	877.7
SGSH	Yes	Yes	2.025	1.648	1.756	4.339	4.561	5.97	1.81	4.957	2.739	2.739	3.147	838	1235	877.7
SRM	Yes	Yes	30.144	33.421	32.125	74.044	84.962	84.723	31.897	81.243	2.547	2.547	49.346	951	218	877.7
FBXL8	Yes	Yes	26.396	24.866	32.299	9.807	11.244	11.215	27.854	10.755	-2.59	2.59	17.098	918	517	877.9
P2RX5	Yes		2.8	2.349	1.419	0.559	0.802	0.986	2.189	0.782	-2.798	2.798	1.407	807	1521	878.4
CTNNAL1	Yes	Yes	2.665	2.163	2.735	7.647	6.158	6.667	2.521	6.824	2.707	2.707	4.303	852	1119	878.7
GPR84		Yes	0.4	0.074	0.684	1.92	2.732	2.068	0.386	2.24	2.808	2.808	1.236	803	1561	878.8
RBM28	Yes		2.668	3.374	1.846	4.703	8.502	8.144	2.63	7.116	2.706	2.706	4.487	854	1107	879.3
SEC11C	Yes	Yes	9.825	14.346	16.819	35.188	34.853	35.434	13.663	35.158	2.573	2.573	21.495	930	440	881
AGPAT5	Yes	Yes	4.237	5.246	5.145	12.306	13.172	13.259	4.876	12.912	2.648	2.648	8.036	884	855	881.1
FKBP4	Yes	Yes	5.067	4.874	4.214	13.021	12.756	11.615	4.718	12.464	2.642	2.642	7.746	887	867	885
FYN		Yes	4.283	10.102	6.105	27.81	29.918	26.11	6.83	27.946	2.585	2.585	16.007	924	543	885.9
CPVL	Yes	Yes	64.643	65.288	63.352	25.031	26.22	24.702	64.428	25.318	-2.545	2.545	39.11	954	283	886.9
IL20RB	Yes	Yes	1.289	0.665	0.99	2.807	2.174	3.15	0.981	2.711	2.762	2.762	1.729	824	1457	887.3
DAZAP1	Yes	Yes	46.165	45.342	45.033	110.836	114.99	117.384	45.513	114.403	2.514	2.514	68.89	969	159	888
GRIN3B	Yes	Yes	14.756	11.475	15.21	5.088	5.545	5.113	13.814	5.249	-2.632	2.632	8.565	895	828	888.3
CAV1		Yes	1.035	1.259	2.08	5.63	5.624	6.045	1.458	5.766	2.703	2.703	3.544	855	1188	888.3
CYB5D2	Yes	Yes	9.743	9.955	12.599	2.821	5.478	3.911	10.766	4.07	-2.645	2.645	6.695	886	933	890.7
SLC6A8	Yes	Yes	4.174	4.297	3.212	11.71	8.983	10.217	3.894	10.304	2.646	2.646	6.409	885	951	891.6
FAM20C	Yes	Yes	12.49	17.703	14.906	37.409	38.293	39.326	15.033	38.343	2.551	2.551	23.31	946	412	892.6
AOAH	Yes	Yes	12.787	14.222	15.048	6.062	4.196	5.799	14.019	5.352	-2.619	2.619	8.667	903	819	894.6
LRP1	Yes	Yes	0.48	0.708	0.782	1.909	1.358	2.201	0.657	1.822	2.775	2.775	1.166	819	1578	894.9
PHC3	Yes		13.344	13.18	7.937	3.185	5.973	3.935	11.487	4.364	-2.632	2.632	7.123	894	904	895
SLC27A3	Yes	Yes	23.865	17.565	20.335	7.413	7.256	9.225	20.589	7.964	-2.585	2.585	12.624	922	661	895.9
TPP1	Yes	Yes	295.99	273.524	285.596	117.925	114.874	112.105	285.037	114.968	-2.479	2.479	170.069	989	59	896
DPCD	Yes	Yes	3.57	3.353	2.85	5.611	9.624	10.656	3.258	8.63	2.649	2.649	5.373	883	1030	897.7
SNRPB	Yes	Yes	73.774	71.467	75.646	179.78	187.577	179.669	73.629	182.342	2.476	2.476	108.713	990	98	900.8
MELTF	Yes	Yes	4.415	2.776	4.038	10.062	9.411	10.117	3.743	9.863	2.635	2.635	6.12	893	978	901.5
AL365205.1	Yes	Yes	13.44	9.766	10.714	4.365	3.815	4.738	11.307	4.306	-2.626	2.626	7.001	901	912	902.1
B9D1	Yes	Yes	1.945	2.241	1.865	5.785	5.336	5.043	2.017	5.388	2.671	2.671	3.371	868	1211	902.3
RFC5	Yes	Yes	8.398	6.791	7.764	18.764	20.774	19.603	7.651	19.714	2.577	2.577	12.063	929	685	904.6
PROSER3	Yes	Yes	5.837	5.197	4.411	11.742	14.003	14.441	5.148	13.395	2.602	2.602	8.247	912	840	904.8
SLC38A2	Yes	Yes	23.999	38.952	26.69	83.396	68.376	72.209	29.88	74.66	2.499	2.499	44.78	979	242	905.3
SCARF1	Yes	Yes	4.034	3.043	3.959	1.173	1.59	1.324	3.679	1.363	-2.7	2.7	2.316	857	1354	906.7
QSOX1	Yes	Yes	96.791	77.534	101.535	218.261	226.494	233.227	91.953	225.994	2.458	2.458	134.04	1000	79	907.9
ABTB1	Yes	Yes	26.235	29.372	30.759	10.228	10.755	12.943	28.789	11.309	-2.546	2.546	17.48	953	506	908.3
CBR1	Yes	Yes	3.937	2.896	4.022	9.839	9.027	9.607	3.619	9.491	2.623	2.623	5.873	902	994	911.2
PITX1	Yes	Yes	1.443	1.051	1.594	3.506	3.732	3.714	1.363	3.651	2.679	2.679	2.288	862	1359	911.7
TAGLN2	Yes	Yes	137.513	180.98	155.262	377.025	392.61	391.339	157.918	386.991	2.451	2.451	229.073	1010	46	913.6
RNF187	Yes	Yes	32.955	35.751	30.712	81.084	81.174	83.862	33.139	82.04	2.476	2.476	48.901	991	220	913.9
CCDC180	Yes		2.241	1.939	1.147	0.55	0.579	0.818	1.776	0.649	-2.737	2.737	1.127	839	1589	914
EPRS1	Yes	Yes	48.829	77.984	47.413	151.749	137.971	137.469	58.075	142.396	2.452	2.452	84.321	1006	124	917.8
DARS2	Yes	Yes	7.576	8.758	6.787	21.323	18.581	19.17	7.707	19.691	2.555	2.555	11.985	943	692	917.9
CCDC159	Yes	Yes	60.52	55.973	62.001	22.536	24.714	24.715	59.498	23.988	-2.48	2.48	35.51	987	305	918.8
S100A13	Yes	Yes	15.54	17.066	18.281	8.013	7.837	4.015	16.962	6.622	-2.562	2.562	10.341	937	757	919
TONSL	Yes	Yes	11.683	9.643	11.194	27.261	27.853	27.183	10.84	27.432	2.531	2.531	16.592	963	528	919.5
RNPC3	Yes	Yes	35.678	40.486	39.919	13.935	15.32	17.147	38.694	15.468	-2.502	2.502	23.227	976	415	919.9
MYO15B	Yes	Yes	186.221	172.368	153.431	56.481	75.227	77.339	170.673	69.682	-2.449	2.449	100.991	1011	104	920.3
LAPTM4B	Yes	Yes	12.802	13.557	13.255	31.83	34.703	32.834	13.205	33.122	2.508	2.508	19.917	971	466	920.5
PLB1	Yes	Yes	62.478	63.082	61.73	24.808	26.152	24.826	62.43	25.262	-2.471	2.471	37.168	993	296	923.3
HAPLN3	Yes	Yes	1.31	2.154	1.147	3.687	4.47	4.069	1.537	4.075	2.652	2.652	2.539	880	1320	924
NPAS1	Yes	Yes	4.8	5.484	5.061	1.615	1.789	2.41	5.115	1.938	-2.639	2.639	3.177	890	1233	924.3
NCAPD2	Yes	Yes	17.471	14.97	14.87	38.673	40.454	38.848	15.77	39.325	2.494	2.494	23.554	983	406	925.3
MXD4	Yes	Yes	45.449	39.099	41.996	15.902	17.343	17.764	42.181	17.003	-2.481	2.481	25.178	986	384	925.8
ARL17B	Yes	Yes	18.624	14.535	17.449	4.35	7.868	7.605	16.869	6.608	-2.553	2.553	10.262	945	758	926.3
NABP2	Yes	Yes	9.028	8.578	9.458	25.532	21.82	21.271	9.021	22.874	2.536	2.536	13.853	960	626	926.6
LTA4H	Yes	Yes	89.491	84.142	89.588	35.601	35.187	36.593	87.74	35.794	-2.451	2.451	51.947	1007	205	926.8
C5orf34	Yes	Yes	1.349	1.749	2.487	5.353	5.215	4.159	1.862	4.909	2.636	2.636	3.047	892	1247	927.5
RCN3	Yes	Yes	34.087	22.862	24.556	11.002	10.216	11.283	27.168	10.834	-2.508	2.508	16.334	972	533	928.1
RAD51D	Yes	Yes	8	4.481	5.304	15.641	15.651	14.136	5.928	15.143	2.554	2.554	9.214	944	796	929.2
LPXN	Yes	Yes	7.738	11.033	8.23	3.907	3.843	2.695	9	3.481	-2.585	2.585	5.519	920	1018	929.8
PTCRA	Yes	Yes	2.251	2.385	1.641	6.98	4.051	5.451	2.092	5.494	2.626	2.626	3.402	900	1201	930.1
AFDN	Yes	Yes	1.001	0.868	1.028	2.276	2.767	2.677	0.966	2.573	2.665	2.665	1.608	871	1476	931.5
NEMP1	Yes	Yes	8.693	6.897	6.482	17.331	22.036	16.69	7.357	18.686	2.54	2.54	11.328	956	716	932
STYXL2	Yes	Yes	1.954	1.288	2.489	0.838	0.685	0.617	1.91	0.713	-2.679	2.679	1.197	863	1570	933.7
LIN54	Yes	Yes	2.119	1.723	1.501	5.569	4.689	3.793	1.781	4.684	2.63	2.63	2.903	897	1269	934.2
ANKLE1	Yes	Yes	4.636	4.748	2.938	11.009	10.484	10.088	4.107	10.527	2.563	2.563	6.42	935	949	936.4
AP002495.1		Yes	0.913	0.226	0.465	2.769	3.711	2.428	0.535	2.969	2.66	2.66	1.515	877	1489	938.2
BRME1		Yes	0.203	0.803	0.413	4.025	2.139	2.724	0.473	2.963	2.664	2.664	1.336	872	1542	939
SMOX	Yes	Yes	1.061	0.815	0.692	2.378	2.156	2.302	0.856	2.279	2.661	2.661	1.423	876	1516	940
GBE1	Yes	Yes	8.36	10.35	9.557	22.767	24.154	23.779	9.422	23.567	2.501	2.501	14.145	977	613	940.6
PNRC1	Yes	Yes	126.749	139.999	127.04	52.645	50.08	59.785	131.263	54.17	-2.423	2.423	77.093	1030	136	940.6
HSPE1	Yes	Yes	51.996	65.863	65.255	152.984	164.137	125.678	61.038	147.6	2.418	2.418	86.562	1032	121	940.9
F3	Yes	Yes	7.24	9.161	7.118	2.829	3.132	3.149	7.84	3.036	-2.582	2.582	4.803	926	1081	941.5
MYL9	Yes	Yes	13.53	11.67	12.351	31.512	31.784	29.529	12.517	30.942	2.472	2.472	18.425	992	491	941.9
ECT2	Yes	Yes	2.867	3.335	3.237	9.135	7.346	7.801	3.146	8.094	2.573	2.573	4.948	931	1073	945.2
MS4A14	Yes	Yes	28.004	23.864	21.947	9.776	9.557	10.352	24.605	9.895	-2.487	2.487	14.71	985	588	945.3
VRK1	Yes	Yes	9.651	9.308	11.586	23.202	25.031	27.515	10.182	25.249	2.48	2.48	15.067	988	570	946.2
LINGO3	Yes	Yes	13.007	11.779	15.915	4.437	5.672	5.937	13.567	5.349	-2.537	2.537	8.218	958	844	946.6
TSPYL2	Yes	Yes	1.482	1.411	1.118	4.398	3.114	3.028	1.337	3.513	2.628	2.628	2.176	899	1379	947
RAD21	Yes	Yes	48.87	57.329	51.477	131.149	123.361	126.599	52.559	127.036	2.417	2.417	74.478	1037	142	947.5
TNKS1BP1	Yes	Yes	3.588	3.616	3.14	9.044	8.894	8.547	3.448	8.828	2.56	2.56	5.38	940	1028	948.8
POGLUT3	Yes	Yes	1.677	2.073	1.436	4.609	4.177	4.7	1.729	4.496	2.601	2.601	2.767	913	1285	950.2
UBALD2	Yes	Yes	20.061	22.327	21.809	47.96	52.74	55.784	21.399	52.162	2.438	2.438	30.763	1019	341	951.2
TUBE1	Yes	Yes	11.651	15.384	13.05	32.154	32.674	33.472	13.361	32.767	2.452	2.452	19.405	1005	470	951.5
SESN3	Yes	Yes	15.7	13.344	13.816	5.304	6.717	5.03	14.287	5.684	-2.514	2.514	8.603	968	825	953.7
GATM	Yes	Yes	3.335	5.743	3.54	11.272	10.827	9.965	4.206	10.688	2.541	2.541	6.482	955	946	954.1
BTG3	Yes	Yes	4.871	4.089	5.344	13.461	12.435	10.333	4.768	12.076	2.533	2.533	7.308	962	895	955.3
POLR2F	Yes		9.818	8.523	14.944	21.351	31.624	28.708	11.095	27.228	2.454	2.454	16.133	1004	540	957.6
NAV3	Yes	Yes	12.718	11.515	11.54	4.971	4.678	4.489	11.924	4.712	-2.53	2.53	7.212	964	901	957.7
LY86	Yes	Yes	133.863	143.511	138.767	56.526	58.349	58.306	138.714	57.727	-2.403	2.403	80.987	1051	126	958.5
APOC1	Yes	Yes	19.744	16.165	21.554	52.103	48.194	39.388	19.154	46.562	2.431	2.431	27.407	1025	365	959
CD68	Yes	Yes	1002.87	814.977	935.982	362.574	395.603	394.897	917.941	384.358	-2.388	2.388	533.583	1064	16	959.2
IL13RA1	Yes	Yes	24.094	26.538	21.966	10.475	9.744	9.356	24.199	9.859	-2.455	2.455	14.341	1003	608	963.5
RNF39	Yes	Yes	2.34	3.145	2.162	1.08	0.958	0.886	2.549	0.975	-2.616	2.616	1.575	906	1481	963.5
AP5S1	Yes	Yes	1.248	1.057	0.861	2.392	2.756	3.113	1.055	2.754	2.609	2.609	1.698	908	1464	963.6
KLHL35	Yes	Yes	2.422	1.636	1.556	4.388	4.785	5.257	1.872	4.81	2.57	2.57	2.938	932	1267	965.5
AZU1	Yes	Yes	6959.74	6589.22	7090.94	2679.66	3077.27	2954.36	6879.97	2903.76	-2.369	2.369	3976.2	1073	1	965.8
FARSB	Yes	Yes	3.277	3.612	3.579	9.142	8.819	8.586	3.489	8.849	2.536	2.536	5.36	959	1032	966.3
SYT17	Yes	Yes	5.258	4.587	4.903	1.469	2.12	2.168	4.916	1.919	-2.562	2.562	2.997	936	1255	967.9
NUTM2D	Yes	Yes	2.425	2.471	1.953	0.961	0.731	0.932	2.283	0.875	-2.61	2.61	1.408	907	1519	968.2
SRGN	Yes	Yes	4361.87	3798.28	4593.29	1842.8	1799.92	1744.22	4251.15	1795.65	-2.367	2.367	2455.5	1077	2	969.5
PDIA4	Yes	Yes	33.287	30.475	33.772	80.041	76.136	78.056	32.511	78.078	2.402	2.402	45.566	1052	235	970.3
GAB3	Yes	Yes	3.794	4.185	4.513	1.615	1.841	1.406	4.164	1.621	-2.569	2.569	2.543	933	1319	971.6
CCR2	Yes	Yes	52.025	45.887	63.262	22.464	25.491	18.951	53.725	22.302	-2.409	2.409	31.422	1046	333	974.7
RRP12	Yes	Yes	6.786	7.618	6.571	17.569	16.726	17.38	6.992	17.225	2.464	2.464	10.233	999	760	975.1
NOD2	Yes	Yes	1.945	3.165	2.478	0.989	1.1	0.846	2.529	0.978	-2.585	2.585	1.551	921	1484	977.3
OVCA2	Yes		4.59	8.491	4.593	12.268	13.517	17.82	5.891	14.535	2.467	2.467	8.644	997	822	979.5
DUSP9	Yes	Yes	1.584	0.932	1.509	2.976	3.354	3.997	1.342	3.442	2.565	2.565	2.1	934	1393	979.9
STAT1	Yes	Yes	22.376	22.885	22.307	58.872	51.356	51.844	22.523	54.024	2.399	2.399	31.501	1053	330	980.7
MXD3	Yes	Yes	21.406	17.823	15.616	34.212	44.498	53.384	18.282	44.031	2.409	2.409	25.75	1048	379	981.1
MT1E	Yes	Yes	27.33	21.085	26.982	63.476	58.873	58.465	25.132	60.271	2.398	2.398	35.139	1056	309	981.3
SAAL1	Yes	Yes	5.193	6.538	4.438	13.649	14.041	12.219	5.39	13.303	2.468	2.468	7.913	995	859	981.4
PRKDC	Yes	Yes	12.465	13.434	11.293	28.865	28.768	32.277	12.397	29.97	2.417	2.417	17.573	1035	504	981.9
MSMO1	Yes	Yes	2.149	2.213	2.965	6.936	6.144	5.488	2.442	6.189	2.534	2.534	3.747	961	1173	982.2
HP		Yes	2.611	2.868	2.031	0.289	0.785	0.747	2.503	0.607	-2.588	2.588	1.246	919	1555	982.6
AC114490.2	Yes		3.311	2.138	1.858	0.761	1.247	0.825	2.436	0.944	-2.579	2.579	1.491	927	1495	983.8
THOP1	Yes	Yes	12.372	11.822	13.499	30.818	29.501	30.736	12.564	30.352	2.416	2.416	17.788	1038	499	984.1
SYNE3	Yes	Yes	2.961	3.742	2.573	7.331	7.327	8.588	3.092	7.749	2.506	2.506	4.657	973	1095	985.2
TLR2	Yes	Yes	52.255	57.868	49.577	20.019	21.396	25.399	53.233	22.271	-2.39	2.39	30.962	1060	338	987.8
ZNF529	Yes	Yes	2.621	4.194	2.438	1.033	1.276	1.305	3.084	1.205	-2.561	2.561	1.88	939	1431	988.2
MMS22L	Yes		1.913	3.167	1.602	6.835	5.317	4.66	2.227	5.604	2.516	2.516	3.377	966	1207	990.1
FSCN1	Yes	Yes	26.892	23.403	25.522	58.15	60.705	62.027	25.272	60.294	2.386	2.386	35.022	1066	310	990.4
ROBO1	Yes	Yes	8.179	5.744	7.07	2.545	3.116	2.723	6.998	2.795	-2.504	2.504	4.203	975	1133	990.8
EXOSC9	Yes	Yes	12.493	14.463	14.018	35.523	31.459	31.572	13.658	32.851	2.405	2.405	19.193	1049	474	991.5
CFAP126	Yes	Yes	9.016	8.424	6.312	3.67	2.868	2.973	7.917	3.17	-2.497	2.497	4.747	981	1091	992
TARBP1	Yes	Yes	89.452	97.82	79.128	35.014	35.05	42.632	88.8	37.566	-2.364	2.364	51.234	1079	209	992
ORC3	Yes	Yes	10.715	14.274	10.176	31.168	25.35	28.277	11.722	28.265	2.411	2.411	16.543	1044	529	992.5
KIF20B	Yes	Yes	1.681	2.334	2.733	6.979	4.909	5.049	2.249	5.646	2.51	2.51	3.396	970	1202	993.2
FAM214A	Yes	Yes	5.198	5.405	4.956	1.898	2.304	1.983	5.186	2.062	-2.516	2.516	3.125	967	1239	994.2
XAF1	Yes	Yes	33.157	33.484	29.421	84.546	72.163	70.629	32.021	75.779	2.367	2.367	43.758	1078	247	994.9
ZNF83	Yes	Yes	25.644	22.425	25.743	8.765	9.705	12.097	24.604	10.189	-2.415	2.415	14.415	1039	605	995.6
MSH5-SAPCD1	Yes	Yes	6.692	6.016	8.069	14.091	18.805	17.706	6.926	16.867	2.435	2.435	9.942	1021	772	996.1
MSH6	Yes	Yes	6.753	7.562	6.492	18.327	17.095	15.244	6.936	16.889	2.435	2.435	9.953	1022	771	996.9
ALG9	Yes	Yes	1.765	3.083	2.933	6.372	7.053	6.004	2.594	6.476	2.497	2.497	3.883	982	1162	1000
AL121753.1		Yes	5.772	2.706	2.041	0.798	0.462	0.726	3.507	0.662	-2.558	2.558	1.243	941	1557	1002.6
MMAB	Yes	Yes	12.23	8.107	11.446	28.117	22.022	26.25	10.595	25.463	2.403	2.403	14.869	1050	584	1003.4
HAUS5	Yes	Yes	5.027	5.72	5.521	13.245	13.013	13.375	5.423	13.211	2.436	2.436	7.788	1020	864	1004.4
H2BC21	Yes	Yes	2.595	2.314	2.875	0.904	1.148	1.004	2.595	1.019	-2.547	2.547	1.576	952	1480	1004.8
GLIPR1	Yes	Yes	12.745	10.699	10.704	4.281	5.998	3.666	11.383	4.648	-2.449	2.449	6.735	1014	930	1005.6
CD79B	Yes	Yes	0.957	1.029	0.742	2.006	1.73	3.215	0.909	2.317	2.549	2.549	1.408	949	1520	1006.1
BTAF1	Yes	Yes	26.892	32.341	29.099	13.081	11.276	12.599	29.444	12.319	-2.39	2.39	17.125	1061	516	1006.5
ZFP14	Yes	Yes	2.135	3.991	2.335	1.391	0.935	1.006	2.82	1.11	-2.54	2.54	1.71	957	1461	1007.4
STAT2	Yes	Yes	117.966	85.704	113.062	41.222	46.474	47.453	105.577	45.05	-2.344	2.344	60.528	1100	178	1007.8
THEMIS2	Yes	Yes	35.895	30.227	36.607	10.765	15.717	16.766	34.243	14.416	-2.375	2.375	19.827	1070	467	1009.7
RASA4B	Yes	Yes	14.565	13.53	13.25	5.838	5.491	5.734	13.782	5.688	-2.423	2.423	8.094	1031	851	1013
TGM5	Yes	Yes	10.088	9.754	10.394	3.875	4.877	3.602	10.079	4.118	-2.447	2.447	5.961	1016	991	1013.5
SHMT2		Yes	57.091	116.016	56.134	270.043	274.457	271.167	76.414	271.889	2.328	2.328	154.027	1119	65	1013.6
NUTM2A		Yes	1.703	1.907	1.674	0.01	0.656	0.52	1.761	0.395	-2.55	2.55	1.018	947	1621	1014.4
MYLK4	Yes	Yes	1.858	1.753	1.83	0.745	0.702	0.688	1.814	0.712	-2.549	2.549	1.102	950	1601	1015.1
NDST1	Yes	Yes	1.781	1.823	1.681	4.893	4.037	4.234	1.761	4.388	2.491	2.491	2.626	984	1302	1015.8
FAM210B	Yes	Yes	13.139	13.242	11.891	6.113	4.274	5.441	12.757	5.276	-2.418	2.418	7.481	1033	886	1018.3
MSRB1	Yes	Yes	57.482	51.783	71.745	27.717	25.903	23.604	60.337	25.741	-2.344	2.344	34.596	1099	311	1020.2
AL355987.3	Yes	Yes	8.791	9.758	11.84	3.581	3.596	5.318	10.13	4.165	-2.432	2.432	5.965	1024	989	1020.5
FZD6	Yes	Yes	1.642	1.66	0.925	3.676	3.144	3.738	1.409	3.519	2.498	2.498	2.11	980	1388	1020.8
DNA2	Yes	Yes	2.723	1.87	2.528	5.479	6.343	5.659	2.374	5.827	2.455	2.455	3.453	1002	1195	1021.3
TYMP	Yes	Yes	181.804	138.457	185.297	68.177	74.46	74.756	168.519	72.465	-2.326	2.326	96.055	1123	108	1021.5
SUV39H2	Yes	Yes	1.766	2.175	2.157	4.985	4.7	5.36	2.033	5.015	2.467	2.467	2.982	996	1259	1022.3
HLTF	Yes	Yes	4.92	3.695	4.557	12.022	9.438	10.502	4.391	10.654	2.427	2.427	6.263	1029	967	1022.8
NRM	Yes	Yes	10.875	12.845	15.329	28.791	33.994	29.315	13.017	30.7	2.358	2.358	17.683	1081	501	1023
ODF3B	Yes	Yes	78.735	65.439	77.628	28.884	34.887	31.074	73.934	31.615	-2.339	2.339	42.319	1108	259	1023.1
HSD3B7	Yes	Yes	10.959	8.513	9.577	3.74	4.282	3.932	9.683	3.985	-2.43	2.43	5.698	1026	1006	1024
FANCE	Yes	Yes	8.974	7.847	9.756	20.753	20.979	21.71	8.859	21.147	2.387	2.387	12.288	1065	677	1026.2
LMNB1	Yes	Yes	69.089	72.94	70.888	185.463	153.701	155.145	70.972	164.77	2.322	2.322	93.798	1128	110	1026.2
DHX33	Yes	Yes	3.315	3.29	2.805	7.799	7.13	8.016	3.137	7.648	2.438	2.438	4.511	1018	1105	1026.7
LARS1	Yes	Yes	37.735	45.481	37.652	90.763	87.428	103.111	40.289	93.767	2.327	2.327	53.478	1120	196	1027.6
NRIP3	Yes	Yes	2.175	1.973	1.854	4.376	5.072	5.301	2.001	4.916	2.457	2.457	2.916	1001	1268	1027.7
MRPL37	Yes	Yes	66.151	68.726	63.515	148.88	159.551	151.467	66.13	153.299	2.318	2.318	87.169	1133	120	1031.7
TFAM	Yes	Yes	3.772	3.648	5.976	10.401	12.963	8.972	4.466	10.778	2.414	2.414	6.313	1040	960	1032
THBS4	Yes	Yes	16.992	14.934	15.628	5.784	6.229	7.847	15.852	6.62	-2.395	2.395	9.232	1059	795	1032.6
LMNTD2	Yes	Yes	26.15	25.18	26.243	8.505	11.938	12.486	25.858	10.976	-2.356	2.356	14.881	1083	583	1033
RAD51C	Yes	Yes	15.001	21.381	18.092	42.099	45.899	39.45	18.158	42.483	2.34	2.34	24.325	1104	394	1033
CLUAP1	Yes		1.738	1.293	1.323	2.449	4.169	4.141	1.451	3.586	2.471	2.471	2.135	994	1385	1033.1
SH3BP5	Yes	Yes	11.028	10.284	11.233	4.856	4.232	4.4	10.848	4.496	-2.413	2.413	6.352	1042	954	1033.2
KIF22	Yes	Yes	39.989	36.67	42.577	93.539	90.158	93.251	39.745	92.316	2.323	2.323	52.571	1126	201	1033.5
TMEM209	Yes	Yes	4.242	4.668	2.821	10.422	7.563	10.371	3.91	9.452	2.417	2.417	5.542	1036	1017	1034.1
IQGAP2	Yes	Yes	5.43	6.506	4.967	2.563	2.432	1.908	5.634	2.301	-2.449	2.449	3.334	1015	1215	1035
CKS2	Yes	Yes	21.921	19.982	21.938	48.056	47.872	53.18	21.28	49.703	2.336	2.336	28.422	1111	356	1035.5
APP	Yes	Yes	61.774	58.662	57.932	133.227	142.813	136.592	59.456	137.544	2.313	2.313	78.088	1136	135	1035.9
MVK	Yes	Yes	4.105	4.281	5.588	9.569	13.084	11.008	4.658	11.22	2.409	2.409	6.562	1047	940	1036.3
ALS2CL	Yes	Yes	14.427	12.436	12.921	5.085	5.986	5.517	13.261	5.529	-2.398	2.398	7.732	1055	869	1036.4
WLS		Yes	0.726	0.333	0.426	2.141	1.818	1.864	0.495	1.941	2.505	2.505	1.092	974	1604	1037
TIMM10	Yes	Yes	14.256	16.051	14.414	38.166	30.914	35.667	14.907	34.915	2.342	2.342	20.008	1101	464	1037.3
HMGA1	Yes	Yes	181.364	165.456	171.862	376.26	415.366	403.366	172.894	398.331	2.304	2.304	225.437	1148	48	1038
CEP89	Yes	Yes	1.539	2.239	1.634	4.715	4.723	3.826	1.804	4.421	2.451	2.451	2.617	1009	1303	1038.4
H2AC11	Yes	Yes	1.777	1.599	2.215	0.939	0.561	0.737	1.864	0.746	-2.5	2.5	1.118	978	1594	1039.6
PLOD3	Yes	Yes	34.649	36.569	31.004	79.027	77.063	81.179	34.074	79.09	2.321	2.321	45.016	1130	241	1041.1
SMC1A	Yes	Yes	8.936	9.846	9.061	23.467	21.044	21.062	9.281	21.858	2.355	2.355	12.577	1084	665	1042.1
METRNL	Yes	Yes	7.78	13.566	8.829	23.277	23.935	23.696	10.058	23.636	2.35	2.35	13.578	1088	633	1042.5
H4C14	Yes	Yes	14.295	19.27	16.69	6.719	8.271	6.199	16.752	7.063	-2.372	2.372	9.689	1072	781	1042.9
ACOT11	Yes	Yes	2.693	1.559	2.403	5.233	5.526	5.438	2.218	5.399	2.434	2.434	3.181	1023	1232	1043.9
PDSS1	Yes	Yes	2.349	3.002	1.859	7.112	4.865	5.537	2.403	5.838	2.429	2.429	3.435	1027	1196	1043.9
GPRIN1	Yes	Yes	1.247	1.034	1.154	2.42	2.698	3.351	1.145	2.823	2.465	2.465	1.678	998	1466	1044.8
RSRP1	Yes	Yes	121.899	125.101	130.662	47.479	57.928	58.367	125.888	54.591	-2.306	2.306	71.296	1146	148	1046.2
NASP	Yes	Yes	71.113	57.515	82.744	149.543	179.729	157.554	70.457	162.275	2.303	2.303	91.818	1150	113	1046.3
KIFC2	Yes	Yes	90.335	77.48	88.218	34.24	36.608	39.933	85.344	36.927	-2.311	2.311	48.417	1138	224	1046.6
WRAP53	Yes	Yes	3.77	4.653	6.819	11.58	14.572	10.27	5.081	12.141	2.389	2.389	7.06	1063	908	1047.5
ST20-MTHFS		Yes	0.01	1.703	0.782	4.167	10.433	7.877	0.832	7.493	2.447	2.447	2.464	1017	1330	1048.3
PLEKHA4	Yes	Yes	1.007	1.355	1.289	3.077	3.273	2.597	1.217	2.982	2.451	2.451	1.765	1008	1450	1052.2
SIGIRR	Yes	Yes	59.463	54.425	59.611	24.1	24.556	26.188	57.833	24.948	-2.318	2.318	32.885	1134	317	1052.3
HNRNPR	Yes	Yes	19.259	16.834	22.222	51.38	39.21	44.778	19.438	45.122	2.321	2.321	25.684	1129	380	1054.1
ADGRA2	Yes	Yes	55.88	53.35	56.887	23.778	23.79	24.129	55.372	23.899	-2.317	2.317	31.473	1135	332	1054.7
GYPC	Yes	Yes	27.239	27.923	26.104	58.312	63.31	65.899	27.089	62.507	2.307	2.307	35.418	1142	306	1058.4
SAR1B	Yes	Yes	5.838	6.02	6.838	13.563	14.666	15.797	6.232	14.675	2.355	2.355	8.443	1086	832	1060.6
CYP51A1	Yes	Yes	7.889	6.097	7.471	17.78	16.549	16.048	7.152	16.792	2.348	2.348	9.64	1094	785	1063.1
HADH	Yes	Yes	25.004	22.444	20.376	49.411	51.39	55.698	22.608	52.166	2.307	2.307	29.559	1143	347	1063.4
DUT	Yes	Yes	40.579	32.903	43.368	89.163	98.554	80.134	38.95	89.284	2.292	2.292	50.334	1158	214	1063.6
CRACR2A	Yes	Yes	0.665	1.191	1.051	1.872	2.722	2.524	0.969	2.373	2.449	2.449	1.404	1013	1522	1063.9
LRRN2	Yes	Yes	2.198	2.241	1.734	0.665	0.829	1.027	2.058	0.84	-2.449	2.449	1.218	1012	1566	1067.4
RALGAPA2	Yes	Yes	7.04	6.753	4.41	2.542	2.433	2.615	6.068	2.53	-2.398	2.398	3.538	1054	1189	1067.5
RGPD2	Yes	Yes	3.604	3.34	2.77	1.402	1.158	1.443	3.238	1.334	-2.427	2.427	1.904	1028	1425	1067.7
SIGMAR1	Yes	Yes	29.567	28.637	30.742	66.709	72.252	65.48	29.649	68.147	2.298	2.298	38.498	1155	285	1068
ATXN1	Yes	Yes	3.246	3.582	4.026	1.368	1.446	1.675	3.618	1.496	-2.418	2.418	2.121	1034	1386	1069.2
PHLDA2	Yes	Yes	2.673	2.556	1.905	6.49	5.735	4.869	2.378	5.698	2.396	2.396	3.32	1058	1217	1073.9
CDK4	Yes	Yes	36.041	39.615	38.498	85.927	86.336	88.568	38.051	86.944	2.285	2.285	48.893	1169	221	1074.2
SGO2	Yes	Yes	2.04	2.203	2.633	5.972	5.674	4.834	2.292	5.493	2.397	2.397	3.202	1057	1229	1074.2
TACC3	Yes	Yes	33.351	29.258	33.226	70.465	73.699	75.243	31.945	73.136	2.289	2.289	41.19	1165	268	1075.3
PTEN	Yes	Yes	55.215	73.177	59.149	17.976	34.4	29.506	62.514	27.294	-2.29	2.29	35.219	1161	308	1075.7
OAS1	Yes	Yes	11.306	11.103	11.594	27.404	27.655	23.83	11.334	26.296	2.32	2.32	14.962	1132	578	1076.6
SLC44A1	Yes	Yes	72.465	69.319	70.497	33.012	30.145	29.645	70.76	30.934	-2.287	2.287	39.826	1167	277	1078
KLC2	Yes	Yes	4.193	4.395	2.508	8.221	8.239	9.718	3.699	8.726	2.359	2.359	5.027	1080	1061	1078.1
CCDC86	Yes	Yes	4.56	4.478	4.67	10.625	10.725	10.849	4.569	10.733	2.349	2.349	6.164	1091	974	1079.3
PRR11	Yes	Yes	15.851	14.367	21.802	41.873	35.544	42.274	17.34	39.897	2.301	2.301	22.557	1152	427	1079.5
ZNF211	Yes	Yes	9.374	7.822	11.324	4.315	4.493	3.324	9.507	4.044	-2.351	2.351	5.463	1087	1024	1080.7
COCH		Yes	0.71	1.238	1.431	4.097	3.99	3.449	1.126	3.845	2.41	2.41	2.018	1045	1402	1080.7
CCND3	Yes	Yes	107.759	124.415	109.574	260.891	255.374	255.424	113.916	257.23	2.258	2.258	143.314	1197	72	1084.5
MTARC1	Yes		7.3	3.672	6.227	2.147	2.492	2.61	5.733	2.416	-2.373	2.373	3.317	1071	1219	1085.8
FAM209A	Yes	Yes	3.175	2.682	2.48	0.88	1.006	1.571	2.779	1.152	-2.413	2.413	1.627	1043	1474	1086.1
SCUBE1	Yes	Yes	12.385	10.203	9.27	4.099	5.225	4.267	10.619	4.53	-2.344	2.344	6.089	1098	980	1086.2
SLC43A3	Yes	Yes	25.292	24.163	24.106	55.18	57.497	55.348	24.52	56.009	2.284	2.284	31.488	1171	331	1087
GPI	Yes	Yes	47.655	41.036	40.988	86.018	109.87	98.159	43.226	98.016	2.267	2.267	54.789	1187	194	1087.7
STIP1	Yes	Yes	56.214	53.683	59.338	128.584	128.4	125.792	56.411	127.592	2.262	2.262	71.18	1192	149	1087.7
PTK7		Yes	0.246	1.02	0.19	3.133	2.462	2.691	0.485	2.762	2.413	2.413	1.442	1041	1509	1087.8
CLPB	Yes		4.189	6.589	3.689	9.417	15.04	9.388	4.822	11.282	2.339	2.339	6.459	1105	947	1089.2
PGAP4	Yes	Yes	2.04	2.247	1.751	5.103	4.497	4.781	2.013	4.794	2.381	2.381	2.781	1069	1283	1090.4
SLCO3A1	Yes	Yes	9.956	12.054	9.412	4.57	4.405	4.442	10.474	4.472	-2.342	2.342	6.002	1102	986	1090.4
AP1G2	Yes	Yes	85.931	79.839	86.106	32.191	38.223	40.723	83.959	37.046	-2.266	2.266	46.913	1188	230	1092.2
OOSP1	Yes	Yes	6.254	6.68	6.539	3.216	2.401	2.652	6.491	2.756	-2.355	2.355	3.735	1085	1175	1094
PPP1R27	Yes	Yes	194.158	155.459	205.098	402.311	422.465	422.547	184.905	415.774	2.249	2.249	230.869	1211	45	1094.4
DHCR24	Yes	Yes	21.729	19.016	21.523	46.996	49.66	45.258	20.756	47.305	2.279	2.279	26.549	1177	370	1096.3
POMT2	Yes	Yes	1.621	1.482	1.546	3.497	4.007	3.585	1.549	3.696	2.386	2.386	2.147	1067	1384	1098.7
DDX39A	Yes	Yes	63.137	62.916	62.042	132.81	143.348	147.244	62.698	141.134	2.251	2.251	78.436	1206	134	1098.8
SSRP1	Yes	Yes	36.822	39.394	32.928	83.322	81.095	82.182	36.381	82.2	2.259	2.259	45.819	1195	233	1098.8
SLC15A4	Yes	Yes	15.783	11.23	12.303	6.354	5.237	5.322	13.105	5.638	-2.325	2.325	7.468	1124	887	1100.3
TLNRD1	Yes	Yes	2.63	1.815	2.71	5.782	5.307	5.722	2.385	5.604	2.35	2.35	3.219	1089	1224	1102.5
OCEL1	Yes	Yes	38.673	39.206	41.079	20.937	14.709	16.551	39.652	17.399	-2.279	2.279	22.254	1178	430	1103.2
SSR1	Yes		17.748	17.199	30.216	44.511	48.89	54.629	21.721	49.343	2.272	2.272	27.622	1186	363	1103.7
PRNP	Yes	Yes	4.415	4.478	3.715	9.743	9.703	9.949	4.203	9.798	2.331	2.331	5.595	1115	1014	1104.9
VMAC	Yes	Yes	6.739	9.087	9.062	3.101	3.687	3.855	8.296	3.547	-2.339	2.339	4.749	1107	1090	1105.3
CHCHD3	Yes	Yes	27.214	27.642	31.13	67.423	64.616	62.235	28.662	64.758	2.259	2.259	36.096	1196	300	1106.4
ST3GAL6	Yes	Yes	4.145	2.968	3.667	1.077	1.641	1.834	3.593	1.517	-2.369	2.369	2.076	1075	1399	1107.4
MPC1	Yes	Yes	32.434	34.36	34.729	78.838	73.061	76.768	33.841	76.222	2.252	2.252	42.381	1202	258	1107.6
TRIM52	Yes	Yes	15.314	15.353	14.872	7.023	7.407	5.298	15.18	6.576	-2.308	2.308	8.604	1140	824	1108.4
C5	Yes	Yes	8.799	10.071	8.084	3.812	4.025	3.734	8.985	3.857	-2.329	2.329	5.128	1117	1050	1110.3
LAP3	Yes	Yes	18.57	15.946	19.608	43.061	40.578	38.889	18.041	40.843	2.264	2.264	22.801	1189	424	1112.5
APOL6	Yes	Yes	2.918	4.845	3.439	8.855	8.637	8.592	3.734	8.695	2.329	2.329	4.961	1118	1071	1113.3
DNAJC4	Yes	Yes	105.293	86.438	96.39	45.619	39.456	43.147	96.04	42.741	-2.247	2.247	53.3	1216	197	1114.1
SERPINI2	Yes	Yes	5.041	4.588	3.157	1.863	1.734	1.846	4.262	1.814	-2.349	2.349	2.448	1090	1336	1114.6
CLEC12B		Yes	2.205	3.768	2.456	0.421	0.924	0.438	2.81	0.594	-2.386	2.386	1.28	1068	1551	1116.3
BRIX1	Yes	Yes	10.561	12.712	15.847	33.291	27.371	28.314	13.04	29.659	2.274	2.274	16.618	1182	527	1116.5
ACY3	Yes		1.717	1.274	2.365	0.585	0.782	0.875	1.785	0.747	-2.39	2.39	1.038	1062	1614	1117.2
PPAN	Yes	Yes	7.997	8.983	8.357	23.923	19.98	14.126	8.446	19.343	2.29	2.29	10.897	1162	733	1119.1
LRRC59	Yes	Yes	41.253	44.032	42.045	95.583	95.011	94.242	42.443	94.945	2.237	2.237	52.502	1223	202	1120.9
KCNE3	Yes	Yes	22.252	21.999	29.535	11.812	10.189	10.365	24.595	10.788	-2.28	2.28	13.807	1176	629	1121.3
ANXA9	Yes	Yes	4.172	4.104	3.164	1.508	1.736	1.627	3.813	1.624	-2.349	2.349	2.19	1093	1377	1121.4
C11orf24	Yes	Yes	4.793	6.348	4.709	12.845	11.039	12.671	5.283	12.185	2.306	2.306	6.902	1144	922	1121.8
EPOP	Yes	Yes	1.473	1.358	1.824	3.53	3.447	3.956	1.552	3.644	2.349	2.349	2.093	1092	1394	1122.2
RAB8A	Yes	Yes	77.638	77.18	72.074	35.063	32.105	33.931	75.631	33.7	-2.244	2.244	41.931	1218	263	1122.5
SOCS7	Yes	Yes	6.581	6.603	6.585	16.509	14.098	14.801	6.59	15.136	2.297	2.297	8.546	1156	829	1123.3
LCLAT1	Yes	Yes	0.917	1.275	1.095	2.952	2.542	2.252	1.096	2.582	2.357	2.357	1.486	1082	1497	1123.5
SIAH2	Yes	Yes	8.34	14.153	10.067	24.594	25.678	23.895	10.853	24.722	2.278	2.278	13.869	1179	624	1123.5
SERPINF2	Yes		2.258	1.594	2.433	0.606	1.089	0.959	2.095	0.885	-2.368	2.368	1.21	1076	1569	1125.3
UNC5CL	Yes	Yes	2.021	2.214	1.576	0.761	0.846	0.846	1.937	0.818	-2.369	2.369	1.119	1074	1592	1125.8
MBD5	Yes		2.184	3.418	4.1	1.801	1.082	1.253	3.234	1.379	-2.346	2.346	1.855	1096	1435	1129.9
TBX4	Yes	Yes	2.321	1.748	1.73	4.115	3.537	5.895	1.933	4.516	2.336	2.336	2.583	1110	1310	1130
MAP3K20	Yes	Yes	3.05	1.897	2.639	6.465	5.239	5.952	2.529	5.885	2.327	2.327	3.356	1121	1212	1130.1
NOTUM	Yes	Yes	1.404	1.76	1.743	4.07	3.791	3.627	1.636	3.829	2.341	2.341	2.193	1103	1376	1130.3
MYDGF	Yes	Yes	55.339	56.431	59.983	129.239	127.799	124.868	57.251	127.302	2.224	2.224	70.051	1239	153	1130.4
YPEL5	Yes	Yes	24.875	28.6	29.589	13.968	12.016	10.776	27.688	12.253	-2.26	2.26	15.435	1194	563	1130.9
KLHDC2	Yes	Yes	10.087	10.581	12.273	3.27	5.468	5.562	10.98	4.767	-2.304	2.304	6.214	1149	969	1131
POLD2	Yes	Yes	50.66	43.79	46.212	109.914	105.975	96.664	46.887	104.184	2.222	2.222	57.297	1240	185	1134.5
SLC25A4	Yes	Yes	1.148	1.743	2.034	3.431	4.167	3.914	1.642	3.837	2.337	2.337	2.196	1109	1374	1135.5
PLEKHF1	Yes	Yes	1.736	1.921	1.85	3.817	4.791	4.238	1.836	4.282	2.333	2.333	2.446	1114	1337	1136.3
PCGF6	Yes	Yes	1.518	1.63	1.965	3.999	3.623	4.31	1.704	3.977	2.334	2.334	2.273	1112	1361	1136.9
PPIC	Yes	Yes	359.377	334.266	367.259	165.762	157.847	158.01	353.634	160.54	-2.203	2.203	193.094	1259	52	1138.3
TMEM91	Yes	Yes	19.109	21.713	17.661	7.192	9.476	9.065	19.494	8.577	-2.273	2.273	10.917	1185	731	1139.6
GLRX2	Yes	Yes	12.246	11.511	13.829	35.22	22.977	26.417	12.529	28.205	2.251	2.251	15.676	1205	557	1140.2
ARPC5L	Yes	Yes	20.386	29.543	23.234	59.456	49.702	54.238	24.388	54.465	2.233	2.233	30.078	1229	343	1140.4
KCTD21	Yes		4.519	2.67	4.641	1.635	1.987	1.454	3.943	1.692	-2.331	2.331	2.251	1116	1363	1140.7
ALDH2	Yes		49.003	26.712	37.181	23.874	12.365	14.164	37.632	16.801	-2.24	2.24	20.831	1221	449	1143.8
ADAM9	Yes	Yes	4.9	6.385	6.71	14.232	14.126	12.685	5.998	13.681	2.281	2.281	7.683	1174	875	1144.1
ARMT1	Yes		3.766	7.149	4.068	13.103	10.662	10.516	4.994	11.427	2.288	2.288	6.433	1166	948	1144.2
CEP97		Yes	0.818	0.682	0.383	3.236	1.919	2.807	0.627	2.654	2.346	2.346	1.101	1095	1602	1145.7
KNOP1	Yes	Yes	1.981	1.044	1.992	3.349	3.737	4.59	1.673	3.892	2.327	2.327	2.219	1122	1369	1146.7
ALOX12	Yes	Yes	2.057	3.899	3.093	1.246	1.323	1.309	3.017	1.293	-2.333	2.333	1.724	1113	1458	1147.5
RTN4R	Yes	Yes	1.122	0.702	1.265	2.397	2.224	2.605	1.03	2.409	2.339	2.339	1.379	1106	1529	1148.3
ZNF273	Yes	Yes	22.925	24.235	21.701	8.91	10.932	10.736	22.954	10.193	-2.252	2.252	12.761	1203	657	1148.4
AGAP1	Yes		0.704	0.954	0.579	2.083	1.765	1.398	0.745	1.748	2.345	2.345	1.003	1097	1624	1149.7
CLK4	Yes	Yes	18.464	25.276	20.314	10.469	8.916	9.028	21.352	9.471	-2.254	2.254	11.88	1200	699	1149.9
SEPTIN3	Yes	Yes	3.141	3.542	4.707	1.558	1.778	1.567	3.797	1.634	-2.323	2.323	2.163	1125	1382	1150.7
KLF6	Yes	Yes	3.775	3.838	3.968	9.01	8.925	8.6	3.861	8.845	2.291	2.291	4.984	1160	1069	1150.9
RCC1	Yes	Yes	19.204	19.398	17.763	42.997	41.013	41.737	18.789	41.916	2.231	2.231	23.127	1233	417	1151.4
DBP	Yes		11.763	6.702	11.429	4.636	4.562	3.878	9.965	4.359	-2.286	2.286	5.606	1168	1011	1152.3
MANBA	Yes	Yes	30.034	29.946	24.536	11.967	12.785	12.94	28.172	12.564	-2.242	2.242	15.608	1219	558	1152.9
ZNF695		Yes	0.693	1.12	3.949	11.271	10.332	9.04	1.921	10.214	2.289	2.289	5.092	1164	1054	1153
ATAD5	Yes	Yes	1.816	1.462	1.923	4.448	3.526	4.098	1.734	4.024	2.321	2.321	2.29	1131	1358	1153.7
PDLIM7	Yes	Yes	48.728	46.747	53.241	102.185	112.996	112.036	49.572	109.073	2.2	2.2	59.501	1262	180	1153.8
PNPLA7	Yes	Yes	11.286	9.835	9.882	4.494	4.747	4.338	10.334	4.526	-2.283	2.283	5.808	1172	997	1154.5
MFSD2B	Yes	Yes	10.7	9.45	9.941	19.936	23.784	23.952	10.031	22.557	2.249	2.249	12.527	1209	667	1154.8
MAP4K1	Yes	Yes	28.399	30.841	28.69	11.586	14.283	13.453	29.31	13.107	-2.236	2.236	16.203	1224	537	1155.3
CSTF2	Yes	Yes	4.308	5.238	5.272	10.343	12.623	10.755	4.939	11.24	2.276	2.276	6.301	1180	962	1158.2
EXOSC5	Yes	Yes	20.215	20.097	17.186	40.893	45.641	40.957	19.166	42.497	2.217	2.217	23.331	1242	410	1158.8
RGL2	Yes	Yes	158.672	179.336	166.787	71.221	75.694	83.573	168.265	76.829	-2.19	2.19	91.436	1275	115	1159
TFRC	Yes	Yes	11	10.449	8.917	25.423	21.142	21.653	10.122	22.739	2.247	2.247	12.617	1217	663	1161.6
PEAK3	Yes	Yes	5.132	3.865	4.64	1.9	1.753	2.261	4.546	1.971	-2.306	2.306	2.575	1145	1313	1161.8
S100A4	Yes	Yes	1582.67	1693.05	1696.56	801.169	767.013	708.803	1657.42	758.995	-2.184	2.184	898.431	1290	9	1161.9
ZEB1	Yes	Yes	4.345	3.605	4.443	1.605	1.407	2.359	4.131	1.79	-2.308	2.308	2.341	1141	1351	1162
GAMT	Yes	Yes	30.275	22.633	26.76	53.938	63.608	58.215	26.556	58.587	2.206	2.206	32.031	1256	322	1162.6
CENPQ	Yes	Yes	4.742	4.826	4.992	11.854	9.82	11.423	4.854	11.033	2.273	2.273	6.179	1184	972	1162.8
NBPF19	Yes		4.445	3.829	2.769	1.414	1.333	2.027	3.681	1.591	-2.313	2.313	2.09	1137	1395	1162.8
C9orf64	Yes	Yes	3.791	5.388	4.689	11.12	10.145	10.276	4.623	10.513	2.274	2.274	5.891	1183	993	1164
CSAD	Yes	Yes	22.303	20.022	18.018	7.835	7.603	11.409	20.114	8.949	-2.248	2.248	11.166	1214	720	1164.6
IPO4	Yes	Yes	5.662	4.591	6.342	9.519	14.6	13.408	5.532	12.509	2.261	2.261	6.977	1193	913	1165
NBL1	Yes	Yes	3.85	4.185	4.864	9.583	10.403	9.36	4.3	9.782	2.275	2.275	5.482	1181	1022	1165.1
PI4K2B	Yes	Yes	3.453	3.21	2.927	7.919	6.988	6.998	3.197	7.302	2.284	2.284	4.105	1170	1144	1167.4
SMC3	Yes	Yes	8.442	8.51	8.198	20.376	18.434	17.711	8.384	18.841	2.247	2.247	10.457	1215	752	1168.7
ARL3	Yes	Yes	0.974	1.098	0.843	2.438	2.136	2.192	0.971	2.255	2.322	2.322	1.284	1127	1550	1169.3
BNIP3	Yes	Yes	10.966	9.31	8.939	22.823	20.501	21.945	9.738	21.757	2.234	2.234	12.018	1226	689	1172.3
GRK3	Yes	Yes	3.371	4.06	3.708	1.698	1.521	1.618	3.713	1.612	-2.303	2.303	2.101	1151	1392	1175.1
MKNK1	Yes	Yes	68.433	50.197	53.041	24.362	27.138	26.675	57.224	26.058	-2.196	2.196	31.166	1269	336	1175.7
ZNF461	Yes	Yes	3.441	2.226	2.017	1.198	0.788	1.339	2.561	1.108	-2.311	2.311	1.453	1139	1506	1175.7
HMGB1P1	Yes	Yes	9.262	11.488	10.908	24.96	24.135	21.454	10.553	23.517	2.228	2.228	12.964	1236	649	1177.3
GAA	Yes	Yes	319.783	279.752	300.217	134.299	139.836	138.761	299.917	137.632	-2.179	2.179	162.286	1303	61	1178.8
VASP	Yes	Yes	50.306	52.927	60.333	119.766	114.85	122.528	54.522	119.048	2.183	2.183	64.526	1291	169	1178.8
TNFAIP2	Yes	Yes	77.09	81.872	60.636	29.115	32.423	38.808	73.199	33.448	-2.188	2.188	39.751	1279	280	1179.1
CCT5	Yes	Yes	67.966	78.377	75.376	174.473	160.263	148.787	73.907	161.174	2.181	2.181	87.268	1298	119	1180.1
PLGLB1	Yes	Yes	4.462	2.526	2.84	1.64	1.484	1.151	3.276	1.425	-2.299	2.299	1.851	1153	1437	1181.4
PSMD14	Yes	Yes	20.602	27.75	19.522	51.555	49.208	48.135	22.625	49.633	2.194	2.194	27.008	1272	368	1181.6
ARSD	Yes	Yes	24.311	22.259	23.971	10.329	11.044	10.425	23.514	10.599	-2.218	2.218	12.914	1241	652	1182.1
PDCD5	Yes	Yes	28.197	35.005	27.716	75.368	64.075	59.369	30.306	66.27	2.187	2.187	35.964	1282	302	1184
MALT1	Yes	Yes	0.886	1.258	1.062	3.098	1.983	2.306	1.068	2.463	2.305	2.305	1.394	1147	1524	1184.7
PFKP	Yes	Yes	37.2	37.83	35.168	81.046	78.33	81.272	36.733	80.216	2.184	2.184	43.483	1289	253	1185.4
SAT2	Yes	Yes	28.242	31.897	36.99	14.626	14.692	14.831	32.376	14.717	-2.2	2.2	17.66	1263	502	1186.9
TMEM201	Yes	Yes	4.171	2.717	4.22	7.878	8.584	8.585	3.703	8.349	2.255	2.255	4.646	1198	1096	1187.8
ANKH	Yes	Yes	1.426	1.477	1.134	3.156	3.382	2.714	1.346	3.084	2.292	2.292	1.739	1159	1453	1188.4
HMGCS1	Yes	Yes	9.3	9.712	8.533	21.298	20.906	18.848	9.182	20.35	2.216	2.216	11.169	1243	719	1190.6
AIMP2	Yes	Yes	16.611	12.959	17.741	35.99	36.125	31.692	15.771	34.603	2.194	2.194	18.832	1271	480	1191.9
LMNB2	Yes	Yes	24.4	21.482	23.684	51.538	50.253	50.318	23.189	50.703	2.187	2.187	27.514	1284	364	1192
ATRN	Yes	Yes	20.086	21.007	21.752	9.724	8.242	10.419	20.948	9.461	-2.214	2.214	11.487	1246	712	1192.6
ADGRE5	Yes	Yes	32.095	39.132	37.818	81.425	77.404	79.074	36.348	79.301	2.182	2.182	42.952	1297	256	1192.9
FRY	Yes	Yes	23.346	24.679	21.129	10.397	10.833	10.067	23.051	10.432	-2.21	2.21	12.619	1252	662	1193
FAAP24	Yes	Yes	1.031	1.509	1.346	2.609	2.277	4.013	1.295	2.966	2.29	2.29	1.671	1163	1469	1193.6
LHPP	Yes		2.008	1.881	3.415	0.884	0.831	1.465	2.435	1.06	-2.296	2.296	1.374	1157	1531	1194.4
TMEM54	Yes	Yes	8.268	6.223	6.954	15.129	14.744	17.824	7.148	15.899	2.224	2.224	8.751	1238	813	1195.5
S100A10	Yes	Yes	30.757	32.934	26.437	65.827	66.127	64.726	30.043	65.56	2.182	2.182	35.518	1295	304	1195.9
CCNO	Yes	Yes	1.084	0.83	0.584	1.778	1.945	2.02	0.833	1.914	2.299	2.299	1.081	1154	1608	1199.4
DSN1	Yes	Yes	5.744	4.779	5.276	10.655	11.874	12.765	5.266	11.765	2.234	2.234	6.498	1228	945	1199.7
PFAS	Yes	Yes	6.064	5.437	5.453	12.425	12.682	12.678	5.651	12.595	2.229	2.229	6.944	1234	916	1202.2
LRR1	Yes	Yes	6.354	7.836	7.653	14.508	18.704	15.099	7.281	16.104	2.212	2.212	8.823	1248	810	1204.2
MPI	Yes	Yes	8.013	6.644	10.311	18.428	16.917	19.796	8.323	18.38	2.208	2.208	10.058	1253	767	1204.4
GSTCD	Yes	Yes	2.483	2.474	2.122	4.611	5.417	5.93	2.359	5.319	2.254	2.254	2.96	1199	1261	1205.2
PASK	Yes	Yes	4.707	3.242	4.322	9.197	8.536	9.743	4.091	9.159	2.239	2.239	5.068	1222	1056	1205.4
CKAP5	Yes	Yes	11.856	12.029	14.753	29.246	27.164	28.159	12.879	28.19	2.189	2.189	15.311	1278	567	1206.9
ZNF610	Yes		3.17	5.693	3.505	1.676	1.673	2.117	4.123	1.822	-2.263	2.263	2.301	1191	1356	1207.5
H3-3B	Yes	Yes	156.389	155.222	151.532	298.178	361.176	338.856	154.381	332.737	2.155	2.155	178.356	1337	57	1209
WNT3	Yes	Yes	1.04	0.866	1.25	1.978	2.592	2.628	1.052	2.399	2.281	2.281	1.348	1173	1538	1209.5
PAQR8	Yes	Yes	22.659	18.297	22.357	9.585	9.686	9.536	21.104	9.603	-2.198	2.198	11.502	1265	711	1209.6
UCN	Yes	Yes	12.167	9.53	8.152	3.595	4.789	4.987	9.95	4.457	-2.232	2.232	5.493	1231	1021	1210
TP53INP1		Yes	2.685	2.977	2.479	1.087	0.768	0.519	2.714	0.791	-2.28	2.28	1.392	1175	1526	1210.1
FAM207A	Yes	Yes	9.362	11.608	9.326	19.963	24.163	22.36	10.098	22.162	2.195	2.195	12.064	1270	684	1211.4
TPGS2	Yes	Yes	23.824	15.875	19.068	42.523	42.046	43.522	19.589	42.697	2.18	2.18	23.108	1300	419	1211.9
NAA50	Yes		15.446	10.314	10.721	32.629	25.449	21.699	12.16	26.592	2.187	2.187	14.432	1281	601	1213
KIAA0930	Yes	Yes	278.557	262.02	279.273	118.407	133.697	128.373	273.283	126.826	-2.155	2.155	146.457	1341	71	1214
EIF1	Yes	Yes	180.918	301.413	207.587	466.048	515.639	502.796	229.973	494.828	2.152	2.152	264.855	1345	36	1214.1
NUP155	Yes	Yes	3.364	3.888	3.963	8.789	7.856	8.409	3.738	8.351	2.234	2.234	4.613	1227	1099	1214.2
BCL6	Yes	Yes	2.66	4.221	2.995	1.458	1.613	1.293	3.292	1.455	-2.263	2.263	1.837	1190	1438	1214.8
ST14	Yes	Yes	28.771	25.669	26.483	56.892	60.587	58.234	26.974	58.571	2.171	2.171	31.597	1316	328	1217.2
CCNG2	Yes		11.237	12.482	21.577	7.813	6.125	6.629	15.099	6.856	-2.202	2.202	8.243	1260	841	1218.1
IFT46	Yes		1.113	1.959	2.191	2.625	4.581	4.649	1.754	3.952	2.253	2.253	2.198	1201	1373	1218.2
EIF2AK2	Yes	Yes	2.48	2.128	2.468	6.187	4.664	5.055	2.359	5.302	2.248	2.248	2.944	1213	1266	1218.3
KANSL1L	Yes	Yes	8.752	9.116	13.769	4.352	4.361	5.573	10.546	4.762	-2.215	2.215	5.784	1245	999	1220.4
SFMBT2	Yes		21.907	23.842	15.074	11.472	7.268	9.041	20.274	9.26	-2.189	2.189	11.014	1276	724	1220.8
SLC41A1	Yes	Yes	3.211	2.448	3.077	6.367	6.598	6.564	2.912	6.51	2.236	2.236	3.598	1225	1185	1221
GSTM4	Yes	Yes	38.074	35.191	39.439	19.827	15.646	16.319	37.568	17.264	-2.176	2.176	20.304	1306	459	1221.3
PPIH	Yes	Yes	93.028	91.812	110.24	214.603	202.37	217.17	98.36	211.381	2.149	2.149	113.021	1347	90	1221.3
STAR	Yes	Yes	2.039	1.624	2.551	4.393	5.747	3.833	2.071	4.658	2.248	2.248	2.586	1212	1309	1221.7
EEF1A2	Yes	Yes	10.401	10.236	11.49	22.519	23.679	24.037	10.709	23.412	2.186	2.186	12.703	1285	659	1222.4
FAM83G	Yes	Yes	2.185	2.024	1.657	4.038	4.668	4.485	1.956	4.397	2.249	2.249	2.442	1210	1338	1222.8
RCCD1	Yes	Yes	13.594	12.311	12.366	28.297	29.158	26.052	12.757	27.836	2.182	2.182	15.079	1296	569	1223.3
RUVBL1	Yes	Yes	19.933	17.725	19.289	41.376	42.376	39.997	18.982	41.249	2.173	2.173	22.267	1313	429	1224.6
ZNF598	Yes	Yes	17.469	17.163	17.117	36.276	38.475	37.712	17.25	37.488	2.173	2.173	20.238	1311	461	1226
PKD1	Yes	Yes	14.52	13.391	11.529	26.966	29.02	29.958	13.147	28.648	2.179	2.179	15.502	1302	561	1227.9
SLC29A3	Yes	Yes	6.986	7.413	7.737	2.88	3.588	3.478	7.378	3.316	-2.225	2.225	4.063	1237	1146	1227.9
RFC2	Yes	Yes	13.063	14.563	16.815	32.742	35.139	28.723	14.814	32.201	2.174	2.174	17.387	1309	510	1229.1
NRSN2	Yes	Yes	4.384	4.186	4.1	8.053	9.43	10.516	4.223	9.333	2.21	2.21	5.11	1250	1051	1230.1
CCDC124	Yes	Yes	18.076	17.269	17.705	36.948	38.66	39.523	17.683	38.377	2.17	2.17	20.694	1319	451	1232.2
SERPINI1	Yes		1.612	1.55	0.962	2.898	4.028	2.349	1.374	3.092	2.25	2.25	1.717	1208	1459	1233.1
NUP205	Yes	Yes	8.022	10.641	7.851	20.115	18.073	19.755	8.838	19.314	2.185	2.185	10.476	1287	749	1233.2
DPYSL2	Yes	Yes	3.654	4.028	3.292	9.356	7.058	7.868	3.658	8.094	2.213	2.213	4.436	1247	1111	1233.4
MAGOHB	Yes	Yes	3.673	3.792	3.982	11.568	6.961	6.785	3.816	8.438	2.211	2.211	4.622	1249	1098	1233.9
PPP2R1B	Yes		4.998	3.36	3.207	7.432	7.38	10.743	3.855	8.519	2.21	2.21	4.664	1251	1094	1235.3
SLBP	Yes	Yes	24.889	22.054	21.49	50.113	47.605	49.91	22.811	49.209	2.157	2.157	26.398	1334	372	1237.8
ABCB6	Yes		3.67	6.315	3.861	1.917	1.816	2.467	4.615	2.067	-2.233	2.233	2.548	1230	1318	1238.8
VARS1	Yes	Yes	45.459	40.354	41.747	90.8	90.4	92.492	42.52	91.231	2.146	2.146	48.711	1353	223	1240
PES1	Yes	Yes	22.937	20.492	16.968	39.819	45.329	45.085	20.132	43.411	2.156	2.156	23.279	1335	413	1242.8
DAPK1	Yes	Yes	5.619	5.343	6.038	2.858	2.582	2.236	5.667	2.559	-2.215	2.215	3.108	1244	1240	1243.6
ID1		Yes	0.938	0.493	0.298	2.418	2.11	3.161	0.576	2.563	2.25	2.25	1.172	1207	1575	1243.8
ENDOD1	Yes	Yes	0.924	0.992	0.552	1.675	1.916	1.966	0.823	1.852	2.251	2.251	1.03	1204	1617	1245.3
LRFN1	Yes	Yes	6.958	6.648	7.737	3.112	3.007	3.552	7.114	3.224	-2.207	2.207	3.89	1255	1160	1245.5
TP53I11	Yes	Yes	4.61	3.165	3.484	9.302	7.873	7.6	3.753	8.258	2.2	2.2	4.505	1261	1106	1245.5
DENND1C	Yes	Yes	34.249	30.712	30.481	13.919	14.832	15.403	31.814	14.718	-2.162	2.162	17.096	1327	518	1246.1
NSUN6	Yes		4.872	8.827	7.854	3.196	3.39	3.19	7.184	3.259	-2.205	2.205	3.926	1258	1156	1247.8
GPR183	Yes	Yes	3.116	5.477	3.566	2.033	1.605	1.818	4.053	1.819	-2.229	2.229	2.234	1235	1366	1248.1
SNRPD1	Yes		21.561	37.608	24.94	66.905	45.866	67.652	28.036	60.141	2.145	2.145	32.105	1354	320	1250.6
NCOA4	Yes	Yes	72.72	70.39	68.147	35.214	32.006	31.356	70.419	32.859	-2.143	2.143	37.561	1358	292	1251.4
ATAD3A	Yes	Yes	10.829	9.616	12.632	23.402	24.086	24.301	11.026	23.93	2.17	2.17	12.904	1318	654	1251.6
DKC1	Yes	Yes	19.587	19.191	17.224	39.799	42.464	38.363	18.667	40.209	2.154	2.154	21.542	1342	439	1251.7
FOXRED2	Yes	Yes	3.613	4.049	5.197	8.358	10.922	8.894	4.286	9.391	2.191	2.191	5.105	1274	1052	1251.8
TPI1	Yes	Yes	99.24	100.263	97.647	219.118	230.172	181.441	99.05	210.244	2.123	2.123	111.194	1382	94	1253.2
SERPINB1	Yes	Yes	73.865	77.116	84.369	36.394	37.457	36.19	78.45	36.68	-2.139	2.139	41.77	1364	265	1254.1
LGALS12	Yes	Yes	1.021	1.022	0.758	1.994	2.319	1.967	0.934	2.094	2.242	2.242	1.16	1220	1581	1256.1
CBX4	Yes	Yes	26.661	29.282	27.186	57.303	57.909	62.737	27.709	59.316	2.141	2.141	31.607	1362	327	1258.5
ZNF345	Yes	Yes	2.319	2.177	2.599	0.979	0.769	1.429	2.365	1.059	-2.232	2.232	1.306	1232	1548	1263.6
CSTF3	Yes	Yes	12.08	12.535	13.549	29.328	25.873	27.047	12.721	27.416	2.155	2.155	14.694	1339	589	1264
GATA2	Yes	Yes	4.097	4.071	3.104	7.685	8.386	8.578	3.757	8.216	2.187	2.187	4.459	1283	1110	1265.7
MEGF6	Yes		6.138	4.174	5.548	2.174	2.261	2.786	5.287	2.407	-2.196	2.196	2.879	1268	1273	1268.5
PMM1	Yes	Yes	13.194	12.859	13.203	28.807	27.457	28.134	13.085	28.132	2.15	2.15	15.047	1346	574	1268.8
CISD2	Yes		6.7	6.439	4.391	9.882	13.97	14.273	5.844	12.709	2.175	2.175	6.865	1307	926	1268.9
MORC4	Yes	Yes	1.798	1.894	1.179	3.11	4.06	3.581	1.624	3.584	2.207	2.207	1.96	1254	1413	1269.9
HEXD	Yes	Yes	46.218	42.858	49.598	19.804	23.434	21.695	46.225	21.644	-2.136	2.136	24.58	1368	390	1270.2
MTFR1L	Yes	Yes	50.583	56.8	54.839	26.416	27.56	22.12	54.074	25.366	-2.132	2.132	28.708	1373	354	1271.1
GOT2	Yes	Yes	9.39	9.114	9.89	21.31	20.435	19.541	9.465	20.429	2.158	2.158	10.964	1333	727	1272.4
TRMT6	Yes	Yes	1.573	1.572	1.745	4.077	3.004	3.701	1.63	3.594	2.205	2.205	1.964	1257	1411	1272.4
PRPF19	Yes	Yes	47.399	54.5	47.279	103.628	103.855	108.763	49.726	105.415	2.12	2.12	55.689	1394	190	1273.6
DHX36	Yes	Yes	5.291	4.4	4.495	11.988	8.409	10.494	4.729	10.297	2.177	2.177	5.568	1304	1016	1275.2
NUP210	Yes	Yes	45.497	40.283	41.116	91.324	87.225	90.564	42.299	89.704	2.121	2.121	47.405	1392	227	1275.5
C1orf112		Yes	1.503	0.813	2.057	4.639	4.511	4.575	1.458	4.575	2.193	2.193	2.454	1273	1332	1278.9
C12orf76	Yes	Yes	11.284	9.72	13.072	6.361	4.285	5.039	11.358	5.228	-2.172	2.172	6.13	1314	977	1280.3
PARP14	Yes	Yes	6.129	5.969	5.524	12.47	11.673	14.085	5.874	12.742	2.169	2.169	6.869	1321	925	1281.4
GINS4		Yes	3.208	2.575	5.359	13.305	11.631	11.993	3.714	12.31	2.17	2.17	6.272	1317	964	1281.7
USP2	Yes	Yes	1.607	1.354	1.516	3.137	4.072	2.639	1.492	3.283	2.2	2.2	1.79	1264	1444	1282
MZT1	Yes	Yes	4.248	3.573	3.324	8.317	7.66	8.312	3.715	8.096	2.179	2.179	4.381	1301	1113	1282.2
CALR	Yes	Yes	230.193	208.929	234.784	466.708	491.471	461.95	224.635	473.376	2.107	2.107	248.741	1421	41	1283
RCSD1	Yes	Yes	66.049	72.642	73.469	31.407	36.752	31.956	70.72	33.372	-2.119	2.119	37.348	1395	295	1285
ARL4D	Yes	Yes	3.275	4.711	5.271	10.719	8.065	10.026	4.419	9.603	2.173	2.173	5.184	1312	1045	1285.3
CTPS1	Yes	Yes	64.922	58.84	67.557	136.932	133.975	133.047	63.773	134.651	2.111	2.111	70.878	1412	151	1285.9
ACBD4	Yes	Yes	23.237	20.903	21.443	9.462	11.748	9.343	21.861	10.184	-2.147	2.147	11.677	1351	705	1286.4
LSM5	Yes	Yes	13.876	21.787	18.542	38.673	39.579	36.882	18.068	38.378	2.124	2.124	20.31	1380	458	1287.8
KMT5A	Yes	Yes	18.858	21.674	23.071	46.15	42.841	45.978	21.201	44.99	2.122	2.122	23.789	1387	402	1288.5
PCP2	Yes	Yes	14.981	11.633	12.024	4.928	5.35	7.61	12.879	5.963	-2.16	2.16	6.917	1331	918	1289.7
PTDSS1	Yes		61.254	39.355	40.168	90.208	104.46	102.504	46.926	99.057	2.111	2.111	52.132	1413	204	1292.1
HDAC4	Yes	Yes	14.242	14.107	12.237	6.275	5.285	7.265	13.529	6.275	-2.156	2.156	7.253	1336	900	1292.4
PBXIP1	Yes	Yes	90.225	81.452	86.403	45.907	38.191	38.113	86.027	40.737	-2.112	2.112	45.289	1410	238	1292.8
PSMB9	Yes	Yes	26.252	22.445	27.07	48.561	64.28	47.665	25.256	53.502	2.118	2.118	28.246	1397	359	1293.2
RHOU	Yes	Yes	17.768	19.636	19.386	9.558	8.364	8.546	18.93	8.822	-2.146	2.146	10.108	1352	765	1293.3
LRRC26		Yes	1.237	0.931	2	4.369	6.023	5.219	1.389	5.204	2.185	2.185	2.369	1288	1344	1293.6
LST1	Yes	Yes	160.806	223.438	210.816	395.081	427.898	427.825	198.354	416.935	2.102	2.102	218.581	1432	50	1293.8
ADCY1	Yes		1.143	1.921	1.731	2.494	4.243	3.751	1.598	3.496	2.188	2.188	1.898	1280	1426	1294.6
MTFP1	Yes	Yes	10.985	8.244	9.095	21.346	18.045	21.328	9.441	20.24	2.144	2.144	10.798	1357	736	1294.9
MRPL39	Yes	Yes	5.116	9.758	7.41	16.535	15.783	15.562	7.428	15.96	2.149	2.149	8.532	1348	830	1296.2
TSPAN32	Yes	Yes	43.093	48.649	58.612	23.538	23.042	24.48	50.118	23.687	-2.116	2.116	26.431	1400	371	1297.1
ZNF425	Yes		2.425	1.814	2.352	0.728	0.972	1.3	2.197	1	-2.197	2.197	1.197	1267	1571	1297.4
RILP	Yes	Yes	10.393	7.516	7.75	4.035	4.382	3.409	8.553	3.942	-2.17	2.17	4.611	1320	1100	1298
BYSL	Yes	Yes	12.225	12.967	12.516	26.868	26.165	27.252	12.569	26.761	2.129	2.129	14.192	1375	611	1298.6
PECR	Yes	Yes	5.833	4.993	6.081	11.528	11.969	12.94	5.636	12.145	2.155	2.155	6.51	1338	944	1298.6
EIF3CL	Yes	Yes	59.252	60.519	54.951	122.593	120.564	124.836	58.24	122.664	2.106	2.106	64.424	1424	172	1298.8
NR1H3	Yes	Yes	31.198	26.139	24.877	12.522	12.598	13.524	27.405	12.881	-2.127	2.127	14.523	1377	597	1299
UPK3BL2	Yes	Yes	4.99	3.688	4.4	1.597	2.038	2.358	4.359	1.998	-2.182	2.182	2.362	1294	1345	1299.1
ASPHD2	Yes	Yes	1.113	0.854	0.806	1.936	1.987	2.169	0.924	2.031	2.197	2.197	1.107	1266	1599	1299.3
SH3BGRL	Yes	Yes	124.407	143.561	131.047	67.6	61.935	60.135	133.005	63.223	-2.104	2.104	69.782	1428	156	1300.8
TDRD7	Yes	Yes	92.952	91.951	94.651	45.748	44.287	42.649	93.185	44.228	-2.107	2.107	48.956	1423	219	1302.6
FAM214B	Yes		18.309	14.422	19.583	6.242	7.946	10.231	17.438	8.14	-2.142	2.142	9.298	1360	792	1303.2
SWSAP1	Yes		7.077	8.249	8.768	2.895	5.05	3.174	8.031	3.707	-2.167	2.167	4.324	1324	1118	1303.4
SLC2A1	Yes	Yes	26.374	23.968	26.791	58.432	51.204	53.254	25.711	54.297	2.112	2.112	28.586	1409	355	1303.6
PRELID2		Yes	0.898	0.349	1.104	3.387	2.418	2.732	0.784	2.846	2.189	2.189	1.313	1277	1547	1304
SIVA1	Yes	Yes	39.736	43.512	39.563	84.506	89.674	84.411	40.937	86.197	2.106	2.106	45.26	1425	239	1306.4
ZNF559-ZNF177	Yes		4.066	5.202	5.624	3.224	1.814	1.813	4.964	2.283	-2.174	2.174	2.681	1308	1295	1306.7
THOC3	Yes	Yes	22.543	29.899	30.934	59.133	61.113	55.612	27.792	58.619	2.109	2.109	30.827	1415	340	1307.5
FOS	Yes	Yes	11.596	9.236	11.688	23.325	23.139	22.705	10.84	23.056	2.127	2.127	12.217	1378	679	1308.1
LRP11	Yes	Yes	3.96	3.647	3.709	7.772	8.824	7.855	3.772	8.15	2.161	2.161	4.378	1330	1114	1308.4
EMC1	Yes	Yes	11.632	10.706	12.469	24.245	23.788	25.846	11.602	24.626	2.123	2.123	13.024	1384	647	1310.3
FAM117A	Yes	Yes	37.406	33.155	37.409	16.094	17.973	16.997	35.99	17.021	-2.114	2.114	18.968	1403	479	1310.6
EGFL7	Yes	Yes	68.831	41.763	42.373	104.474	104.823	111.725	50.989	107.007	2.099	2.099	56.018	1436	188	1311.2
MALSU1	Yes	Yes	7.271	8.313	5.916	16.716	16.626	12.637	7.167	15.326	2.139	2.139	8.16	1365	847	1313.2
GIMAP1	Yes	Yes	3.74	2.857	3.235	1.133	1.687	1.69	3.278	1.503	-2.181	2.181	1.774	1299	1447	1313.8
H2AC20	Yes	Yes	2.818	3.424	3.291	7.023	6.937	6.644	3.178	6.868	2.161	2.161	3.69	1329	1179	1314
RAD23A	Yes	Yes	56.318	51.752	53.2	110.996	118.1	109.121	53.757	112.739	2.097	2.097	58.983	1440	182	1314.2
ZNF554	Yes	Yes	2.001	2.645	1.867	0.999	1.085	0.895	2.171	0.993	-2.186	2.186	1.178	1286	1574	1314.8
SETDB2	Yes	Yes	13.472	16.316	14.84	7.128	6.252	7.489	14.876	6.957	-2.138	2.138	7.919	1366	857	1315.1
CENPJ	Yes	Yes	5.87	5.205	5.517	11.771	12.562	11.247	5.531	11.86	2.144	2.144	6.329	1356	956	1316
IFIH1	Yes		3.99	4.843	3.678	12.263	7.167	7.513	4.17	8.981	2.154	2.154	4.811	1343	1079	1316.6
FOXL2	Yes	Yes	1.281	1.296	0.777	2.815	2.37	2.136	1.118	2.44	2.183	2.183	1.323	1292	1544	1317.2
HCST	Yes	Yes	128.11	138.681	132.174	60.886	68.832	61.082	132.988	63.6	-2.091	2.091	69.388	1447	157	1318
BORA	Yes	Yes	5.723	3.429	3.951	9.357	8.636	10.145	4.368	9.379	2.147	2.147	5.012	1349	1063	1320.4
BBS2	Yes	Yes	22.583	27.316	30.543	14.448	12.154	11.414	26.814	12.672	-2.116	2.116	14.142	1399	614	1320.5
SERPINF1	Yes	Yes	525.117	583.927	589.648	262.826	275.039	279.594	566.231	272.486	-2.078	2.078	293.744	1464	29	1320.5
NTMT1	Yes	Yes	10.375	7.7	11.278	20.11	19.008	23.157	9.785	20.758	2.122	2.122	10.973	1389	726	1322.7
GALR2		Yes	0.759	1.714	1.069	6.104	3.723	3.773	1.181	4.533	2.172	2.172	2.009	1315	1404	1323.9
CARD10	Yes	Yes	1.064	1.085	0.636	2.117	2.009	1.95	0.928	2.026	2.183	2.183	1.098	1293	1603	1324
GNB1L		Yes	0.718	0.637	1.255	2.732	5.491	3.027	0.87	3.75	2.177	2.177	1.477	1305	1499	1324.4
FDPS	Yes	Yes	144.399	135.262	131.922	265.74	313.896	275.419	137.194	285.018	2.077	2.077	147.824	1465	70	1325.5
FBLL1	Yes		1.046	1.593	1.091	2.295	2.598	3.213	1.243	2.702	2.174	2.174	1.459	1310	1503	1329.3
DCK	Yes	Yes	8.567	8.367	8.509	19.87	16.577	17.529	8.481	17.992	2.121	2.121	9.511	1390	789	1329.9
SMYD3	Yes	Yes	137.098	138.236	137.773	67.674	62.779	68.195	137.703	66.216	-2.08	2.08	71.486	1462	147	1330.5
POLG2	Yes	Yes	42.443	36.668	41.451	17.826	19.78	19.711	40.187	19.106	-2.103	2.103	21.081	1430	444	1331.4
MSH5	Yes	Yes	30.491	30.054	21.142	54.889	50.022	66.369	27.229	57.093	2.097	2.097	29.864	1441	346	1331.5
PHF7	Yes	Yes	21.589	15.21	18.047	9.611	7.995	8.255	18.282	8.621	-2.121	2.121	9.661	1393	782	1331.9
HMGN2	Yes	Yes	177.883	187.338	204.395	426.589	387.056	366.95	189.872	393.532	2.073	2.073	203.66	1475	51	1332.6
SLC35A1	Yes	Yes	36.515	31.102	42.625	20.388	16.729	15.292	36.747	17.47	-2.103	2.103	19.278	1429	473	1333.4
ICAM3	Yes	Yes	28.627	24.621	32.686	13.413	14.447	12.907	28.645	13.589	-2.108	2.108	15.056	1419	572	1334.3
SPON2		Yes	0.929	1.588	0.652	3.441	3.916	3.608	1.056	3.655	2.167	2.167	1.853	1323	1436	1334.3
ARFIP1	Yes		3.501	4.356	3.308	11.601	6.32	6	3.722	7.973	2.143	2.143	4.252	1359	1125	1335.6
LPAR6	Yes	Yes	3.072	3.227	4.269	1.509	1.762	1.611	3.523	1.628	-2.165	2.165	1.895	1326	1427	1336.1
RRP9	Yes	Yes	10.519	10.703	10.158	20.703	24.183	21.404	10.46	22.096	2.113	2.113	11.637	1408	707	1337.9
PTMA	Yes	Yes	818.728	902.968	928.654	1855.55	1903.93	1724.42	883.45	1827.97	2.069	2.069	944.518	1487	8	1339.1
CTDSPL	Yes	Yes	1.333	1.676	1.267	2.523	3.322	3.417	1.425	3.087	2.166	2.166	1.662	1325	1471	1339.6
RUVBL2	Yes	Yes	46.077	47.086	52.237	103.844	96.581	101.547	48.467	100.657	2.077	2.077	52.191	1466	203	1339.7
ERLIN1	Yes	Yes	65.262	61.813	72.077	31.982	31.825	31.649	66.384	31.819	-2.086	2.086	34.565	1455	312	1340.7
SLAMF6	Yes	Yes	4.07	4.661	4.548	2.056	2.007	2.107	4.426	2.057	-2.152	2.152	2.369	1344	1343	1343.9
GPT	Yes	Yes	7.926	8.698	7.416	3.764	3.634	3.872	8.014	3.757	-2.133	2.133	4.257	1370	1124	1345.4
FANCC	Yes	Yes	1.747	2.848	2.075	4.815	4.419	5.086	2.224	4.773	2.147	2.147	2.55	1350	1317	1346.7
UTS2	Yes	Yes	37.335	42.364	44.935	18.204	23.078	18.348	41.545	19.877	-2.09	2.09	21.668	1448	438	1347
ZNF616	Yes	Yes	4.321	3.668	2.89	1.866	1.514	1.669	3.626	1.683	-2.155	2.155	1.944	1340	1416	1347.6
SIAE	Yes	Yes	25.553	24.228	25.421	11.245	11.249	13.249	25.067	11.915	-2.104	2.104	13.153	1427	644	1348.7
PPM1M	Yes	Yes	6.849	8.458	7.208	15.048	16.945	15.579	7.505	15.857	2.113	2.113	8.352	1406	837	1349.1
ADA2	Yes	Yes	5.968	7.803	6.064	2.678	3.496	3.104	6.612	3.093	-2.138	2.138	3.519	1367	1191	1349.4
CSF3R	Yes	Yes	146.943	141.33	152.34	67.852	73.748	71.283	146.871	70.961	-2.07	2.07	75.91	1484	139	1349.5
CRYZ	Yes		1.06	1.41	1.195	3.114	2.029	2.769	1.222	2.637	2.159	2.159	1.416	1332	1518	1350.6
FGFR3	Yes		0.822	0.658	1.174	1.73	2.121	1.9	0.885	1.917	2.167	2.167	1.033	1322	1615	1351.3
HM13	Yes	Yes	49.37	57.831	46.286	90.912	111.551	115.447	51.162	105.97	2.071	2.071	54.808	1481	191	1352
WDR5B	Yes	Yes	4.636	5.561	6.014	2.672	2.195	2.701	5.404	2.523	-2.142	2.142	2.881	1361	1272	1352.1
NCAM2	Yes	Yes	14.21	13.528	14.147	6.939	6.454	6.422	13.962	6.605	-2.114	2.114	7.356	1404	893	1352.9
PMEPA1	Yes		2.389	1.438	2.263	0.91	0.872	1.035	2.03	0.939	-2.161	2.161	1.091	1328	1605	1355.7
CERS4	Yes		7.759	6.1	7.302	2.821	2.656	4.468	7.054	3.315	-2.128	2.128	3.739	1376	1174	1355.8
HSD17B12	Yes	Yes	18.892	21.649	27.261	48.741	48.014	44.218	22.6	46.991	2.079	2.079	24.391	1463	392	1355.9
WDFY2	Yes	Yes	27.24	26.316	26.082	12.779	12.828	12.366	26.546	12.658	-2.097	2.097	13.889	1439	623	1357.4
NOTCH2	Yes	Yes	23.761	23.617	22.302	10.92	10.74	11.493	23.227	11.051	-2.102	2.102	12.176	1433	681	1357.8
TOM1	Yes	Yes	29.524	24.78	26.467	12.596	12.651	13.305	26.924	12.851	-2.095	2.095	14.073	1442	617	1359.5
CFLAR	Yes		25.9	35.162	21.929	13.693	14.865	11.073	27.663	13.21	-2.094	2.094	14.453	1444	600	1359.6
RNASET2	Yes		556.563	754.712	846.047	495.925	276.546	275.859	719.107	349.443	-2.058	2.058	369.664	1508	25	1359.7
SAT1	Yes	Yes	39.96	56.511	48.758	22.006	23.209	24.761	48.41	23.325	-2.075	2.075	25.084	1469	386	1360.7
LMBR1L	Yes	Yes	18.353	14.833	16.833	7.277	7.743	8.716	16.673	7.912	-2.107	2.107	8.761	1422	812	1361
NUDT21	Yes	Yes	12.031	15.13	13.917	31.073	26.96	27.764	13.693	28.599	2.089	2.089	14.906	1449	580	1362.1
PRKAR2B	Yes	Yes	2.125	2.238	2.919	5.901	4.781	4.85	2.427	5.177	2.133	2.133	2.75	1371	1288	1362.7
KHSRP	Yes	Yes	50.11	44.511	48.6	97.29	102.924	95.728	47.741	98.647	2.066	2.066	50.907	1491	212	1363.1
RAC3	Yes	Yes	8.277	9.552	8.285	15.634	19.141	20.138	8.705	18.305	2.103	2.103	9.6	1431	786	1366.5
TLR4	Yes	Yes	3.484	3.834	4.047	2.102	1.89	1.32	3.789	1.771	-2.139	2.139	2.018	1363	1403	1367
CLK1	Yes	Yes	43.39	51.555	50.074	25.144	21.061	23.778	48.34	23.328	-2.072	2.072	25.012	1476	387	1367.1
VDAC1	Yes	Yes	74.389	87.239	88.365	175.204	167.914	171.71	83.331	171.61	2.059	2.059	88.279	1506	118	1367.2
CEP152	Yes	Yes	3.024	2.817	3.333	6.75	5.431	7.281	3.058	6.487	2.122	2.122	3.429	1388	1197	1368.9
AC074143.1	Yes		8.506	7.037	12.472	2.976	4.491	5.783	9.338	4.417	-2.114	2.114	4.922	1402	1074	1369.2
COL9A3	Yes	Yes	30.895	26.255	31.885	14.384	14.929	13.443	29.678	14.252	-2.082	2.082	15.426	1459	564	1369.5
ZNF93	Yes	Yes	6.772	8.41	8.923	16.53	16.48	17.579	8.035	16.863	2.099	2.099	8.828	1435	808	1372.3
VWA5A	Yes	Yes	4.394	4.299	4.192	2.085	2.238	1.728	4.295	2.017	-2.13	2.13	2.278	1374	1360	1372.6
NOL7	Yes	Yes	18.645	24.745	18.886	44.896	39.765	44.352	20.759	43.004	2.072	2.072	22.246	1478	431	1373.3
PKN3	Yes	Yes	7.774	8.034	9.599	17.605	17.639	18.06	8.469	17.768	2.098	2.098	9.299	1438	791	1373.3
GP1BA	Yes	Yes	2.841	2.873	1.854	1.192	1.101	1.235	2.523	1.176	-2.145	2.145	1.347	1355	1539	1373.4
MPHOSPH6	Yes	Yes	4.198	5.966	5.345	11.448	9.223	12.036	5.169	10.902	2.109	2.109	5.733	1416	1003	1374.7
EIF3C	Yes	Yes	62.154	62.309	58.711	128.914	121.258	126.536	61.058	125.569	2.057	2.057	64.511	1511	170	1376.9
LAMP2	Yes	Yes	76.88	77.335	77.435	42.214	36.252	33.848	77.217	37.438	-2.063	2.063	39.779	1499	279	1377
RUFY4	Yes		3.732	2.262	3.45	1.483	1.591	1.35	3.148	1.475	-2.135	2.135	1.673	1369	1468	1378.9
ANKRD16	Yes	Yes	2.179	1.479	2.243	4.803	4.235	3.493	1.967	4.177	2.124	2.124	2.21	1381	1371	1380
HSPA8	Yes	Yes	380.765	341.039	381.128	735.848	749.995	770.327	367.644	752.056	2.046	2.046	384.412	1531	24	1380.3
SQLE	Yes	Yes	14.024	12.308	13.241	29.282	27.435	25.455	13.191	27.391	2.077	2.077	14.2	1468	610	1382.2
DPM2	Yes	Yes	13.315	14.783	19.69	29.909	30.303	38.778	15.929	32.997	2.071	2.071	17.067	1479	519	1383
LHX2	Yes	Yes	4.613	4.215	4.144	10.384	8.121	8.852	4.324	9.119	2.109	2.109	4.795	1417	1085	1383.8
NDUFB6	Yes	Yes	10.22	12.724	13.889	29.705	25.5	21.291	12.278	25.499	2.077	2.077	13.221	1467	642	1384.5
DPEP2	Yes		3.383	3.14	1.752	1.161	1.601	1.118	2.758	1.293	-2.133	2.133	1.465	1372	1501	1384.9
NCOA7		Yes	1.72	2.351	3.595	8.454	7.592	7.748	2.555	7.931	2.112	2.112	3.997	1411	1150	1384.9
HOMER3	Yes	Yes	146.579	124.326	139.24	60.096	68.447	71.655	136.715	66.733	-2.049	2.049	69.983	1522	155	1385.3
AC136475.9	Yes	Yes	30.864	28.45	29.965	61.757	69.195	53.064	29.76	61.339	2.061	2.061	31.579	1503	329	1385.6
HSP90AB1	Yes	Yes	414.852	388.567	424.331	847.308	833.131	825.572	409.25	835.337	2.041	2.041	426.087	1541	20	1388.9
PRPS1	Yes	Yes	11.522	12.679	11.55	22.26	22.181	29.675	11.917	24.705	2.073	2.073	12.789	1472	655	1390.3
RNF41	Yes	Yes	17.296	21.779	15.319	36.469	42.281	33.569	18.131	37.44	2.065	2.065	19.309	1494	472	1391.8
USP1	Yes	Yes	7.856	8.298	7.976	17.565	16.778	15.939	8.044	16.761	2.084	2.084	8.717	1456	815	1391.9
RNASE3	Yes	Yes	24.529	21.943	26.074	13.118	12.877	9.003	24.182	11.666	-2.073	2.073	12.516	1473	669	1392.6
AC105052.1		Yes	4.449	6.882	6.532	1.136	1.038	2.101	5.954	1.425	-2.117	2.117	2.347	1398	1348	1393
LLGL1	Yes	Yes	1.781	1.476	1.977	4.032	3.588	3.481	1.744	3.7	2.121	2.121	1.956	1391	1414	1393.3
UBE2L6	Yes	Yes	13.473	13.715	17.367	31.668	31.58	28.922	14.852	30.724	2.069	2.069	15.872	1488	548	1394
POLR3B	Yes	Yes	1.458	1.395	1.366	2.748	2.934	3.272	1.406	2.985	2.122	2.122	1.578	1386	1479	1395.3
CCT3	Yes	Yes	134.644	149.239	143.883	307.363	286.055	279.595	142.589	291.005	2.041	2.041	148.415	1543	69	1395.6
TAF5	Yes	Yes	1.815	1.724	1.828	4.031	3.655	3.682	1.789	3.79	2.118	2.118	2.001	1396	1406	1397
MAP1LC3A	Yes	Yes	33.915	34.729	36.679	16.577	17.489	16.999	35.108	17.022	-2.063	2.063	18.086	1500	495	1399.5
CEBPB	Yes	Yes	13.987	16.147	13.729	26.235	31.46	32.882	14.621	30.192	2.065	2.065	15.572	1493	560	1399.7
GPC2	Yes	Yes	2.211	2.011	2.081	1.02	1.251	0.695	2.101	0.988	-2.126	2.126	1.113	1379	1595	1400.6
IFRD2	Yes	Yes	16.942	22.197	22.467	37.892	44.515	44.313	20.535	42.24	2.057	2.057	21.705	1510	436	1402.6
TBC1D16	Yes	Yes	2.83	2.652	2.793	5.239	6.308	5.892	2.758	5.813	2.107	2.107	3.055	1420	1246	1402.6
NAT8L	Yes	Yes	1.258	0.911	1.123	2.128	2.272	2.588	1.097	2.329	2.122	2.122	1.232	1385	1563	1402.8
ACVR1B	Yes	Yes	2.202	2.327	2.47	4.682	4.714	5.378	2.333	4.925	2.111	2.111	2.592	1414	1307	1403.3
ABHD18	Yes		3.958	6.84	5.336	2.743	2.813	2.096	5.378	2.551	-2.109	2.109	2.828	1418	1278	1404
PDHX	Yes	Yes	5.259	5.886	6.357	11.975	10.023	14.52	5.834	12.173	2.087	2.087	6.339	1454	955	1404.1
DOHH	Yes	Yes	4.676	4.767	4.402	9.78	10.362	8.864	4.615	9.669	2.095	2.095	5.054	1443	1058	1404.5
DUSP3	Yes	Yes	86.69	85.488	84.297	38.557	43.484	43.417	85.492	41.82	-2.044	2.044	43.672	1533	250	1404.7
NR2C2AP	Yes	Yes	3.842	5.927	6.966	10.773	12.554	11.602	5.579	11.643	2.087	2.087	6.064	1452	984	1405.2
ELMO1	Yes	Yes	11.035	11.283	10.502	5.846	5.161	4.715	10.94	5.241	-2.088	2.088	5.7	1451	1005	1406.4
TLR9		Yes	2.039	1.943	2.028	0.01	0.915	0.01	2.003	0.312	-2.123	2.123	1.027	1383	1618	1406.5
B3GALT4	Yes	Yes	18.807	17.573	16.925	8.901	8.394	8.431	17.768	8.575	-2.072	2.072	9.193	1477	797	1409
ICMT	Yes	Yes	10.666	11.295	8.337	22.863	19.534	20.305	10.099	20.9	2.07	2.07	10.801	1485	735	1410
NUP88	Yes	Yes	13.79	10.976	14.011	28.239	27.564	24.207	12.926	26.67	2.063	2.063	13.744	1497	630	1410.3
C2orf81	Yes		3.831	2.221	3.689	1.441	1.276	1.892	3.247	1.536	-2.113	2.113	1.71	1405	1460	1410.5
ICAM4	Yes	Yes	5.454	7.346	8.418	3.526	2.957	3.628	7.073	3.37	-2.098	2.098	3.702	1437	1178	1411.1
STARD10	Yes	Yes	11.028	9.409	13.07	5.936	4.05	6.098	11.169	5.361	-2.083	2.083	5.807	1457	998	1411.1
STX1A	Yes		1.415	1.239	0.974	2.998	2.035	2.642	1.209	2.559	2.115	2.115	1.349	1401	1537	1414.6
ARHGAP19	Yes	Yes	6.8	7.711	6.72	15.053	14.321	14.637	7.077	14.67	2.073	2.073	7.593	1474	881	1414.7
PSIP1	Yes	Yes	9.403	11.689	12.67	24.971	22.055	22.682	11.254	23.236	2.065	2.065	11.982	1495	693	1414.8
GANAB	Yes	Yes	143.156	141.144	147.915	294.009	293.014	291.827	144.072	292.95	2.033	2.033	148.878	1565	68	1415.3
H3-5	Yes	Yes	27.154	29.074	30.382	59.716	58.847	58.353	28.87	58.972	2.043	2.043	30.102	1535	342	1415.7
BEX3	Yes	Yes	17.932	17.817	24.228	39.255	42.983	40.578	19.992	40.939	2.048	2.048	20.946	1524	447	1416.3
GSTA4	Yes	Yes	2.53	1.608	2.542	4.538	4.499	5.024	2.227	4.687	2.105	2.105	2.46	1426	1331	1416.5
FAM216A	Yes	Yes	9.899	10.201	9.272	18.487	22.137	20.052	9.791	20.225	2.066	2.066	10.435	1492	755	1418.3
CAD	Yes	Yes	8.113	8.109	8.148	15.239	17.838	17.356	8.123	16.811	2.069	2.069	8.688	1486	816	1419
AMMECR1	Yes	Yes	1.15	1.485	1.11	2.866	2.432	2.615	1.248	2.637	2.113	2.113	1.389	1407	1528	1419.1
NADK2	Yes	Yes	3.183	3.897	4.931	9.021	8.054	7.989	4.004	8.355	2.087	2.087	4.351	1453	1116	1419.3
SEC31B	Yes	Yes	40.077	40.889	42.11	18.847	23.024	18.277	41.025	20.049	-2.046	2.046	20.976	1528	446	1419.8
SELENOK	Yes	Yes	12.415	7.961	12.552	24.05	22.669	21.155	10.976	22.625	2.061	2.061	11.648	1502	706	1422.4
DDIT3	Yes	Yes	34.107	48.847	37.228	80.179	82.823	82.01	40.061	81.671	2.039	2.039	41.61	1551	266	1422.5
FNBP1	Yes	Yes	32.814	32.933	28.828	15.546	15.156	15.458	31.525	15.387	-2.049	2.049	16.138	1521	539	1422.8
PFDN5	Yes	Yes	289.24	416.868	405.962	173.13	185.344	190.362	370.69	182.945	-2.026	2.026	187.744	1577	54	1424.7
ALG5	Yes	Yes	13.252	14.162	13.984	28.526	27.559	28.891	13.799	28.325	2.053	2.053	14.526	1517	596	1424.9
TPM4	Yes	Yes	22.23	21.184	23.147	46.616	45.409	43.875	22.187	45.3	2.042	2.042	23.113	1537	418	1425.1
TPRKB	Yes	Yes	9.728	11.437	8.411	18.653	21.263	21.063	9.858	20.326	2.062	2.062	10.468	1501	751	1426
SNRPG	Yes	Yes	35.726	42.941	41.716	79.634	80.826	84.614	40.128	81.692	2.036	2.036	41.564	1556	267	1427.1
DCTPP1	Yes	Yes	14.765	13.861	16.6	29.385	33.666	29.545	15.075	30.865	2.047	2.047	15.79	1525	551	1427.6
NCAPH2	Yes	Yes	25.566	22.469	24.996	47.422	51.486	50.115	24.344	49.674	2.041	2.041	25.331	1544	382	1427.8
MLXIP	Yes	Yes	31.996	30.977	29.427	15.323	14.422	15.397	30.8	15.047	-2.047	2.047	15.752	1526	555	1428.9
SHC2	Yes	Yes	23.913	22.141	21.233	11.464	9.784	11.455	22.429	10.901	-2.058	2.058	11.528	1509	710	1429.1
SNX33	Yes	Yes	8.052	7.856	7.745	4.128	3.544	3.693	7.884	3.789	-2.081	2.081	4.096	1461	1145	1429.4
TDP1	Yes		6.154	6.247	10.568	15.863	16.689	14.861	7.656	15.804	2.064	2.064	8.148	1496	848	1431.2
ILF2	Yes	Yes	71.307	73.062	65.564	139.109	148.992	137.643	69.978	141.915	2.028	2.028	71.937	1575	146	1432.1
PSMA4	Yes	Yes	90.728	70.624	59.617	159.79	137.353	150.355	73.656	149.166	2.025	2.025	75.51	1579	140	1435.1
CYC1	Yes	Yes	109.022	101.577	107.858	207.115	224.393	212.861	106.152	214.789	2.023	2.023	108.637	1585	99	1436.4
PPP1R14B	Yes	Yes	32.587	28.086	31.487	57.11	65.412	64.925	30.72	62.483	2.034	2.034	31.763	1561	326	1437.5
TOE1	Yes	Yes	8.574	9.817	9.007	18.266	19.769	18.292	9.133	18.776	2.056	2.056	9.643	1512	784	1439.2
CCDC88B	Yes	Yes	120.755	115.365	118.104	58.773	57.81	58.337	118.074	58.307	-2.025	2.025	59.767	1580	179	1439.9
ZNF429	Yes		4.411	4.627	3.63	2.444	1.964	1.658	4.223	2.022	-2.088	2.088	2.201	1450	1372	1442.2
AMDHD2	Yes		16.075	11.531	22.534	8.944	7.838	7.62	16.713	8.134	-2.055	2.055	8.579	1513	827	1444.4
POLR1F	Yes	Yes	3.041	3.401	2.763	7.375	5.459	6.261	3.068	6.365	2.074	2.074	3.297	1470	1220	1445
GNA14	Yes	Yes	4.845	5.904	4.066	2.51	2.53	2.08	4.938	2.373	-2.081	2.081	2.565	1460	1315	1445.5
DIPK1A	Yes		2.501	2.892	1.728	1.048	0.959	1.383	2.374	1.13	-2.101	2.101	1.244	1434	1556	1446.2
RABL3	Yes		3.716	2.992	2.271	6.629	4.858	7.129	2.993	6.206	2.073	2.073	3.213	1471	1225	1446.4
ENOSF1	Yes	Yes	15.811	16.607	14.666	31.959	34.931	29.157	15.695	32.015	2.04	2.04	16.321	1548	534	1446.6
BST2	Yes	Yes	57.716	61.807	66.925	126.879	130.611	119.477	62.149	125.656	2.022	2.022	63.506	1589	175	1447.6
IRAK3	Yes	Yes	25.431	20.537	21.261	10.788	10.143	11.964	22.41	10.965	-2.044	2.044	11.444	1534	714	1452
MTA3	Yes		1.936	2.096	1.566	2.536	4.89	4.231	1.866	3.886	2.083	2.083	2.02	1458	1401	1452.3
CD209	Yes		4.039	5.315	2.881	9.308	7.714	8.272	4.078	8.431	2.067	2.067	4.353	1490	1115	1452.5
MSRB3	Yes	Yes	2.446	2.828	2.347	1.233	1.124	1.283	2.54	1.213	-2.094	2.094	1.327	1445	1543	1454.8
MZT2A	Yes	Yes	68.245	65.63	73.205	119.897	155.677	141.56	69.027	139.045	2.014	2.014	70.018	1601	154	1456.3
PLPPR2	Yes	Yes	28.336	27.026	26.562	13.012	13.765	13.385	27.308	13.387	-2.04	2.04	13.921	1549	622	1456.3
ZSCAN31	Yes		2.017	3.364	1.736	0.852	1.528	1.021	2.372	1.134	-2.092	2.092	1.238	1446	1558	1457.2
PINX1	Yes	Yes	2.811	3.83	3.775	7.707	7.036	6.802	3.472	7.182	2.068	2.068	3.71	1489	1177	1457.8
PLCB2	Yes	Yes	114.348	109.585	114.372	54.994	54.113	58.845	112.768	55.984	-2.014	2.014	56.784	1602	186	1460.4
TRMT10B	Yes	Yes	16.224	11.129	14.378	6.523	7.146	6.708	13.91	6.792	-2.048	2.048	7.118	1523	905	1461.2
KCP	Yes	Yes	6.07	5.109	5.226	2.507	2.866	2.552	5.468	2.642	-2.07	2.07	2.826	1483	1279	1462.6
AL135905.2	Yes	Yes	8.41	7.654	6.553	13.938	16.622	15.677	7.539	15.412	2.044	2.044	7.873	1532	862	1465
EVI2B	Yes	Yes	94.301	111.074	88.79	51.547	48.004	46.538	98.055	48.696	-2.014	2.014	49.358	1604	217	1465.3
ODF2	Yes	Yes	16.137	15.48	15.735	31.672	30.63	33.889	15.784	32.064	2.031	2.031	16.28	1570	535	1466.5
TBC1D2	Yes	Yes	7.308	6.879	6.737	3.474	3.924	2.744	6.975	3.381	-2.063	2.063	3.594	1498	1186	1466.8
IGFBP4	Yes	Yes	5.691	5.328	5.013	10.882	11.518	10.491	5.344	10.964	2.052	2.052	5.62	1518	1009	1467.1
MICALL2	Yes	Yes	27.1	22.32	22.55	10.793	12.468	12.093	23.99	11.785	-2.036	2.036	12.206	1557	680	1469.3
EZH2	Yes	Yes	19.019	16.653	19.278	37.301	35.985	37.983	18.317	37.09	2.025	2.025	18.773	1581	482	1471.1
RDH5	Yes		8.268	5.187	8.516	3.094	3.674	3.894	7.324	3.554	-2.061	2.061	3.77	1505	1168	1471.3
KHDRBS1	Yes	Yes	43.058	47.617	40.015	80.706	97.988	84.075	43.563	87.589	2.011	2.011	44.026	1608	244	1471.6
LBR	Yes	Yes	13.835	13.886	15.206	30.831	26.975	29.165	14.309	28.99	2.026	2.026	14.682	1578	590	1479.2
TSPAN3	Yes	Yes	7.135	5.855	9.196	14.649	16.291	14.32	7.395	15.087	2.04	2.04	7.691	1547	874	1479.7
STAT5A	Yes	Yes	16.108	16.303	15.062	7.599	8.083	7.6	15.824	7.76	-2.039	2.039	8.064	1550	853	1480.3
GCLM	Yes	Yes	2.974	3.019	2.168	5.685	5.845	5.288	2.72	5.606	2.061	2.061	2.886	1504	1271	1480.7
RAB11FIP1	Yes	Yes	21.401	22.208	26.833	11.717	12.523	10.422	23.481	11.554	-2.032	2.032	11.927	1568	697	1480.9
ZBTB26	Yes	Yes	2.967	2.961	2.406	1.126	1.579	1.318	2.778	1.341	-2.071	2.071	1.437	1480	1510	1483
AC244197.3		Yes	12.849	6.599	8.499	1.091	1.601	3.215	9.315	1.969	-2.053	2.053	3.384	1516	1205	1484.9
PRRG4	Yes	Yes	8.658	7.22	9.125	3.908	4.477	3.834	8.334	4.073	-2.046	2.046	4.261	1527	1123	1486.6
KHDC1	Yes	Yes	3.728	4.304	3.516	8.105	8.089	7.433	3.849	7.876	2.046	2.046	4.026	1529	1147	1490.8
TIA1	Yes	Yes	27.775	32.624	36.491	16.848	15.028	16.192	32.297	16.023	-2.016	2.016	16.274	1597	536	1490.9
PPP1R3E	Yes	Yes	6.914	5.249	5.64	2.594	3.105	2.982	5.934	2.893	-2.051	2.051	3.041	1519	1248	1491.9
SAMD9L	Yes		3.886	5.687	4.004	10.497	8.835	8.385	4.526	9.239	2.041	2.041	4.713	1538	1093	1493.5
NUP35	Yes	Yes	2.732	2.947	2.739	5.05	6.266	5.947	2.806	5.754	2.051	2.051	2.948	1520	1263	1494.3
TFB1M	Yes	Yes	5.309	6.087	5.863	11.083	11.341	12.756	5.753	11.727	2.038	2.038	5.974	1552	988	1495.6
SH3PXD2B	Yes		1.125	1.055	0.688	1.977	1.574	2.39	0.956	1.98	2.07	2.07	1.024	1482	1619	1495.7
ARHGAP23	Yes		4.882	3.647	2.792	6.47	8.785	7.863	3.774	7.706	2.042	2.042	3.932	1536	1155	1497.9
CFAP20	Yes	Yes	15.505	16.062	15.77	32.575	31.362	31.319	15.779	31.752	2.012	2.012	15.973	1605	545	1499
BRICD5	Yes	Yes	9.361	7.482	11.289	4.234	4.628	4.925	9.377	4.596	-2.04	2.04	4.782	1545	1086	1499.1
LRRCC1	Yes		5.063	7.369	3.93	11.359	9.553	12.406	5.454	11.106	2.036	2.036	5.652	1554	1007	1499.3
HAT1	Yes	Yes	17.047	19.988	18.849	39.62	36.385	36.144	18.628	37.383	2.007	2.007	18.755	1613	485	1500.2
PAFAH1B3	Yes	Yes	15.829	19.182	20.116	36.009	39.409	35.2	18.376	36.873	2.007	2.007	18.497	1614	489	1501.5
KIFBP	Yes		3.123	3.234	4.503	8.363	6.625	7.178	3.62	7.389	2.041	2.041	3.769	1540	1170	1503
KCNK5	Yes	Yes	4.325	3.14	3.961	7.638	7.573	8.11	3.809	7.774	2.041	2.041	3.965	1542	1153	1503.1
LTK	Yes	Yes	17.325	17.614	17.346	7.195	10.618	8.019	17.428	8.611	-2.024	2.024	8.818	1583	811	1505.8
PSMG4	Yes	Yes	11.495	13.145	9.954	25.374	23.62	20.79	11.531	23.261	2.017	2.017	11.73	1595	703	1505.8
EEF1AKMT4		Yes	1.911	3.115	1.062	7.344	6.359	7.836	2.029	7.18	2.041	2.041	3.244	1539	1222	1507.3
FBXO22	Yes		6.482	4.132	3.358	11.191	8.2	9.037	4.657	9.476	2.035	2.035	4.819	1558	1078	1510
TMEM104	Yes	Yes	29.095	29.226	27.925	14.867	14.511	13.613	28.749	14.33	-2.006	2.006	14.418	1616	603	1514.7
PXMP2	Yes	Yes	15.347	11.579	17.29	27.949	29.624	31.022	14.738	29.532	2.004	2.004	14.793	1618	586	1514.8
AJM1	Yes	Yes	4.349	4.594	3.45	8.453	8.088	8.672	4.131	8.405	2.035	2.035	4.274	1559	1122	1515.3
TNXB		Yes	3.513	2.829	2.68	0.426	0.415	1.305	3.007	0.715	-2.054	2.054	1.375	1515	1530	1516.5
DYRK4		Yes	0.77	0.69	1.989	5.109	4.653	4.069	1.15	4.61	2.046	2.046	2.08	1530	1398	1516.8
BTN3A1	Yes		14.748	12.948	11.812	4.646	8.041	6.827	13.169	6.505	-2.025	2.025	6.664	1582	934	1517.2
TMEM42	Yes	Yes	19.398	18.194	19.888	8.937	11.17	8.422	19.16	9.51	-2.015	2.015	9.651	1599	783	1517.4
CDC42EP3	Yes		8.993	11.192	6.682	21.475	15.752	16.92	8.956	18.049	2.015	2.015	9.093	1598	799	1518.1
SLC19A2	Yes	Yes	0.962	0.912	0.997	1.911	1.84	2.157	0.957	1.969	2.058	2.058	1.012	1507	1623	1518.6
RCL1	Yes	Yes	6.042	7.922	5.412	13.464	12.453	13.296	6.459	13.071	2.024	2.024	6.612	1584	936	1519.2
SNX20	Yes	Yes	29.552	29.236	30.977	14.057	15.943	14.872	29.922	14.958	-2	2	14.964	1625	576	1520.1
LDHD	Yes	Yes	16.531	13.647	16.009	7.227	7.956	7.7	15.396	7.628	-2.018	2.018	7.768	1593	866	1520.3
DDX21	Yes	Yes	14.337	15.551	14.039	31.15	27.791	28.944	14.642	29.295	2.001	2.001	14.653	1624	591	1520.7
EZH1	Yes	Yes	23.366	20.574	26.874	10.316	12.87	12.073	23.605	11.753	-2.008	2.008	11.852	1612	700	1520.8
B3GLCT	Yes	Yes	1.15	1.02	1.016	2.182	1.941	2.423	1.062	2.182	2.055	2.055	1.12	1514	1591	1521.7
COL7A1	Yes	Yes	5.718	6.369	6.515	2.874	2.687	3.576	6.201	3.046	-2.036	2.036	3.155	1555	1234	1522.9
GEMIN7	Yes		25.364	29.885	22.91	10.139	15.97	12.954	26.053	13.021	-2.001	2.001	13.032	1623	646	1525.3
HEATR5B	Yes	Yes	12.279	13.235	11.708	6.558	6.047	5.822	12.408	6.142	-2.02	2.02	6.265	1590	966	1527.6
SEC61A2	Yes		5.509	4.129	2.778	1.831	1.944	2.311	4.139	2.029	-2.04	2.04	2.11	1546	1389	1530.3
FBN2	Yes		2.918	2.285	1.926	5.511	4.322	4.696	2.376	4.843	2.038	2.038	2.467	1553	1329	1530.6
TET2	Yes	Yes	5.799	6.686	5.255	3.33	2.682	2.711	5.913	2.908	-2.034	2.034	3.005	1562	1252	1531
ACSL1	Yes	Yes	6.121	7.873	5.693	12.698	13.633	13.313	6.563	13.215	2.014	2.014	6.652	1603	935	1536.2
BTBD7	Yes	Yes	10.251	10.497	8.278	4.753	4.74	4.863	9.676	4.785	-2.022	2.022	4.89	1588	1076	1536.8
DBF4	Yes		3.047	4.229	3.016	7.512	7.336	6.009	3.431	6.953	2.027	2.027	3.522	1576	1190	1537.4
NUDT15	Yes	Yes	2.864	3.626	3.354	7.828	5.67	6.467	3.281	6.655	2.028	2.028	3.374	1574	1210	1537.6
C3orf62	Yes		5.052	4.164	3.547	1.826	2.369	2.079	4.254	2.091	-2.034	2.034	2.163	1560	1381	1542.1
SLC46A3	Yes	Yes	4.751	6.244	4.378	2.747	2.146	2.675	5.124	2.523	-2.031	2.031	2.602	1571	1305	1544.4
PM20D2	Yes	Yes	4.036	3.627	3.354	7.29	7.429	7.562	3.672	7.427	2.022	2.022	3.755	1586	1171	1544.5
NUDCD1	Yes	Yes	3.474	4.281	4.692	9.087	8.405	7.638	4.149	8.377	2.019	2.019	4.228	1591	1130	1544.9
ANO8	Yes	Yes	5.375	4.965	4.882	2.222	2.552	2.722	5.074	2.499	-2.031	2.031	2.575	1572	1312	1546
ZNF862	Yes	Yes	8.651	7.471	6.866	4.543	3.547	3.302	7.663	3.797	-2.018	2.018	3.865	1594	1163	1550.9
MEX3D	Yes	Yes	3.723	2.873	3.444	6.534	5.868	7.867	3.347	6.756	2.019	2.019	3.409	1592	1199	1552.7
SMYD5	Yes	Yes	4.849	4.469	3.02	7.857	8.616	8.383	4.112	8.286	2.015	2.015	4.173	1600	1136	1553.6
CYP27A1	Yes		3.531	2.214	3.848	1.434	1.112	2.173	3.197	1.573	-2.033	2.033	1.624	1567	1475	1557.8
SLC45A4	Yes	Yes	11.206	10.447	8.419	4.824	4.995	5.168	10.024	4.996	-2.007	2.007	5.028	1615	1060	1559.5
TCTN2	Yes	Yes	1.119	1.295	1.539	2.807	2.435	2.796	1.317	2.679	2.034	2.034	1.362	1563	1535	1560.2
ZKSCAN3	Yes		3.272	2.659	2.516	0.909	1.78	1.466	2.816	1.385	-2.033	2.033	1.431	1566	1512	1560.6
GCLC	Yes	Yes	10.549	10.587	11.947	5.38	5.424	5.729	11.028	5.511	-2.001	2.001	5.517	1622	1019	1561.7
LRRC37A2	Yes	Yes	8.585	7.842	8.867	3.905	4.172	4.515	8.432	4.197	-2.009	2.009	4.234	1610	1127	1561.7
EXOG	Yes		0.965	1.053	1.522	1.828	3.467	1.903	1.18	2.399	2.033	2.033	1.219	1564	1565	1564.1
GPR85	Yes	Yes	5.838	6.001	4.918	2.571	3.201	2.54	5.585	2.77	-2.016	2.016	2.815	1596	1280	1564.4
CLEC10A	Yes	Yes	0.976	1.384	1.221	2.659	2.327	2.291	1.194	2.426	2.032	2.032	1.232	1569	1562	1568.3
PLS3	Yes	Yes	3.421	3.047	3.657	7.828	6.24	6.266	3.375	6.778	2.008	2.008	3.403	1611	1200	1569.9
TBC1D10C	Yes	Yes	6.84	6.323	5.884	3.661	3.367	2.447	6.349	3.158	-2.011	2.011	3.191	1609	1230	1571.1
TNFSF14	Yes	Yes	2.884	2.208	2.23	1.039	1.413	1.155	2.441	1.203	-2.03	2.03	1.238	1573	1559	1571.6
LRRC56	Yes	Yes	3.599	3.615	3.071	1.32	2.031	1.736	3.428	1.696	-2.022	2.022	1.733	1587	1455	1573.8
HACD4	Yes	Yes	6.169	7.231	6.616	3.714	3.19	3.076	6.672	3.326	-2.006	2.006	3.346	1617	1213	1576.6
GPC1	Yes	Yes	3.345	3.004	2.558	5.431	5.859	6.546	2.969	5.945	2.002	2.002	2.976	1620	1260	1584
CEP83	Yes		1.665	1.079	1.949	2.74	3.078	3.62	1.564	3.146	2.011	2.011	1.582	1606	1478	1593.2
SERINC5	Yes	Yes	4.495	4.599	4.746	2.516	2.283	2.114	4.613	2.304	-2.002	2.002	2.309	1621	1355	1594.4
XYLT1	Yes	Yes	2.785	2.819	2.267	1.291	1.325	1.299	2.624	1.305	-2.011	2.011	1.319	1607	1545	1600.8
AC233992.2	Yes		0.935	0.944	1.122	1.634	1.915	2.46	1	2.003	2.003	2.003	1.003	1619	1625	1619.6

## Sheet: Supp Table S7
Supplemental Table S7: Results of DEAPR Comparison 4 (Comp4) - DE genes common to NRAS-G12D (Comp1) and NRAS-G12V (Comp2), based on FPKMs
	Group 1 (B11, 0 ug dox)			Group 2 (THP-1, 0 ug dox)			Group 3 (B11, 1 ug dox)
	NRAS +/+			NRAS G12D/+			NRAS G12V/+			Weighted Rankings			Direction
Gene Name	S10	S11	S12	S1	S2	S3	S13	S14	S15	Comp1	Comp2	Average	Comp1	Comp2
MYBL2	5.588	3.003	5.726	106.857	111.498	116.125	65.588	69.606	71.708	102.2	65.9	84.05	UP	UP
TYMS	12.17	10.173	11.606	169.455	182.47	192.001	149.676	137.501	135.973	118.9	71.2	95.05	UP	UP
PNCK	0.01	0.01	0.01	32.775	25.205	27.333	2.647	4.845	5.413	53.6	139.9	96.75	UP	UP
TIMP3	0.565	1.502	1.337	37.15	41.348	40.565	32.853	33.104	33.341	127.7	68.6	98.15	UP	UP
PKMYT1	4.173	4.67	4.23	76.54	63.537	63.763	67.397	72.502	69.601	134.9	62.6	98.75	UP	UP
AC087632.2	0.229	0.306	0.01	26.536	30.01	44.741	14.602	22.432	46.441	115.9	84.3	100.1	UP	UP
CDC20	49.985	39.364	43.309	625.069	683.811	657.652	460.418	482.951	473.118	119.9	83.8	101.85	UP	UP
RRM2	2.718	1.601	2.696	48.89	46.78	52.146	36.552	37.65	39.953	129.5	74.4	101.95	UP	UP
CDC45	1.716	1.317	1.228	32.08	37.494	38.227	22.603	26.091	24.166	126.4	82.7	104.55	UP	UP
TNF	0.194	0.496	0.655	15.197	14.9	15.152	20.173	19.084	20.945	185.7	79.6	132.65	UP	UP
ACOT7	2.67	2.433	2.593	29.036	36.386	35.385	32.038	33.89	34.329	185.2	90.6	137.9	UP	UP
CKAP4	1.012	1.387	1.363	31.787	33.42	33.44	13.008	14.63	13.311	129.1	147.4	138.25	UP	UP
EXO1	1.045	0.636	0.808	18.199	19.364	19.582	12.149	13.894	11.802	167.5	117.8	142.65	UP	UP
UBE2C	6.163	7.81	6.917	84.102	100.373	91.709	61.895	61.403	57.23	148.6	137.8	143.2	UP	UP
ASF1B	7.14	5.423	6.142	69.61	77.415	72.101	62.546	62.184	53.797	178.7	123.3	151	UP	UP
CDC6	1.685	1.643	1.364	23.331	17.574	19.521	19.85	27.85	19.62	212.1	94.3	153.2	UP	UP
PLK1	10.226	9.494	8.35	102.424	105.195	96.53	90.15	82.254	93.111	189.5	117.5	153.5	UP	UP
MCM2	10.614	10.455	9.311	135.653	109.378	115.583	85.566	76.574	68.248	166.8	158.5	162.65	UP	UP
NECAB2	0.01	0.01	0.01	3.065	4.567	3.113	2.697	2.539	3.024	189.5	137.9	163.7	UP	UP
TK1	18.615	13.291	17.459	142.424	144.515	144.11	173.103	185.563	174.879	244.5	87.2	165.85	UP	UP
INAVA	0.971	1.239	0.809	12.997	12.952	13.75	16.95	16.428	17.654	238.6	95.8	167.2	UP	UP
DUSP6	0.526	0.599	0.348	13.656	11.65	13.679	6.569	6.055	7.35	182	153.1	167.55	UP	UP
CCNA2	2.777	2.852	3.081	34.038	33.92	34.294	30.767	29.003	27.559	205.6	130	167.8	UP	UP
E2F1	2.297	2.245	2.102	28.388	26.884	28.95	22.738	22.297	21.733	198.5	138.1	168.3	UP	UP
CDCA5	3.75	4.28	4.603	50.824	51.635	53.178	33.766	32.656	34.632	177.9	162.7	170.3	UP	UP
KIF18B	2.473	2.135	2.072	27.387	23.55	23.452	24.829	26.143	28.064	233.3	108.1	170.7	UP	UP
AC120114.4	2.849	4.643	7.288	0.01	0.01	0.01	0.01	0.01	0.01	208.2	135.6	171.9	DOWN	DOWN
GTSE1	2.651	2.323	3.375	36.144	34.589	32.48	24.72	23.651	25.224	193.1	157.8	175.45	UP	UP
GINS2	0.932	0.665	0.809	14.425	14.066	16.305	9.127	9.658	9.409	198	154.6	176.3	UP	UP
BIRC5	6.314	6.401	5.483	65.64	59.641	56.345	55.476	55.124	54.24	223	132	177.5	UP	UP
ANXA3	0.01	0.01	0.01	1.838	3.02	1.985	3.026	3.526	2.915	225.4	129.9	177.65	UP	UP
UBE2S	7.119	7.174	8.984	68.297	62.176	74.006	69.586	82.167	94.602	255.7	99.8	177.75	UP	UP
CDC25A	0.527	0.711	0.948	11.714	13.784	12.664	9.273	8.58	8.006	212.2	153.6	182.9	UP	UP
HJURP	1.896	2.137	2.118	29.262	26.51	29.645	16.962	17.447	16.203	182.1	184.5	183.3	UP	UP
CD14	0.307	0.609	0.535	11.275	11.643	12.821	5.827	5.16	6.145	193.5	173.3	183.4	UP	UP
KIF2C	8.867	9.029	8.251	75.255	81.332	84.251	78.885	73.905	76.095	236.1	131.3	183.7	UP	UP
BATF3	0.399	0.45	0.01	8.399	6.492	6.623	16.938	15.624	12.614	268.3	99.7	184	UP	UP
GSDME	0.015	0.01	0.01	3.138	3.751	3.43	0.945	1.822	0.918	197.3	176.5	186.9	UP	UP
SPC25	1.235	1.075	1.442	13.916	14.569	13.372	19.123	15.199	17.536	268.3	108.2	188.25	UP	UP
RAB3IL1	0.204	0.01	0.145	9.168	10.421	8.536	3.276	2.877	3.206	196	182.8	189.4	UP	UP
ETV5	0.189	0.149	0.072	3.827	5.322	5.256	11.572	8.856	11.201	279.8	106.1	192.95	UP	UP
MELK	1.969	1.558	1.824	21.738	18.387	21.097	17.486	16.225	17.69	238	157.4	197.7	UP	UP
STC2	0.01	0.01	0.01	0.871	1.466	0.819	7.429	7.314	7.367	302.7	93.7	198.2	UP	UP
CDCA8	2.895	3.967	3.525	35.164	38.136	36.475	26.36	29.209	27.123	226.9	170.3	198.6	UP	UP
CCL2	0.01	0.01	0.074	7.368	6.808	7.154	1.242	1.443	1.654	199.4	200	199.7	UP	UP
SLCO4A1	0.742	0.417	0.472	7.62	10.055	9.354	6.054	7.038	6.786	235.7	163.8	199.75	UP	UP
CSPG4	0.178	0.114	0.106	7.334	7.047	7.138	1.814	2.076	1.531	202.3	201.6	201.95	UP	UP
CPNE7	0.01	0.01	0.193	9.826	7.455	7.936	2.445	2.835	2.817	208.2	197.4	202.8	UP	UP
CHEK1	2.153	1.926	1.475	21.076	23.15	22.848	11.211	17.166	17.825	220.5	188.6	204.55	UP	UP
KIFC1	12.216	9.129	11.209	90.564	86.497	87.03	89.797	91.901	92.085	272.3	137.1	204.7	UP	UP
ESPL1	1.448	0.929	1.022	14.235	10.32	12.85	15.197	11.613	14.877	279.4	130.4	204.9	UP	UP
ETV4	0.01	0.01	0.01	1.396	1.58	1	3.198	2.458	3.623	281.1	131.6	206.35	UP	UP
CDT1	8.595	6.255	6.882	54.949	53.947	52.966	80.672	85.341	84.523	325	88.5	206.75	UP	UP
NCAPG	1.82	2.167	1.818	23.065	20.278	21.052	18.045	15.342	16.277	240.5	179.9	210.2	UP	UP
C12orf75	0.204	0.01	0.01	9.871	9.557	9.734	2.105	2.177	2.004	185.2	241.5	213.35	UP	UP
CLSPN	0.435	0.647	0.587	8.646	6.807	6.631	6.813	7.041	7.07	272.5	157.1	214.8	UP	UP
PDPN	0.041	0.01	0.01	3.502	5.276	5.414	1.307	2.179	1.195	242.4	187.9	215.15	UP	UP
RAD54L	4.211	3.01	3.148	35.164	32.937	34.137	21.117	28.257	29.524	250.5	182.7	216.6	UP	UP
CCNB2	7.564	5.31	6.965	55.44	56.737	57.195	49.343	49.365	52.933	271.6	164	217.8	UP	UP
PTGDS	64.055	50.682	57.918	8.234	9.588	7.454	5.681	4.231	3.618	356.9	79.4	218.15	DOWN	DOWN
DLGAP5	2.035	1.568	2.245	21.623	22.305	20.575	17.763	15.093	13.125	241.3	198	219.65	UP	UP
TOP2A	10.013	12.073	11.252	92.245	85.549	86.111	87.775	75.992	82.588	279.6	163.5	221.55	UP	UP
MCM4	14.602	11.558	15.658	137.714	145.585	134.271	77.456	81.826	79.434	205.1	240.7	222.9	UP	UP
ANXA8	0.22	0.219	0.372	4.438	3.781	3.118	6.195	5.533	4.979	306.4	139.8	223.1	UP	UP
TPX2	6.761	7.668	6.622	58.725	62.651	60.284	54.724	47.228	49.882	265.3	180.9	223.1	UP	UP
CCL3	0.01	0.01	0.433	9.033	8.237	9.194	4.972	4.282	4.7	235.1	211.8	223.45	UP	UP
FADS2	16.399	20.374	18.339	140.615	143.097	143.884	126.08	133.037	130.387	279	170.4	224.7	UP	UP
FOXM1	3.69	2.865	3.535	31.512	35.266	30.52	24.421	24.98	25.064	255.9	193.5	224.7	UP	UP
PBK	0.758	0.744	1.883	21.197	27.787	21.646	16.318	14.414	14.149	237.8	213.6	225.7	UP	UP
ABCB4	0.01	0.01	0.01	1.455	1.101	1.216	1.543	1.485	1.307	286	165.5	225.75	UP	UP
HSD17B3	1.382	2.833	2.865	0.01	0.01	0.01	0.019	0.01	0.01	277.2	175.9	226.55	DOWN	DOWN
GAL	0.761	0.01	1.075	30.075	32.127	35.864	6.158	9.262	7.707	131	326.9	228.95	UP	UP
FAM111B	0.108	0.152	0.01	5.44	6.102	6.787	1.892	1.758	1.663	235	228.3	231.65	UP	UP
RAD51AP1	0.312	0.645	0.01	11.437	10.213	8.232	8.436	7.123	6.423	272.8	193.6	233.2	UP	UP
APOBEC3B	1.57	1.452	1.522	18.837	14.937	14.934	12.613	12.973	10.715	269.2	203	236.1	UP	UP
CCNE2	0.57	0.633	0.598	8.227	8.251	8.464	6.663	5.126	4.946	259.4	213.2	236.3	UP	UP
RIBC2	0.529	0.561	0.01	9.68	9.785	8.458	4.844	6.539	6.12	247.2	230.9	239.05	UP	UP
KIF4A	1.579	1.433	1.669	16.461	16.719	16.553	12.744	11.549	11.816	269	212.7	240.85	UP	UP
FAM83D	1.048	0.797	0.8	13.053	10.344	11.494	5.141	7.006	7.305	244.5	251.5	248	UP	UP
RGS16	0.01	0.01	0.274	4.157	4.311	3.321	5.266	4.621	4.422	338.8	159	248.9	UP	UP
UBE2T	7.133	6.165	7.488	51.31	56.284	62.203	47.208	45.235	41.193	278.1	220.7	249.4	UP	UP
MND1	3.584	3.604	3.65	29.239	31.201	27.606	28.401	26.552	24.621	311.2	193.2	252.2	UP	UP
E2F2	0.365	0.336	0.41	5.071	4.282	5.307	3.973	4.152	3.712	302.8	202.4	252.6	UP	UP
FEN1	9.651	8.07	12.031	75.272	81.544	76.595	60.287	61.853	60.505	285.5	220.8	253.15	UP	UP
CKAP2L	0.678	0.762	0.606	7.795	8.089	8.067	5.716	5.501	7.215	294.3	213.2	253.75	UP	UP
ASPM	0.797	1.272	1.207	15.332	8.783	9.834	8.125	8.254	10.025	297.3	213.9	255.6	UP	UP
DHRS3	0.226	0.01	0.299	4.902	5.417	4.764	2.896	3.407	3.38	282.3	230.5	256.4	UP	UP
TCF19	3.392	3.544	3.433	26.589	24.936	26.099	29.454	30.002	28.243	352.2	161.1	256.65	UP	UP
RMI2	1.017	0.797	1.077	13.16	12.834	11.235	6.794	6.445	6.897	245.6	268.5	257.05	UP	UP
NUF2	3.889	3.86	4.566	34.196	33.804	35.595	31.113	24.255	25.586	295.3	225.7	260.5	UP	UP
WDR76	0.819	1.274	1.458	9.403	10.825	11.493	12.551	8.823	11.63	342.4	183	262.7	UP	UP
SHCBP1	1.77	2.301	2.077	17.872	17.255	18.2	15.313	14.48	15.178	321.8	219	270.4	UP	UP
CCDC34	1.204	1.045	0.619	8.859	7.396	8.079	11.621	9.519	9.468	379.3	162.1	270.7	UP	UP
GINS1	0.733	1.465	1.049	12.934	12.119	12.107	7.178	7.444	7.317	270.5	275	272.75	UP	UP
TREML2	0.117	0.18	0.132	1.827	1.918	2.008	1.962	2.216	1.911	351	195.1	273.05	UP	UP
PLK4	1.543	1.795	2.457	18.859	16.538	18.342	11.387	17.105	10.608	297.2	251.4	274.3	UP	UP
WDR62	1.468	1.096	1.553	14.825	12.642	13.331	9.828	8.763	10.12	302.4	251.1	276.75	UP	UP
NDC80	3.379	5.087	3.086	28.939	30.297	28.36	28.671	25.053	25.775	337.9	216.3	277.1	UP	UP
CCNB1	14.976	13.542	21.725	108.802	111.832	111.163	104.858	120.534	112.277	363.8	190.9	277.35	UP	UP
IL4I1	1.481	1.792	1.296	18.128	17.812	19.262	8.511	9.14	7.606	232.5	327.2	279.85	UP	UP
ORC1	3.584	2.604	1.95	26.425	25.724	24.692	15.419	15.807	14.691	268.5	295	281.75	UP	UP
NEK2	3.113	2.505	1.801	19.525	21.733	19.03	17.478	17.332	16.155	330	234.4	282.2	UP	UP
HMMR	4.084	3.207	3.589	25.203	24.688	26.276	29.755	25.729	26.719	381.7	183.4	282.55	UP	UP
SLC12A8	0.01	0.174	0.19	2.459	1.699	3.092	11.981	8.456	7.972	453.5	111.7	282.6	UP	UP
RAD54B	0.638	0.559	0.876	7.659	8.162	8.252	5.088	4.757	4.864	295.9	272.4	284.15	UP	UP
S100A9	128.339	95.901	132.027	554.446	591.395	621.486	9.345	8.08	10.361	504.8	67.2	286	UP	DOWN
CALHM2	0.265	0.317	0.247	3.824	3.34	3.681	2.394	2.633	2.383	321.5	250.9	286.2	UP	UP
CDC25C	1.452	1.391	1.611	10.627	11.993	13.577	12.227	10.347	12.427	362.5	211.2	286.85	UP	UP
CCND1	0.01	0.182	0.01	2.697	2.597	2.804	1.74	2.08	2.721	325.7	250.9	288.3	UP	UP
TBXAS1	0.265	0.333	0.24	7.658	6.534	6.103	1.387	2.099	1.813	233.5	343.1	288.3	UP	UP
SGO1	0.348	0.668	0.91	8.945	9.98	8.004	10.524	8.406	7.86	366.7	211.2	288.95	UP	UP
S100P	2.29	2.401	2.495	11.248	14.387	14.506	69.648	61.45	68.145	529.4	49.8	289.6	UP	UP
CDCA3	4.187	2.789	3.084	21.776	27.659	24.942	23.458	22.897	23.597	363.8	215.7	289.75	UP	UP
ZNF367	0.649	0.371	0.515	6.154	5.993	5.804	3.916	3.908	3.709	316.1	266.5	291.3	UP	UP
KIF14	0.564	0.936	0.672	7.292	6.487	6.392	6.298	5.847	6.396	359.6	224.1	291.85	UP	UP
DIAPH3	0.48	0.528	0.155	4.86	4.953	4.969	6.826	5.712	5.48	388.9	195.4	292.15	UP	UP
PTTG1	17.821	17.994	22.012	106.15	125.286	116.251	139.341	121.663	135.738	401.9	184.6	293.25	UP	UP
NAIP	30.785	24.4	26.619	3.558	3.176	3.43	4.941	5.102	4.454	318.9	270.5	294.7	DOWN	DOWN
ITGAM	1.667	1.924	1.961	12.924	12.895	11.887	18.364	17.942	18.298	439.2	151.2	295.2	UP	UP
NT5DC2	3.54	2.952	5.278	44.087	40.228	44.174	13.594	19.648	20.483	211.7	379.5	295.6	UP	UP
CENPM	5.211	2.443	4.701	40.215	42.433	46.366	28.53	30.651	31.623	313.6	280.5	297.05	UP	UP
GGH	3.069	2.114	4.986	36.06	32.124	35.216	42.517	37.015	40.97	415.2	179	297.1	UP	UP
UHRF1	6.08	4.734	5.865	45.05	41.568	43.545	29.668	30.006	29.955	305.4	288.8	297.1	UP	UP
KIF15	1.355	1.327	1.414	12.147	13.066	12.955	9.14	8.368	8.965	317.1	278.8	297.95	UP	UP
SYTL1	4.383	8.095	5.062	37.595	30.563	33.128	49.575	49.079	59.244	461.1	134.8	297.95	UP	UP
CEP55	1.709	1.022	1.408	9.418	10.45	10.082	15.059	12.199	12.872	427.9	168.1	298	UP	UP
PAICS	6.183	6.551	11.786	61.427	73.694	88.031	40.973	44.297	26.327	241.1	355.5	298.3	UP	UP
KNSTRN	4.376	3.45	3.873	28.019	31.245	30.975	19.898	23.468	24.579	330.4	267.3	298.85	UP	UP
DSCC1	1.087	0.832	1.264	9.761	9.814	9.857	8.664	7.336	6.164	336.7	263.1	299.9	UP	UP
BUB1	5.268	4.392	5.507	41.676	43.805	37.974	27.893	24.861	25.609	291.6	313.6	302.6	UP	UP
KIF23	2.734	2.092	2.591	18.179	18.624	18.495	17.376	17.283	16.912	376.5	228.8	302.65	UP	UP
CENPU	2	3.658	2.729	21.874	22.918	18.778	20.619	16.506	15.2	355.1	254.5	304.8	UP	UP
IQGAP3	5.035	4.763	4.166	36.538	28.116	31.129	30.026	28.597	29.559	378.9	233.2	306.05	UP	UP
MCM5	13.525	13.03	14.855	93.28	90.973	94.091	73.427	82.308	70.596	355.4	258	306.7	UP	UP
SLC38A5	2.071	2.051	2.236	20.078	27.738	19.586	9.802	11.41	10.663	248.5	366.6	307.55	UP	UP
E2F8	1.347	0.758	1.512	10.484	10.02	9.94	8.144	9.556	7.922	366.5	249.6	308.05	UP	UP
C1S	0.125	0.01	0.283	4.932	4.056	3.921	2.845	1.976	2.21	306.9	312.1	309.5	UP	UP
MFAP4	0.536	0.794	0.897	5.501	4.351	5.07	12.11	13.267	13.799	514.3	107.2	310.75	UP	UP
FHL1	0.174	0.106	0.281	7.03	7.766	8.701	1.518	2.415	3.035	225.2	399.9	312.55	UP	UP
CGREF1	0.994	0.495	0.656	12.881	13.138	12.581	6.426	6.208	5.137	247.8	384.1	315.95	UP	UP
AURKB	7.531	5.177	5.737	36.426	29.633	27.649	66.346	65.15	72.193	537.5	95.9	316.7	UP	UP
RFC3	3.338	3.145	2.23	20.163	24.554	18.106	19.488	18.265	15.787	380.9	256.8	318.85	UP	UP
MKI67	2.108	1.671	1.894	14.601	10.063	10.383	18.851	18.003	20.206	495.5	142.4	318.95	UP	UP
CENPA	4.876	3.372	2.712	26.403	28.88	29.268	18.408	18.744	21.13	332.5	310	321.25	UP	UP
SERPINE2	0.475	0.063	0.476	4.719	3.965	4.296	4.384	4.535	5.021	428.3	222.9	325.6	UP	UP
SAPCD2	5.595	5.431	6.039	37.085	36.435	36.455	34.587	33.758	33.623	407.6	244.5	326.05	UP	UP
MS4A4E	39.842	45.729	35.795	2.928	1.451	1.851	10.296	11.007	10.083	194.1	460.2	327.15	DOWN	DOWN
TICRR	1.603	0.973	1.027	13.628	10.925	12.235	6.213	6.253	6.596	296.6	361.2	328.9	UP	UP
NCAPH	1.444	2.675	1.059	20.314	26.372	40.161	33.647	14.701	16.349	355.8	306.3	331.05	UP	UP
KIF20A	4.186	3.925	5.474	29.493	30.443	32.496	24.578	25.757	24.808	383.8	279.5	331.65	UP	UP
SPC24	2.282	1.047	2.779	20.868	22.301	23.598	15.301	15.866	17.14	360.6	303.5	332.05	UP	UP
TMEM45A	1.425	1.963	1.575	25.179	23.58	27.833	7.025	6.523	6.976	175.9	488.7	332.3	UP	UP
ZWINT	10.41	10.834	16.323	69.324	63.327	60.376	94.196	85.402	95.26	501	166.2	333.6	UP	UP
CDCA2	2.412	1.901	2.506	17.647	18.375	17.703	12.572	11.914	12.474	349	318.9	333.95	UP	UP
CHAF1B	1.168	0.632	1.231	7.973	8.44	8.628	7.159	6.294	6.311	382.2	286.9	334.55	UP	UP
E2F7	0.441	0.343	0.641	4.804	4.439	5.357	3.121	3.276	2.967	358.5	314.4	336.45	UP	UP
NUSAP1	8.206	10.39	12.034	70.898	68.644	66.527	60.347	33.803	57.645	362.5	313.7	338.1	UP	UP
CIT	2.664	1.498	2.375	17.258	13.385	14.429	15.112	12.823	14.503	420.1	257.6	338.85	UP	UP
CENPF	3.68	3.2	2.808	28.678	20.885	22.654	18.036	16.139	17.06	359.3	320.1	339.7	UP	UP
LTC4S	241.192	212.345	220.448	19.453	18.548	18.544	58.299	71.486	64.572	161.2	519.3	340.25	DOWN	DOWN
LPO	0.188	0.202	0.292	1.966	4.599	3.78	7.733	7.672	6.306	560.7	119.9	340.3	UP	UP
PIMREG	1.227	1.712	1.485	7.923	6.255	11.225	15.316	16.124	18.143	547.7	133.8	340.75	UP	UP
XRCC2	0.464	0.28	0.328	4.622	3.472	3.915	2.089	2.581	2.138	347.2	334.9	341.05	UP	UP
OIP5	1.284	1.436	2.021	14.517	13.375	13.174	9.779	6.337	9.344	340.1	342.3	341.2	UP	UP
BUB1B	3.562	3.692	4.809	29.834	31.969	31.498	18.779	19.044	19.412	326.2	360.4	343.3	UP	UP
SKA3	2.341	0.979	2.559	19.003	23.484	20.955	14.347	15.914	14.027	378.3	309.8	344.05	UP	UP
AGMAT	0.649	0.367	0.352	4.692	5.284	4.369	2.371	3.172	2.83	355	335.9	345.45	UP	UP
CKS1B	17.223	11.811	18.716	87.104	96.702	98.59	84.765	78.564	85.208	412.3	279.9	346.1	UP	UP
TTK	2.915	4.342	2.882	22.098	22.518	19.754	22.051	20.954	19.746	444.5	248.5	346.5	UP	UP
GPT2	0.851	2.393	0.69	12.771	12.604	13.227	25.147	27.975	27.763	564.7	129.8	347.25	UP	UP
CENPE	0.876	0.916	0.838	7.706	6.367	6.386	7.043	5.009	5.865	415.8	281.7	348.75	UP	UP
RGS3	0.113	0.095	0.24	3.487	1.823	3.334	4.686	2.856	6.052	505.7	197	351.35	UP	UP
CENPI	0.368	0.01	0.449	6.337	5.6	7.242	2.377	4.154	2.797	304.5	400.1	352.3	UP	UP
PCSK6	0.521	0.232	0.294	6.455	6.472	9.079	3.919	2.67	3.448	293.6	413.7	353.65	UP	UP
S100A8	71.94	50.171	82.07	241.496	306.498	297.306	2.299	2.279	4.103	657.8	51	354.4	UP	DOWN
PSRC1	5.641	4.876	6.235	44.678	38.966	42.43	23.055	24.222	25.788	323.4	392.1	357.75	UP	UP
ERCC6L	0.379	0.249	0.383	2.807	3.534	2.761	2.75	2.19	2.253	417.6	298.4	358	UP	UP
BRCA1	3.454	2.434	2.584	23.696	15.858	15.561	17.704	16.396	15.955	444	276.7	360.35	UP	UP
FAM72C	3.021	2.754	2.987	20.701	20.366	20.257	15.591	15.095	15.156	395.3	329.4	362.35	UP	UP
CDK1	5.754	6.809	5.874	31.206	28.52	30.928	57.508	44.853	44.421	570.1	155.3	362.7	UP	UP
NCAPG2	6.231	6.211	3.917	45.833	35.978	37.838	24.722	22.857	24.682	343.6	385.3	364.45	UP	UP
NRGN	8.668	8.93	9.123	85.505	97.51	86.147	31.958	32.081	32.342	209	522.2	365.6	UP	UP
NEIL3	2.25	1.638	2.232	16.574	17.577	17.575	9.453	9.373	9.793	331.9	399.8	365.85	UP	UP
ESCO2	0.875	1.437	0.772	7.67	7.516	7.821	7.835	5.359	5.946	432.6	300.4	366.5	UP	UP
TMEM106C	10.1	8.988	13.48	65.564	75.078	78.799	49.019	38.32	54.407	357.1	376.4	366.75	UP	UP
RADX	1.533	1.329	0.805	0.01	0.01	0.01	6.618	4.634	5.102	290.4	444.9	367.65	DOWN	UP
KNL1	0.617	0.579	0.69	5.209	4.582	6.443	2.862	5.046	3.392	404.8	330.7	367.75	UP	UP
PHF19	7.764	6.865	5.33	42.996	43.701	45.472	32.186	29.967	31.207	386.7	349.6	368.15	UP	UP
CD320	6.127	5.168	4.663	34.51	35.775	36.241	24.35	25.835	24.94	393	354.6	373.8	UP	UP
SULF2	0.976	1.366	0.88	11.672	11.767	11.118	4.751	4.021	5.323	289.3	461.1	375.2	UP	UP
CCNF	2.891	2.637	2.828	20.99	20.05	18.9	14.044	13.237	13.713	387.4	365.9	376.65	UP	UP
DHCR7	8.283	5.203	6.958	52.009	51.254	54.257	26.452	28.896	26.851	306.9	446.8	376.85	UP	UP
DEPDC1	0.733	0.693	1.125	6.542	6.113	6.868	4.834	5.005	5.183	428.4	329	378.7	UP	UP
B4GALT2	3.934	3.832	2.427	19.333	21.533	18.748	18.729	19.945	19.29	484.2	279.6	381.9	UP	UP
TMEM121B	1.012	0.913	0.708	5.949	5.814	5.715	5.742	6.65	6.18	509	265.6	387.3	UP	UP
CFD	2588.14	2967.6	3008.16	496.911	523.61	508.148	600.37	688.998	697.365	419.7	355.8	387.75	DOWN	DOWN
MCM10	0.587	0.968	0.448	7.991	7.226	5.547	9.307	8.957	8.422	578.1	205.1	391.6	UP	UP
PLD3	918.108	887.351	923.103	136.85	145.886	139.637	204.625	261.134	234.45	359.7	424.3	392	DOWN	DOWN
FADS1	8.765	9.171	11.107	60.127	61.808	61.071	44.188	41.799	39.133	401.4	388.8	395.1	UP	UP
H4C9	11.269	8.329	9.048	0.806	1.216	1.02	2.994	1.913	1.846	332.4	458.6	395.5	DOWN	DOWN
PIF1	2.25	2.419	2.148	14.058	11.048	10.862	15.063	15.854	14.764	567.3	246.8	407.05	UP	UP
POLQ	1.278	0.818	1.04	8.425	6.796	6.652	5.56	5.477	5.919	463.5	355.8	409.65	UP	UP
CNN3	0.01	0.725	0.369	7.077	8.346	6.81	3.562	3.228	3.266	356.8	466.2	411.5	UP	UP
SKA1	1.153	0.472	1.836	13.483	10.625	11.556	14.726	10.739	11.838	529.8	296.6	413.2	UP	UP
WT1	1.421	1.885	1.667	10.817	9.971	12.826	8.179	9.452	7.105	449.4	378.1	413.75	UP	UP
TP53INP2	16.019	13.046	16.071	2.178	3.12	1.764	2.825	3.149	3.365	465.6	366.6	416.1	DOWN	DOWN
SLC38A1	1.724	3.814	1.76	35.78	32.341	31.142	15.995	15.066	14.159	304	529.2	416.6	UP	UP
HPDL	1.131	0.681	0.98	7.043	6.268	5.558	5.55	4.837	5.091	490.3	345.1	417.7	UP	UP
H2BC12	65.843	64.997	58.996	7.045	8.297	8.598	20.902	16.503	18.235	287.6	549	418.3	DOWN	DOWN
MCM6	11.591	15.114	10.784	61.15	65.217	66.594	58.813	59.08	54.647	499.1	338.1	418.6	UP	UP
LINC00672	1.849	1.871	1.363	0.054	0.136	0.065	0.099	0.124	0.252	433.6	404.4	419	DOWN	DOWN
H2BS1	20.225	17.289	20.58	1.104	2.604	1.996	3.586	4.922	4.937	435.1	410.1	422.6	DOWN	DOWN
SPAG5	9.287	8.285	11.923	49.24	49.807	46.283	49.149	49.4	52.993	546.8	301.7	424.25	UP	UP
CDC25B	1.405	1.316	1.573	8.342	8.313	7.898	8.71	8.639	8.353	552.6	298.1	425.35	UP	UP
TRIP13	4.421	3.136	3.425	18.46	20.142	19.454	18.214	20.071	19.064	534.3	319	426.65	UP	UP
GRN	2997.32	2629.66	2806.85	441.55	513.01	456	703.673	782.986	795.987	393.7	460.3	427	DOWN	DOWN
RBBP8	1.535	1.844	1.528	10.614	9.369	9.788	9.641	8.385	8.28	513	341.4	427.2	UP	UP
FAM72D	2.631	2.455	2.958	17.124	16.865	16.903	12.634	12.277	11.816	462.7	395.5	429.1	UP	UP
NCS1	0.599	0.382	0.779	6.709	6.343	5.953	4.736	3.766	4.335	436.4	424.4	430.4	UP	UP
ITGB5	0.613	0.667	0.463	3.996	4.109	3.901	3.231	3.826	2.823	505.3	356	430.65	UP	UP
ANKRD55	0.369	0.492	0.684	3.376	4.13	3.488	3.023	2.959	2.622	497.3	365	431.15	UP	UP
RFC4	5.797	9.587	7.964	43.155	43.481	44.761	33.736	37.675	28.224	458.3	404.4	431.35	UP	UP
CATSPERG	2.414	1.546	2.616	0.328	0.351	0.197	0.361	0.409	0.368	502.4	363.6	433	DOWN	DOWN
PRC1	9.524	7.817	9.823	43.029	49.591	52.368	38.648	39.286	39.236	479.3	389	434.15	UP	UP
AC068831.6	2.547	2.707	3.522	16.25	16.415	14.949	15.752	13.261	16.142	532.9	341	436.95	UP	UP
AURKA	10.565	9.044	11.06	51.002	55.865	58.113	43.128	44.101	41.683	472.7	406.2	439.45	UP	UP
GIPR	31.377	41.862	34.366	3.187	2.178	2.142	9.763	13.932	13.621	166.9	720.4	443.65	DOWN	DOWN
DEPDC1B	2.163	3.754	3.049	16.516	15.455	15.834	16.575	13.538	14.92	542.7	350.5	446.6	UP	UP
SLC2A3	0.356	0.637	0.485	2.325	2.46	3.273	3.725	3.89	4.044	641.1	252.6	446.85	UP	UP
FABP5	20.209	20.879	20.202	127.03	137.752	126.929	75.63	70.674	70.005	375.5	520.2	447.85	UP	UP
UNG	5.716	5.771	6.397	37.047	39.107	37.904	23.554	25.028	19.73	413.1	489.8	451.45	UP	UP
CENPO	3.179	2.882	3.279	15.978	14.985	17.745	16.344	15.2	15.867	558	345	451.5	UP	UP
KIT	1.476	1.47	1.377	5.996	9.256	5.463	0.132	0.129	0.111	675.5	228.4	451.95	UP	DOWN
ZGRF1	0.672	0.742	0.876	5.052	3.959	4.383	3.86	3.794	6.081	581.8	322.7	452.25	UP	UP
OAF	6.372	5.776	7.288	59.403	55.937	57.486	18.549	22.987	19.026	254.9	650	452.45	UP	UP
CHPT1	0.378	0.49	0.884	10.785	8.662	10.812	3.369	3.651	4.087	333.3	573.6	453.45	UP	UP
CAMSAP2	0.136	0.246	0.189	1.45	1.508	0.9	1.613	1.084	1.25	579.9	330.9	455.4	UP	UP
STIL	3.221	2.511	2.59	17.462	17.753	16.177	11.876	11.044	12.858	473.1	439.8	456.45	UP	UP
CENPN	3.498	2.729	3.227	15.8	18.778	17.98	15.033	12.065	15.31	516.2	401	458.6	UP	UP
POC1A	4.454	4.805	6.387	25.233	25.133	24.954	24.961	27.127	25.354	587.4	332.4	459.9	UP	UP
PIM1	1.029	1.205	1.03	7.177	6.828	6.201	4.978	5.56	6.121	532.1	388	460.05	UP	UP
RNASEH2A	12.274	13.212	16.139	61.566	61.685	65.922	67.528	65.603	63.974	595.3	325.7	460.5	UP	UP
EGR1	1.085	1.148	1.193	4.915	4.505	4.754	19.531	18.152	18.5	832.9	93.5	463.2	UP	UP
ERFE	1.23	0.966	0.424	10.271	7.842	6.141	8.341	9.893	10.698	661.7	267.9	464.8	UP	UP
ADAM11	12.202	12.365	12.078	2.997	1.827	2.323	2.431	2.312	2.3	589.6	342.1	465.85	DOWN	DOWN
TROAP	4.232	5.663	3.872	26.946	21.68	21.138	18.575	22.177	21.585	555.5	376.9	466.2	UP	UP
HSPB7	0.386	0.106	0.01	3.411	3.528	4.33	1.699	1.635	2.511	415.7	527.1	471.4	UP	UP
ANLN	3.625	3.024	3.746	22.266	20.172	18.527	14.915	13.438	14.106	480.2	464.4	472.3	UP	UP
RRM1	11.369	10.708	10.381	56.335	56.074	58.707	43.975	41.127	40.299	483.6	462.1	472.85	UP	UP
ATG16L2	312.423	312.285	298.529	76.043	57.632	57.821	79.716	73.718	84.792	519.2	429.5	474.35	DOWN	DOWN
TRIM74	3.01	2.851	1.826	0.01	0.01	0.01	0.74	0.95	0.789	217.3	737.6	477.45	DOWN	DOWN
CCNE1	2.343	2.094	3.815	15.295	20.745	16.925	9.877	9.831	12.667	451.1	504.8	477.95	UP	UP
CHAF1A	6.834	5.076	6.454	32.874	30.014	29.014	24.819	26.947	27.29	553.1	403.5	478.3	UP	UP
LBH	0.43	0.285	0.424	2.906	3.249	3.885	1.668	1.665	1.348	418.9	545.2	482.05	UP	UP
HK2	1.516	1.389	1.386	9.044	8.386	9.058	6.92	5.703	6.075	516.6	453	484.8	UP	UP
RPL39L	4.307	5.726	5.326	24.613	25.837	23.897	21.851	20.748	24.976	582.7	389.1	485.9	UP	UP
DTYMK	15.492	17.498	15.695	85.319	88.801	91.828	55.292	60.252	56.306	449.2	525.6	487.4	UP	UP
SPRED2	1.693	2.233	2.177	12.2	10.147	9.586	9.795	8.674	10.337	580.8	394.3	487.55	UP	UP
GINS3	1.945	1.32	0.955	12.27	11.397	10.617	9.558	9.048	8.734	555.2	420.4	487.8	UP	UP
AUNIP	0.585	0.679	0.272	4.7	4.015	4.304	3.895	3.771	3.508	580	398.6	489.3	UP	UP
TNFRSF21	0.702	0.569	1.122	6.143	6.205	5.899	3.116	3.23	3.164	435.9	543.7	489.8	UP	UP
DDAH1	0.299	0.245	0.367	2.163	2.285	2.255	1.347	1.27	1.652	514	468.9	491.45	UP	UP
TUBB	100.912	87.222	96.948	355.205	369.95	366.143	511.556	519.863	512.312	742.5	245.3	493.9	UP	UP
HMGB2	92.082	96.853	95.23	406.501	442.664	441.504	391.492	367.421	360.622	570.6	419.8	495.2	UP	UP
ADGRB1	12.357	10.361	9.87	1.857	0.944	1.279	3.031	3.538	2.988	377.8	613.2	495.5	DOWN	DOWN
DDIAS	0.151	0.538	0.826	8.327	11.74	5.246	8.766	6.447	3.712	538.3	453.7	496	UP	UP
APOBEC3A	0.01	0.01	0.415	2.944	4.642	4.973	1.861	3.338	3.123	512.9	480.2	496.55	UP	UP
H2AC6	7.719	11.233	8.415	1.284	1.911	1.24	2.48	2.26	1.89	516.2	477.2	496.7	DOWN	DOWN
ANXA8L1	0.01	0.396	0.01	2.769	2.737	1.886	4.571	3.967	3.431	752.9	242	497.45	UP	UP
CIP2A	1.101	1.398	1.126	6.391	7.375	6.985	6.276	4.798	5.433	563.6	431.5	497.55	UP	UP
SEPTIN5	0.728	3.092	0.072	18.991	20.875	22.388	16.898	11.749	19.974	470.4	524.9	497.65	UP	UP
ARHGEF39	6.368	5.313	6.052	31.994	30.96	24.903	22.969	23.135	26.59	566.6	438	502.3	UP	UP
SLC16A1	3.305	3.527	4.933	22.18	21.423	21.056	15.633	13.929	15.905	505.4	499.3	502.35	UP	UP
KIF11	1.477	1.089	1.995	6.637	6.704	6.238	12.396	11.195	11.012	790.1	218.2	504.15	UP	UP
TP73	1.347	1.499	1.547	8.698	7.91	9.253	5.263	6.525	6.941	534	475.9	504.95	UP	UP
DTL	3.64	1.923	1.601	21.762	22.14	20.511	15.664	15.028	13.896	497.2	514.2	505.7	UP	UP
TRAIP	1.643	1.967	3.187	12.574	10.571	12.005	10.33	8.532	11.024	586.1	426.4	506.25	UP	UP
ODC1	18.944	18.787	17.184	86.563	100.76	96.853	63.579	61.131	66.371	482.2	531.2	506.7	UP	UP
TUBB4B	113.567	92.825	105.72	527.184	540.042	531.19	336.61	345.233	339.282	478.1	552.5	515.3	UP	UP
CD300A	5.994	7.61	6.005	31.67	30.565	29.041	27.771	25.069	28.242	605.9	429	517.45	UP	UP
FCGR1A	15.315	19.888	11.52	62.183	75.404	71.12	62.848	63.211	62.074	613.4	422.4	517.9	UP	UP
FOSL1	0.557	0.803	0.302	5.226	4.437	4.448	3.803	5.486	5.266	606.7	429.6	518.15	UP	UP
DYNC2I2	7.885	7.559	8.215	36.977	38.308	35.719	29.855	33.26	30.886	588.7	449.4	519.05	UP	UP
MCM7	37.083	37.53	38.094	159.537	169.222	168.79	143.605	148.65	143.447	604.3	436.6	520.45	UP	UP
ORC6	4.624	5.762	5.902	28.05	25.363	22.716	23.367	22.039	22.325	611.5	431.2	521.35	UP	UP
TMEM237	0.507	0.669	0.371	3.124	2.611	3.226	2.994	1.761	2.723	606.8	438.8	522.8	UP	UP
FBXO43	0.323	0.419	0.6	3.083	3.171	2.928	1.644	2.081	1.903	523.3	526.6	524.95	UP	UP
SLC6A8	4.174	4.297	3.212	56.237	49.028	51.415	11.71	8.983	10.217	161.2	891.6	526.4	UP	UP
AXL	0.55	0.433	0.7	2.922	2.418	2.594	3.742	4.258	2.959	742.8	310.6	526.7	UP	UP
SMC2	2.94	2.298	3.303	17.144	14.423	15.25	12.432	9.53	10.326	528.7	530.4	529.55	UP	UP
IGFLR1	80.85	80.541	82.006	14.995	13.982	17.411	25.328	25.587	24.944	476.3	585	530.65	DOWN	DOWN
PTK2	0.422	0.541	0.43	4.261	3.391	3.707	1.122	1.957	1.95	434.3	634.7	534.5	UP	UP
H2AX	34.162	30.053	29.886	136.702	135.111	132.671	115.044	127.9	125.814	638.2	431.7	534.95	UP	UP
CDKN3	9.14	6.845	9.256	42.255	49.087	49.652	27.902	24.854	28.785	460.5	610	535.25	UP	UP
RECQL4	18.634	12.474	19.741	85.385	73.257	73.677	59.953	63.182	63.698	584.1	489	536.55	UP	UP
INSIG1	18.882	21.475	19.22	103.453	108.9	105.4	60.462	63.731	61.095	457.3	615.9	536.6	UP	UP
IGFBPL1	0.793	0.969	1.088	9.262	9.309	9.043	2.225	3.172	3.368	330.7	744	537.35	UP	UP
MS4A6A	893.122	1345.99	1356.87	239.204	272.682	250.158	343.254	362.056	388.647	532.3	547.4	539.85	DOWN	DOWN
ADAMTS1	0.555	0.508	0.302	3.133	2.832	2.583	1.871	2.025	1.992	578.3	503	540.65	UP	UP
CLSTN2	1.563	2.151	1.756	12.955	13.478	11.967	5.921	6.396	5.69	424.3	658.8	541.55	UP	UP
SYCP2L	12.749	18.668	13.84	3.336	2.555	2.903	3.547	3.835	4.433	574.7	508.6	541.65	DOWN	DOWN
EFHC1	21.675	23.285	26.525	3.661	3.004	3.218	9.634	7.492	7.3	371.6	712.6	542.1	DOWN	DOWN
MTHFD1	11.713	6.801	10.517	42.748	44.523	47.212	37.151	36.449	33.933	592.4	494.6	543.5	UP	UP
RBM38	4.866	4.633	5.155	24.405	26.335	27.193	15.985	16.352	18.484	513.7	580.7	547.2	UP	UP
KIF18A	0.552	0.733	0.868	3.831	3.737	3.663	3.763	3.144	2.994	648.7	446.1	547.4	UP	UP
LYZ	1657.34	1268.57	1590.83	416.681	454.209	443.13	275.043	264.106	250.131	872.2	222.8	547.5	DOWN	DOWN
MSH2	2.651	3.973	5.157	20.26	19.537	11.047	19.168	17.9	16.62	716.9	380.6	548.75	UP	UP
LRP8	6.696	5.883	4.715	35.551	30.988	32.254	15.434	20.463	19.597	468.2	631	549.6	UP	UP
RGCC	1.254	1.133	0.918	4.775	5.428	4.817	5.392	5.861	6.446	740.3	361.3	550.8	UP	UP
RAD51	2.563	1.364	3.474	19.511	18.518	18.713	14.403	13.137	12.412	534.3	570	552.15	UP	UP
KLHDC1	1.607	1.958	1.812	0.176	0.227	0.01	0.436	0.586	0.323	548.6	560	554.3	DOWN	DOWN
MFSD2A	54.185	55.065	50.757	220.861	204.811	214.548	200.003	210.18	218.833	694.3	424	559.15	UP	UP
TRIB3	11.789	21.94	11.763	44.671	46.611	48.432	276.824	257.862	275.936	1076.4	42.5	559.45	UP	UP
NET1	1.606	1.866	1.874	7.016	6.795	7.165	12.299	12.139	12.557	874.2	245.6	559.9	UP	UP
AEN	2.321	2.047	2.27	11.893	13.091	12.491	7.063	7.848	8.648	526.5	597.6	562.05	UP	UP
IER5	1.849	2.593	2.763	12.055	12.51	12.714	9.143	8.375	9.224	579.4	548.8	564.1	UP	UP
CST7	1.208	2.383	1.725	9.681	9.099	9.852	6.109	8.288	5.4	568.5	560.4	564.45	UP	UP
WDR90	7.813	4.661	5.987	33.171	23.392	24.353	24.862	23.647	24.367	667.2	465.2	566.2	UP	UP
KCNF1	2.514	1.887	2.082	0.119	0.41	0.13	0.382	0.305	0.383	786.5	346.6	566.55	DOWN	DOWN
RTN1	1.307	2.076	1.109	0.173	0.221	0.233	0.293	0.473	0.404	547.2	592.7	569.95	DOWN	DOWN
RACGAP1	4.624	4.874	7.907	24.572	22.447	24.826	24.52	23.316	26.548	732	411.3	571.65	UP	UP
STMN1	92.318	82.034	68.387	348.319	371.203	370.254	255.92	255.208	278.167	583.7	560	571.85	UP	UP
ADCY4	17.591	19.613	14.901	2.402	1.156	1.451	4.909	6.286	5.676	478.2	666.9	572.55	DOWN	DOWN
FASN	33.26	31.172	30.814	158.235	126.168	125.13	111.063	109.848	115.23	637	513.4	575.2	UP	UP
TEDC2	3.559	3.136	4.826	19.934	13.476	16.21	12.329	18.306	18.55	721.1	432	576.55	UP	UP
BRIP1	0.441	0.445	0.569	2.557	2.133	2.604	3.012	1.987	1.854	704.6	451.1	577.85	UP	UP
[truncated: 726 more rows]

## Sheet: Supp Table S8
Supplemental Table S8: Results of DEAPR Comparison 5 (Comp5), based on FPKMs, DE genes specific to NRAS-G12D
[truncated: 1,461 more rows]

[truncated: 16 more sheets: Supp Table S9, Supp Table S10, Supp Table S11, Supp Table S12, Supp Table S13, Supp Table S14, Supp Table S15, Supp Table S16, Supp Table S17, Supp Table S18, Supp Table S19, Supp Table S20, Supp Table S21, Supp Table S22, Supp Table S23, Supp Table S24]
